# Supplementary material for: Male-biased aganglionic megacolon in the TashT mouse model of Hirschsprung disease involves upregulation of p53 protein activity and Ddx3y gene expression
Source: PLoS Genet. 2020 Sep 8;16(9):e1009008. doi: 10.1371/journal.pgen.1009008 (PMC7500598; doi:10.1371/journal.pgen.1009008)
Supplement: S2 Table — Each graph has its own tab. (XLSX) [file pgen.1009008.s012.xlsx]

## Sheet: Fig.1C
Ddx3y	Eif2s3y	Uty		Column B	Eif2s3y		Column C	Uty
1.51	0.58	0.59		vs.	vs,		vs.	vs,
3.28	0.59	0.82		Column A	Ddx3y		Column A	Ddx3y
1.58	0.38	1.59
3.37	1.24	0.72		Unpaired t test with Welch's correction			Unpaired t test with Welch's correction
		0.76		P value	0.0365		P value	0.05
		0.84		P value summary	*		P value summary	*
				Significantly different? (P < 0.05)	Yes		Significantly different? (P < 0.05)	Yes
				One- or two-tailed P value?	Two-tailed		One- or two-tailed P value?	Two-tailed
				Welch-corrected t, df	t=3,174 df=3,781		Welch-corrected t, df	t=2,897 df=3,484

## Sheet: Fig. 1E Male
TThet	TTHet/DdxHet	TTHomo	TTHomo/DdxHet		Column D	TTHomo/DdxHet
100	100	70	76.4		vs.	vs,
100	100	94.4	81.8		Column C	TTHomo
100	100	75.5	45.5
100	100	75.3	49.2		Unpaired t test with Welch's correction
100	100	96.2	82.3529		P value	0.015
100	100	82.6	72.6027		P value summary	*
100	100	100	38.8889		Significantly different? (P < 0.05)	Yes
100	100	100	0		One- or two-tailed P value?	Two-tailed
100	100	57.7465	71.875		Welch-corrected t, df	t=2,578 df=30,56
100	100	85.5263	68.1818
100	100	83.3333	57.1429
100	100	86.9048	78.2609
		100	88.0952
			100
			83.9506
			76.9231
			100
			75
			77.8947
			0
			86.9048

## Sheet: Fig. 1E Female
TThet	TTHet/DdxHet	TTHomo	TTHomo/DdxHet
100	100	100	100
100	100	89.5	100
100	100	95.7	87.6405
100	100	87.1	84.3374
100	100	100	82.7586
100	100	84.9	84.4444
100	100	87.1	100
100	100	100	100
100	100	87.5	86.4197
100	100	82.9268	100
100	100	100	80.6818
100	100	100	100
100	100	91.6667	89.8876
	100	100	83.3333
	100	100	100
	100	88.0952	94.382
	100	86.5169	100
	100	100
	100	100
	100	100
	100	100
		100

## Sheet: Fig. 1F Male
TThet	TTHet/DdxHet	TTHomo	TTHomo/DdxHet
100	100	79.5455	75.3425
100	100	96.6346	88.8889
100	100	100	100
100		86.3014	79.1667
100			83.0769
100			96.7213
100			91.25
100

## Sheet: Fig. 1F Female
TThet	TTHet/SryHet	TTHomo	TTHomo/SryHet
100	100	94.8454	100
100	100	100	89.2473
100	100	100	89.8734
100	100	88.1579	92.6829
100	100	92.2078	94.7368
	100		100
	100		87.5
	100		100
	100		100

## Sheet: Fig. 4F
	Control	Control	Control	Control	Control	Control	Control	Control	Control	TashTTg/Tg	TashTTg/Tg	TashTTg/Tg	TashTTg/Tg	TashTTg/Tg	TashTTg/Tg	TashTTg/Tg	TashTTg/Tg	TashTTg/Tg
Female	5.83333	4.41176	5.95533							14.8352	13.9823	11.2403	10.1724	8.06916	2.67062	4.7619	9.26724	7.87671
Male	2.83019	3.25203	2.55102	1.36986	3.67647					10.9813	13.3858	8.88889	2.90179
	p-Value	p-Value summary
ctl fem vs ctl male	0.0109198	**
ctl fem vs TashT fem	0.022815	*
ctl male vs TashT male	0.0167973	**

## Sheet: Fig. 4G
	Ddx3x	Ddx3x	Ddx3x	Ddx3x	Ddx3x	Ddx3y	Ddx3y	Ddx3y	Ddx3y	Ddx3y	p53	p53	p53	p53	p53
P19	109.87		93.2427			136.555		89.6087			25.286		29.7004
F9	91.5158	60.6123	65.1369	105.2	135.925	55.7329	33.8326	65.1369	43.5784	68.7641	7.48161	3.56831	1.54614	2.88505	3.66456
R1	50.5153	105.948	107.53	83.8227	135	59.5205	65.3333	43.3858	52.1886	91	1.73715	1.54614	19.8618	59.2717	18
	P value	P value summary	Mean Ddx3x	Mean Ddx3y	Difference	SE of difference	t ratio	df
P19	0.649266	NS	101.556	113.082	-11.5254	24.9199	0.462498	18
F9	0.025886	*	91.6779	53.409	38.2689	15.7607	2.42812	18
R1	0.0432143	*	96.5634	62.2857	34.2777	15.7607	2.17488	18

## Sheet: Fig. 4H
pDdx3y	pDdx3y	pDdx3y	pDdx3y	pDdx3y	pDdx3x	pDdx3x	pDdx3x	pDdx3x	pDdx3x	Mdm2	Mdm2	Mdm2	Mdm2	Mdm2
12.8534	4.38103	1.54521	2.6432	6.12975	4.54065	4.3096	0.557329	4.62477	5.85607	2.00377	2.43799	2.21109	0.909102	1.81601

## Sheet: Fig. 5B
Vehicule		Pifithrine-a			Vehicule				Pifithrine-a
Male	Female	Male	Female		Column B	Female			Column D	Female
57.44	76.31	81.87	87.39		vs.	vs,			vs.	vs,
56.75	61.61	63.45	83.79		Column A	Male			Column C	Male
58.41	81.6	68.45	46.48
56.82	62.25	89.4256	83.18		Unpaired t test with Welch's correction				Unpaired t test with Welch's correction
58.74	63.27	57.3915	58.41		P value	0.0003			P value	0.9401
61	81.79	80.3368	83.7357		P value summary	***			P value summary	ns
72.05	81.09	67.2582	84.9347		Significantly different? (P < 0.05)	Yes			Significantly different? (P < 0.05)	No
56.25	72.5	74.5453	62.2116		One- or two-tailed P value?	Two-tailed			One- or two-tailed P value?	Two-tailed
57.3977	63.7917	73.6424	73.5566		Welch-corrected t, df	t=4,432 df=20,08			Welch-corrected t, df	t=0,07630 df=15,77
66.398	62.6629	66.722	71.5267
47.938	87.0026	81.2622			Vehicule vs Pifithrine-a
64.9164	84.5947				Column C	Male
	83.526				vs.	vs,
					Column A	Male
					Unpaired t test with Welch's correction
					P value	0.0008
					P value summary	***
					Significantly different? (P < 0.05)	Yes
					One- or two-tailed P value?	Two-tailed
					Welch-corrected t, df	t=4,056 df=16,77

## Sheet: Fig. 5C
e12.5		e15.5
Vehicule	Pifithrine-a	Vehicule	Pifithrine-a		Column B	Vehicule Female			Column D		Pifithrine-a Female
1.1875	0.456608	1.03641	0.832757		vs.	vs,			vs.		vs,
0.910659	0.574407	0.97018	0.97928		Column A	Vehicule Male			Column C		Pifithrine-a Male
0.986883	1.06932	0.841903	0.714383
0.95913	0.675081	1.15151	0.978555		Unpaired t test with Welch's correction				Unpaired t test with Welch's correction
1.02	0.882949		1.20027		P value	0.05			P value		0.3328
0.930254	0.96619		0.644142		P value summary	*			P value summary		ns
	0.926507				Significantly different? (P < 0.05)	Yes			Significantly different? (P < 0.05)		No
					One- or two-tailed P value?	Two-tailed			One- or two-tailed P value?		Two-tailed
					Welch-corrected t, df	t=2,174 df=8,526			Welch-corrected t, df		t=1,031 df=8,000

[truncated: 7 more sheets: Fig. 5D, Fig. 5E, Fig. S1D, Fig. S1E, Fig. S7C, Fig. S9B, Fig. S10B]
