# Supplementary material for: Male-biased aganglionic megacolon in the TashT mouse model of Hirschsprung disease involves upregulation of p53 protein activity and Ddx3y gene expression
Source: PLoS Genet. 2020 Sep 8;16(9):e1009008. doi: 10.1371/journal.pgen.1009008 (PMC7500598; doi:10.1371/journal.pgen.1009008)
Supplement: S1 Dataset — (XLSX) [file pgen.1009008.s013.xlsx]

## Sheet: All
id	gene_symbol	log_FC	Ratio Male/Female	Ratio Female/Male	deseq.adj.pvalue	edger.adj.p.value	Female #1, norm	Female #2, norm	Female #3, norm	Male #1, norm	Male #2, norm	Male #3, norm
ENSMUSG00000069049	Eif2s3y	1.746	3.35427	0.298127	1.1e-43	4.9e-30	1010	1221	690	3322	3146	3337
ENSMUSG00000056673	Kdm5d	1.671	3.18435	0.314036	6.4e-37	3.2e-35	739	765	497	2183	1976	2219
ENSMUSG00000068457	Uty	1.687	3.21986	0.310572	2.6e-36	1.1e-26	854	1076	601	2619	2708	2826
ENSMUSG00000069045	Ddx3y	1.747	3.3566	0.297921	4.3e-32	5.7e-28	1475	1620	967	4542	4220	4870
ENSMUSG00000086503	Xist	-2.684	0.155609	6.42635	9.9e-16	1.3e-12	28437	35220	39320	5221	8588	2230
ENSMUSG00000031352	Hccs	0.597	1.51257	0.661127	3.4e-12	1.4e-11	1527	1420	1317	2134	2098	2224
ENSMUSG00000031355	Arhgap6	0.583	1.49796	0.667574	8.7e-08	3.5e-06	812	780	647	1127	1080	1151
ENSMUSG00000025742	Prps2	0.438	1.35472	0.738157	2.2e-07	0.0003	2867	2833	2609	3706	3792	3758
ENSMUSG00000035150	Eif2s3x	-0.417	0.74898	1.33515	4.9e-07	0.0048	15325	14030	15112	10532	11910	10854
ENSMUSG00000037369	Kdm6a	-0.361	0.778625	1.28432	0.00011	0.021	3908	4178	4075	3218	3267	2979
ENSMUSG00000064941	Gm23238	-2.393	0.190386	5.25248	0.00028	1.7e-07	34	29	41	10	4	6
ENSMUSG00000031226	Pbdc1	-0.364	0.777007	1.28699	0.00045	0.001	2571	2255	2528	1842	1969	1901
ENSMUSG00000031358	Msl3	0.54	1.45397	0.687771	0.00072	5.9e-07	2011	1905	1683	2905	2475	2771
ENSMUSG00000081137	BC022960	0.987	1.98206	0.504526	0.0009	4.7e-06	70	66	60	127	142	121
ENSMUSG00000032557	Uba5	0.355	1.27899	0.78187	0.0013	0.0021	1879	1864	1710	2207	2274	2497
ENSMUSG00000083022	Rps15a-ps6	0.737	1.66671	0.599986	0.0017	0.001	165	221	153	308	276	315
ENSMUSG00000023004	Tuba1b	-0.392	0.762072	1.31221	0.0035	0.06	13824	13149	13770	10401	9103	11541
ENSMUSG00000065876	Gm25682	-4.324	0.0499282	20.0287	0.004	5e-06	12	11	22	1	0	1
ENSMUSG00000047446	Arl4a	0.341	1.26663	0.789494	0.0082	0.0081	1288	1333	1312	1571	1610	1800
ENSMUSG00000025332	Kdm5c	-0.271	0.828745	1.20664	0.018	0.3	8017	8085	8261	6724	7007	6464
ENSMUSG00000082884	Gm13339	-0.758	0.591316	1.69114	0.034	6.9e-05	1407	1429	1654	1143	774	738
ENSMUSG00000060019	Gm10073	-0.285	0.820742	1.21841	0.039	0.07	1897	1933	1848	1657	1457	1551
ENSMUSG00000029422	Rsrc2	0.25	1.18921	0.840896	0.039	0.5	8083	8057	7880	8981	9744	9829
ENSMUSG00000026034	Clk1	0.257	1.19499	0.836826	0.039	0.53	14144	13311	12412	15706	15601	16329
ENSMUSG00000078377	Gm4294	-1.091	0.469436	2.13022	0.048	0.016	147	121	143	98	44	50
ENSMUSG00000082179	Gm11407	-1.033	0.488693	2.04627	0.079	0.06	76	74	81	58	26	29
ENSMUSG00000032315	Cyp1a1	2.831	7.11567	0.140535	0.11	0.0021	0	5	1	18	9	20
ENSMUSG00000087819	Gm25117	-0.523	0.695923	1.43694	0.11	0.042	234	250	260	194	158	167
ENSMUSG00000001627	Ifrd1	0.266	1.20247	0.831622	0.15	0.12	1945	2090	2143	2479	2322	2630
ENSMUSG00000034165	Ccnd3	-0.219	0.859161	1.16393	0.15	0.77	5765	5576	5789	5306	4592	4818
ENSMUSG00000083563	Gm13340	-0.211	0.863938	1.15749	0.16	0.87	100584	100502	109298	93518	87332	87269
ENSMUSG00000065870	Rnu3a	-1.157	0.448444	2.22993	0.19	1.8e-05	996	870	1362	649	334	461
ENSMUSG00000041846	Smek1	0.235	1.17691	0.849685	0.19	0.62	6268	6286	5957	6697	7423	7658
ENSMUSG00000076135	Gm24276	-5.883	0.016945	59.0146	0.22	0.0067	9	3	9	0	0	0
ENSMUSG00000002980	Bcam	-0.282	0.82245	1.21588	0.24	0.12	1113	1084	1100	911	882	921
ENSMUSG00000023991	Foxp4	-0.273	0.827597	1.20832	0.24	0.2	1778	1940	1974	1713	1498	1501
ENSMUSG00000014504	Srp19	0.258	1.19582	0.836246	0.24	0.28	1463	1337	1451	1559	1749	1775
ENSMUSG00000071074	Yipf3	0.312	1.24143	0.805524	0.24	0.31	610	640	705	754	804	868
ENSMUSG00000087174	5530601H04Rik	-0.287	0.819605	1.2201	0.25	0.12	1037	1060	1026	860	868	832
ENSMUSG00000020069	Hnrnph3	0.275	1.20999	0.82645	0.25	0.14	2076	2109	2020	2278	2719	2507
ENSMUSG00000020808	Fam64a	-0.236	0.849096	1.17772	0.25	0.24	2207	2167	2248	1991	1764	1870
ENSMUSG00000031939	Taf1d	0.245	1.18509	0.843816	0.25	0.56	4215	3719	3744	4659	4401	4787
ENSMUSG00000097375	mmu-let-7d	0.247	1.18674	0.842647	0.27	0.2	2062	1966	2179	2606	2378	2383
ENSMUSG00000036478	Btg1	0.228	1.17121	0.853818	0.31	0.73	7736	6998	7253	8211	8373	9168
ENSMUSG00000064682	Gm25813	-0.826	0.564091	1.77276	0.33	0.077	96	92	119	43	54	76
ENSMUSG00000024735	Prpf19	-0.308	0.807761	1.23799	0.33	0.34	8259	8109	7617	7339	5970	6074
ENSMUSG00000030557	Mef2a	0.225	1.16878	0.855595	0.33	0.35	2223	2323	2209	2438	2793	2661
ENSMUSG00000028040	Efna4	-0.288	0.819037	1.22095	0.33	0.42	843	721	790	680	593	657
ENSMUSG00000028911	Srsf4	0.246	1.18591	0.843231	0.33	0.58	2640	2656	2830	2944	3258	3434
ENSMUSG00000038370	Pcp4l1	0.519	1.43296	0.697855	0.34	0.18	156	161	129	182	220	236
ENSMUSG00000060212	Pcnxl2	0.71	1.6358	0.61132	0.35	0.077	56	63	58	88	113	89
ENSMUSG00000059195	Gm12715	-0.426	0.744323	1.3435	0.35	0.14	716	735	728	654	458	511
ENSMUSG00000059229	Gm6802	-0.63	0.646176	1.54756	0.35	0.18	116	139	147	92	100	67
ENSMUSG00000056429	Tgoln1	0.23	1.17283	0.852635	0.35	0.34	2125	1936	2117	2265	2483	2496
ENSMUSG00000037513	Samd4b	-0.222	0.857376	1.16635	0.35	0.42	2072	2190	2027	1927	1696	1773
ENSMUSG00000006589	Aprt	-0.217	0.860353	1.16231	0.35	0.53	2770	2602	2858	2491	2253	2339
ENSMUSG00000019849	Prep	-0.212	0.86334	1.15829	0.35	0.79	3276	3172	3088	2914	2686	2634
ENSMUSG00000032265	Fam46a	0.388	1.30858	0.764188	0.38	0.083	713	615	685	924	773	940
ENSMUSG00000031891	Hsd11b2	-0.457	0.7285	1.37268	0.38	0.11	472	426	548	364	311	379
ENSMUSG00000048938	Nr1h5	-0.339	0.790589	1.26488	0.38	0.29	690	768	736	659	550	526
ENSMUSG00000048583	Igf2	-0.308	0.807761	1.23799	0.38	0.42	27106	26067	29166	24569	19591	22362
ENSMUSG00000053398	Phgdh	-0.21	0.864537	1.15669	0.38	0.8	3795	3607	4064	3379	3200	3335
ENSMUSG00000029062	Cdk11b	0.38	1.30134	0.768438	0.39	0.016	2202	2085	2132	2376	3017	2957
ENSMUSG00000082536	Gm13456	-0.657	0.634196	1.5768	0.39	0.039	385	470	349	316	219	228
ENSMUSG00000058064	Gm10036	-0.978	0.507683	1.96973	0.39	0.06	53	49	51	34	19	26
ENSMUSG00000021379	Id4	0.358	1.28165	0.780245	0.39	0.077	988	935	860	1171	1083	1316
ENSMUSG00000029634	Rnf6	0.244	1.18427	0.844401	0.39	0.23	1472	1369	1343	1599	1672	1686
ENSMUSG00000063383	Zfp947	0.389	1.30949	0.763659	0.39	0.28	323	285	293	443	370	368
ENSMUSG00000040998	Npnt	-0.265	0.832199	1.20164	0.39	0.29	1020	960	1016	851	819	824
ENSMUSG00000021360	Gcnt2	0.309	1.23885	0.807201	0.39	0.33	705	730	698	778	960	902
ENSMUSG00000035764	Fbxo45	0.237	1.17854	0.848508	0.39	0.34	1771	1570	1535	1871	1964	1913
ENSMUSG00000029196	Tada2b	0.292	1.22434	0.816769	0.39	0.35	759	647	643	864	838	810
ENSMUSG00000032413	Rasa2	0.231	1.17365	0.852044	0.39	0.38	2202	2193	2058	2321	2706	2544
ENSMUSG00000006378	Gcat	-0.251	0.840314	1.19003	0.39	0.57	1137	1034	1115	1015	875	873
ENSMUSG00000019907	Ppp1r12a	0.206	1.15349	0.866938	0.39	0.79	5130	5013	4672	5423	5855	5806
ENSMUSG00000060591	Ifitm2	-0.208	0.865737	1.15509	0.4	0.79	3937	3656	4045	3288	3349	3439
ENSMUSG00000040699	Limd2	-0.205	0.867539	1.15269	0.41	0.56	2870	2649	2731	2448	2278	2434
ENSMUSG00000027314	Dll4	0.334	1.2605	0.793334	0.45	0.33	337	356	360	429	476	420
ENSMUSG00000094655	Gm25360	-0.722	0.606256	1.64947	0.47	0.00032	2072	2126	2896	1613	1124	1565
ENSMUSG00000035299	Mid1	0.397	1.31677	0.759436	0.47	0.14	648	885	694	1002	979	951
ENSMUSG00000021732	Fgf10	0.471	1.38607	0.721464	0.47	0.27	192	181	170	238	294	220
ENSMUSG00000020766	Galk1	-0.212	0.86334	1.15829	0.47	0.45	2191	2016	2231	1909	1764	1887
ENSMUSG00000017677	Wsb1	0.198	1.14711	0.871758	0.47	0.93	11385	11154	10088	12600	12515	12311
ENSMUSG00000053693	Mast1	0.451	1.36699	0.731536	0.49	0.29	145	176	150	222	229	193
ENSMUSG00000097743	AC154731.1	0.326	1.25353	0.797745	0.49	0.29	653	635	593	694	803	861
ENSMUSG00000096401	Gm21811	0.27	1.20581	0.82932	0.49	0.4	980	1031	886	1085	1161	1249
ENSMUSG00000020091	Eif4ebp2	-0.267	0.831046	1.2033	0.49	0.48	1152	1199	1166	1080	977	866
ENSMUSG00000055839	Tceb2	-0.248	0.842063	1.18756	0.49	0.73	4229	4147	4335	3941	3154	3611
ENSMUSG00000056380	Gpr50	-0.606	0.657016	1.52203	0.5	0.068	632	558	732	435	317	511
ENSMUSG00000027893	Ahcyl1	0.19	1.14076	0.876606	0.5	0.91	4849	5025	4840	5365	5860	5554
ENSMUSG00000084166	Gm6451	-0.805	0.572362	1.74715	0.51	0.074	66	61	68	42	33	37
ENSMUSG00000048878	Hexim1	0.258	1.19582	0.836246	0.51	0.31	1799	1634	1804	1897	2120	2243
ENSMUSG00000024042	Sik1	0.236	1.17772	0.849096	0.51	0.39	1609	1542	1628	1810	1768	2051
ENSMUSG00000048078	Tenm4	-0.267	0.831046	1.2033	0.51	0.53	4438	4916	4960	4378	3774	3743
ENSMUSG00000083863	Gm13341	-0.273	0.827597	1.20832	0.51	0.6	39790	38295	41219	37243	30868	30596
ENSMUSG00000021127	Zfp36l1	0.242	1.18263	0.845572	0.51	0.71	3385	3756	3660	3883	4351	4534
ENSMUSG00000025204	Ndufb8	-0.187	0.87843	1.13839	0.51	0.96	4917	4805	5179	4576	4140	4378
ENSMUSG00000078622	Ccdc47	0.217	1.16231	0.860353	0.52	0.6	2506	2418	2326	2585	3012	2828
ENSMUSG00000042985	Upk3b	-0.331	0.794985	1.25788	0.53	0.31	701	660	760	561	622	500
ENSMUSG00000048096	Lmod1	0.38	1.30134	0.768438	0.53	0.34	271	268	219	340	326	322
ENSMUSG00000031490	Eif4ebp1	-0.245	0.843816	1.18509	0.53	0.53	1080	1028	1190	949	913	921
ENSMUSG00000055053	Nfic	-0.253	0.83915	1.19168	0.53	0.57	975	1127	1085	960	850	866
ENSMUSG00000040856	Dlk1	-0.224	0.856188	1.16797	0.53	0.8	5288	5441	5751	4897	4218	5001
ENSMUSG00000035851	Ythdc1	0.186	1.13761	0.87904	0.53	0.93	7184	7326	6939	7941	8333	8134
ENSMUSG00000041459	Tardbp	0.181	1.13367	0.882091	0.53	1	14463	13380	13395	14655	16445	15650
ENSMUSG00000045302	Preb	0.21	1.15669	0.864537	0.54	0.55	1850	1896	1811	1955	2217	2253
ENSMUSG00000021388	Aspn	1.129	2.18707	0.457233	0.55	0.079	19	20	11	34	30	45
ENSMUSG00000037089	Slc35b2	-0.215	0.861546	1.1607	0.55	0.54	1586	1517	1666	1399	1290	1421
ENSMUSG00000005360	Slc1a3	-0.271	0.828745	1.20664	0.55	0.61	617	618	665	550	467	561
ENSMUSG00000035885	Cox8a	-0.187	0.87843	1.13839	0.55	0.99	3541	3733	3801	3276	3022	3433
ENSMUSG00000078812	Eif5a	-0.176	0.885154	1.12975	0.55	1	15605	15085	15977	14019	13706	13571
ENSMUSG00000022860	Chodl	0.453	1.36888	0.730522	0.56	0.34	171	196	160	201	262	257
ENSMUSG00000025024	Smndc1	0.224	1.16797	0.856188	0.56	0.34	1800	1664	1687	2110	1942	1970
ENSMUSG00000048118	Arid4a	0.22	1.16473	0.858565	0.56	0.34	1728	1744	1627	1939	1946	2059
ENSMUSG00000045210	Vcpip1	0.2	1.1487	0.870551	0.56	0.73	2299	2374	2420	2501	2921	2720
ENSMUSG00000020074	Ccar1	0.183	1.13524	0.880869	0.58	0.99	6388	6109	5957	6567	7208	7179
ENSMUSG00000079297	Gm2223	-0.486	0.714002	1.40056	0.59	0.31	168	147	151	125	104	105
ENSMUSG00000071054	Safb	0.307	1.23713	0.808321	0.59	0.33	4675	4793	4626	5026	6303	6103
ENSMUSG00000029657	Hsph1	0.271	1.20664	0.828745	0.59	0.57	7039	8095	8540	9770	8896	9900
ENSMUSG00000029911	Ssbp1	0.207	1.15429	0.866337	0.59	0.6	1771	1611	1662	1834	2076	1912
ENSMUSG00000025577	Cbx2	-0.182	0.88148	1.13446	0.6	1	3791	3523	3682	3492	3014	3189
ENSMUSG00000006728	Cdk4	-0.179	0.883315	1.1321	0.63	1	22862	21180	22279	21117	18540	18923
ENSMUSG00000065251	Gm23971	-0.842	0.55787	1.79253	0.64	0.11	59	66	94	39	39	45
ENSMUSG00000049323	Smcr8	0.206	1.15349	0.866938	0.64	0.33	1901	1922	1885	2159	2198	2229
ENSMUSG00000067931	Zfp948	0.236	1.17772	0.849096	0.64	0.46	1108	1163	1152	1364	1240	1431
ENSMUSG00000014813	Stc1	0.436	1.35285	0.739181	0.64	0.5	146	150	153	215	226	166
ENSMUSG00000040658	Dnph1	-0.257	0.836826	1.19499	0.64	0.53	678	673	678	594	524	583
ENSMUSG00000038236	Hoxa7	-0.296	0.814508	1.22774	0.64	0.56	493	437	438	383	352	381
ENSMUSG00000028010	Gar1	0.268	1.20414	0.83047	0.64	0.58	518	547	529	576	678	662
ENSMUSG00000064326	Siva1	-0.235	0.849685	1.17691	0.64	0.6	1533	1557	1593	1455	1164	1365
ENSMUSG00000021645	Smn1	0.263	1.19997	0.833353	0.64	0.6	761	672	762	790	921	920
ENSMUSG00000048388	Fam171b	0.215	1.1607	0.861546	0.64	0.61	1495	1558	1359	1612	1813	1693
ENSMUSG00000092203	1110038B12Rik	0.201	1.14949	0.869947	0.64	0.85	3123	2814	2935	3478	3320	3400
ENSMUSG00000001794	Capns1	-0.184	0.880259	1.13603	0.64	0.96	3358	3190	3250	3029	2853	2741
ENSMUSG00000019139	Isyna1	-0.181	0.882091	1.13367	0.64	1	3212	3106	3336	3000	2651	2864
ENSMUSG00000024991	Eif3a	0.17	1.12506	0.888843	0.64	1	18613	17309	17694	19068	20803	20469
ENSMUSG00000022247	Brix1	0.218	1.16312	0.859756	0.65	0.34	1565	1565	1564	1853	1740	1869
ENSMUSG00000036880	Acaa2	-0.208	0.865737	1.15509	0.65	0.53	1528	1524	1574	1406	1282	1322
ENSMUSG00000030319	Cand2	-0.17	0.888843	1.12506	0.66	1	4533	4603	4493	4287	3813	4015
ENSMUSG00000049691	Nkx3-2	0.612	1.52838	0.654289	0.7	0.29	82	105	104	114	169	162
ENSMUSG00000030844	Rgs10	-0.277	0.825305	1.21167	0.7	0.79	501	465	485	423	350	427
ENSMUSG00000025403	Shmt2	-0.192	0.875391	1.14235	0.72	0.57	2660	2536	2671	2371	2333	2182
ENSMUSG00000092819	Gm23639	-0.551	0.682547	1.4651	0.73	0.58	105	100	117	96	59	65
ENSMUSG00000046169	Adamts6	0.225	1.16878	0.855595	0.73	0.61	1041	1121	985	1151	1237	1293
ENSMUSG00000027829	Ccnl1	0.187	1.13839	0.87843	0.73	0.96	6971	6579	6426	7931	7350	7460
ENSMUSG00000020695	Mrc2	-0.17	0.888843	1.12506	0.73	1	3029	2971	2915	2844	2423	2658
ENSMUSG00000066362	Rps13-ps1	-1.337	0.395843	2.52625	0.74	0.19	22	19	28	14	6	7
ENSMUSG00000097589	Dleu2	0.208	1.15509	0.865737	0.75	0.58	1533	1649	1554	1942	1823	1708
ENSMUSG00000062822	4833420G17Rik	0.195	1.14472	0.873573	0.78	0.54	2355	2410	2309	2693	2680	2725
ENSMUSG00000021982	Cdadc1	0.287	1.2201	0.819605	0.79	0.54	420	424	397	464	516	534
ENSMUSG00000052372	Il1rapl1	0.378	1.29954	0.769504	0.79	0.56	168	193	177	227	261	210
ENSMUSG00000003072	Atp5d	-0.177	0.88454	1.13053	0.79	1	3627	3607	3812	3390	3194	3186
ENSMUSG00000047749	Zc3hav1l	-0.177	0.88454	1.13053	0.79	1	3720	3619	3552	3403	3259	2973
ENSMUSG00000022769	Sdf2l1	-0.246	0.843231	1.18591	0.81	0.6	751	684	759	595	596	660
ENSMUSG00000041777	Cir1	0.229	1.17202	0.853226	0.81	0.6	949	842	954	1054	1063	1099
ENSMUSG00000003346	Abhd17a	-0.207	0.866337	1.15429	0.81	0.61	1406	1619	1577	1330	1304	1353
ENSMUSG00000035621	Midn	-0.163	0.893166	1.11961	0.82	1	6924	7285	7241	6787	6218	6147
ENSMUSG00000056758	Hmga2	-0.251	0.840314	1.19003	0.83	0.79	22769	20450	20299	19910	16358	17092
ENSMUSG00000007850	Hnrnph1	0.163	1.11961	0.893166	0.83	1	38145	35383	33939	39552	41767	39030
ENSMUSG00000020932	Gfap	-2.014	0.247586	4.03901	0.84	0.12	8	13	15	2	1	5
ENSMUSG00000056209	Npm3	-0.192	0.875391	1.14235	0.84	0.58	1922	1929	2053	1716	1677	1775
ENSMUSG00000024268	Celf4	0.324	1.2518	0.798852	0.84	0.69	329	300	257	340	375	395
ENSMUSG00000095454	Gm11273	-0.289	0.818469	1.22179	0.84	0.79	431	401	353	338	305	330
ENSMUSG00000020994	Pnn	0.21	1.15669	0.864537	0.84	0.88	5354	5100	5076	5475	6518	5963
ENSMUSG00000030084	Plxna1	-0.203	0.868742	1.15109	0.84	0.93	5122	5488	4958	4913	4375	4242
ENSMUSG00000027422	Rrbp1	0.172	1.12662	0.887611	0.84	1	4640	4551	4595	4962	5316	5251
ENSMUSG00000035597	Prpf39	0.176	1.12975	0.885154	0.84	1	3768	3849	3611	4127	4390	4164
ENSMUSG00000002068	Ccne1	-0.188	0.877822	1.13918	0.85	0.79	1922	1658	1799	1618	1527	1582
ENSMUSG00000087963	Gm25394	-0.672	0.627636	1.59328	0.86	0.34	72	70	75	33	45	59
ENSMUSG00000032796	Lama1	-0.191	0.875998	1.14155	0.86	0.48	1982	2013	2008	1739	1760	1756
ENSMUSG00000086869	Gm7809	-0.262	0.833931	1.19914	0.86	0.71	588	543	547	505	473	422
ENSMUSG00000022193	Psmb5	-0.206	0.866938	1.15349	0.86	0.79	2777	2753	2881	2684	2186	2428
ENSMUSG00000058076	Sdhc	-0.172	0.887611	1.12662	0.86	1	2925	2805	3096	2730	2452	2653
ENSMUSG00000062284	Gm6030	1.827	3.54799	0.28185	0.87	0.07	4	4	3	12	16	13
ENSMUSG00000069743	Zfp820	0.268	1.20414	0.83047	0.87	0.43	536	517	501	640	592	644
ENSMUSG00000056014	A430033K04Rik	0.269	1.20497	0.829895	0.87	0.55	564	518	475	633	608	640
ENSMUSG00000020132	Rab21	0.271	1.20664	0.828745	0.87	0.58	772	756	711	789	946	966
ENSMUSG00000032180	Tmed1	-0.202	0.869345	1.15029	0.87	0.75	1220	1239	1307	1130	1022	1124
ENSMUSG00000047844	Bex4	0.223	1.16716	0.856782	0.87	0.87	738	710	758	766	917	889
ENSMUSG00000062866	Phactr2	-0.175	0.885768	1.12896	0.87	0.96	2918	2857	2871	2556	2518	2583
ENSMUSG00000022858	Tra2b	0.189	1.13997	0.877214	0.87	1	13725	12959	12972	13842	15264	16101
ENSMUSG00000049804	Armcx4	0.167	1.12272	0.890693	0.87	1	4999	4984	4877	5516	5807	5365
ENSMUSG00000030616	Sytl2	-0.417	0.74898	1.33515	0.88	0.54	216	257	277	218	171	173
ENSMUSG00000065637	Gm26397	-0.387	0.764718	1.30767	0.88	0.62	291	302	337	286	206	220
ENSMUSG00000022191	Drosha	-0.167	0.890693	1.12272	0.88	1	4186	4341	3905	3831	3740	3504
ENSMUSG00000085385	9430008C03Rik	0.179	1.1321	0.883315	0.88	1	2819	2921	3045	3204	3227	3515
ENSMUSG00000026544	Dusp23	-0.605	0.657471	1.52098	0.89	0.42	83	73	110	62	54	59
ENSMUSG00000003812	Dnase2a	-0.402	0.756808	1.32134	0.89	0.69	192	156	181	150	116	136
ENSMUSG00000036206	Sh3bp4	0.2	1.1487	0.870551	0.89	0.79	1198	1334	1367	1391	1502	1582
ENSMUSG00000038646	Fam103a1	0.196	1.14552	0.872968	0.89	0.79	1755	1720	1585	1779	1982	2035
ENSMUSG00000085715	Tsix	-2.807	0.142892	6.99828	0.93	0.23	12	4	6	1	1	1
ENSMUSG00000040385	Ppp1ca	-0.149	0.901875	1.1088	0.93	1	13235	12440	13442	12213	11211	11860
ENSMUSG00000032532	Cck	-0.37	0.773782	1.29235	0.95	0.52	365	433	381	267	351	292
ENSMUSG00000081051	Gm15427	-0.379	0.76897	1.30044	0.95	0.69	281	237	298	242	187	200
ENSMUSG00000072964	Bhlhb9	0.185	1.13682	0.879649	0.95	0.79	2243	2059	1967	2245	2463	2419
ENSMUSG00000029701	Rbm28	0.178	1.13131	0.883928	0.95	0.79	2487	2455	2371	2609	2834	2829
ENSMUSG00000044894	Uqcrq	-0.194	0.874179	1.14393	0.95	0.93	1164	1129	1086	1057	903	998
ENSMUSG00000069744	Psmb3	-0.169	0.889459	1.12428	0.95	1	3189	3103	3446	3064	2722	2876
ENSMUSG00000043445	Pgp	-0.274	0.827023	1.20916	0.96	0.79	414	477	492	414	365	365
ENSMUSG00000047227	Gm527	0.362	1.28521	0.778085	0.97	0.6	209	187	171	253	260	216
ENSMUSG00000061130	Ppm1b	0.203	1.15109	0.868742	0.97	0.94	2879	2980	2782	3016	3590	3337
ENSMUSG00000037266	D4Wsu53e	0.198	1.14711	0.871758	0.97	0.97	8752	8217	7440	9562	9507	8932
ENSMUSG00000096854	Ifnz	-3.664	0.0788908	12.6758	0.98	0.12	4	5	8	0	0	1
ENSMUSG00000067038	Rps12-ps3	-1.03	0.48971	2.04202	0.98	0.2	27	34	32	19	14	12
ENSMUSG00000037563	Rps16	0.286	1.21926	0.820173	0.98	0.58	12692	10978	13127	13438	15068	16371
ENSMUSG00000057715	A830018L16Rik	0.413	1.33145	0.75106	0.98	0.6	128	150	112	168	188	163
ENSMUSG00000084111	Gm15710	-0.381	0.767905	1.30224	0.98	0.66	220	185	190	135	149	173
ENSMUSG00000031807	Pgls	-0.187	0.87843	1.13839	0.98	0.79	1629	1689	1850	1565	1450	1527
ENSMUSG00000037169	Mycn	-0.181	0.882091	1.13367	0.98	0.79	1656	1675	1751	1575	1401	1509
ENSMUSG00000027699	Ect2	0.17	1.12506	0.888843	0.98	1	3510	3549	3256	3605	3986	4011
ENSMUSG00000018293	Pfn1	-0.154	0.898755	1.11265	0.98	1	12524	11874	12907	11164	11120	11239
ENSMUSG00000022057	Adamdec1	0.721	1.64832	0.606677	0.99	0.27	200	158	96	213	290	246
ENSMUSG00000035413	Tmem98	-0.19	0.876606	1.14076	0.99	0.62	1686	1681	1804	1471	1509	1549
ENSMUSG00000028798	Eif3i	-0.157	0.896888	1.11497	0.99	1	6383	6244	6997	5989	5576	6033
ENSMUSG00000095562	Gm21887	-0.875	0.545254	1.83401	1	0.06	212	243	351	99	167	174
ENSMUSG00000089417	Gm22009	0.587	1.50212	0.665726	1	0.068	4445	4939	4595	4925	7522	8550
ENSMUSG00000092746	Gm22179	2.026	4.07274	0.245535	1	0.079	43	294	63	872	410	339
ENSMUSG00000018830	Myh11	0.486	1.40056	0.714002	1	0.089	2362	2350	1700	2633	3564	2782
ENSMUSG00000077394	Gm24339	0.489	1.40347	0.712519	1	0.089	1486	1350	1464	1483	2258	2292
ENSMUSG00000044285	Gm1821	0.945	1.92519	0.51943	1	0.089	2732	2165	2410	2307	5207	6560
ENSMUSG00000003032	Klf4	0.387	1.30767	0.764718	1	0.1	1231	1168	1045	1709	1274	1525
ENSMUSG00000059309	Hist1h3f	-0.673	0.627201	1.59438	1	0.1	4252	3018	5387	2257	2328	3355
ENSMUSG00000077714	Snord17	-1.012	0.495858	2.0167	1	0.12	776	754	1618	466	353	740
ENSMUSG00000004980	Hnrnpa2b1	0.474	1.38896	0.719966	1	0.14	24159	21643	23107	24268	37489	33948
ENSMUSG00000065353	Snora73b	-0.862	0.550189	1.81756	1	0.18	3159	4140	6788	2833	1650	3264
ENSMUSG00000060678	Hist1h4c	-0.458	0.727995	1.37364	1	0.2	4262	4858	3203	2999	3309	2660
ENSMUSG00000093843	Gm25939	-0.676	0.625898	1.5977	1	0.22	367	426	509	224	212	378
ENSMUSG00000089542	Gm25835	-0.558	0.679243	1.47223	1	0.22	439	434	618	368	267	378
ENSMUSG00000094248	Hist1h2ao	2.183	4.54097	0.220217	1	0.23	12	18	29	32	225	28
ENSMUSG00000095795	Park2	5.033	32.7404	0.0305433	1	0.29	0	0	0	7	1	4
ENSMUSG00000060424	2610017I09Rik	2.15	4.43828	0.225313	1	0.29	2	0	3	9	6	9
ENSMUSG00000069274	Hist1h4f	-0.519	0.697855	1.43296	1	0.29	6152	9032	10174	5309	5322	7068
ENSMUSG00000050148	Ubqln2	-0.31	0.806642	1.23971	1	0.31	2614	2820	2687	2562	2104	1886
ENSMUSG00000034009	Rxfp1	0.734	1.66324	0.601235	1	0.31	59	47	78	114	76	116
ENSMUSG00000080558	Gm22091	-3.471	0.090183	11.0886	1	0.31	4	6	5	0	0	1
ENSMUSG00000060093	Hist1h4a	-0.399	0.758384	1.31859	1	0.31	6168	8430	8307	6378	5014	5981
ENSMUSG00000067736	Gm10222	-0.789	0.578745	1.72788	1	0.34	1881	1874	1970	1806	827	673
ENSMUSG00000018634	Crhr1	1.59	3.01049	0.332171	1	0.34	9	2	1	15	12	11
ENSMUSG00000088955	Gm24944	-1.199	0.435577	2.2958	1	0.34	21	17	17	7	9	8
ENSMUSG00000097602	4930519P11Rik	-2.878	0.13603	7.3513	1	0.34	5	7	5	0	1	1
ENSMUSG00000000078	Klf6	0.357	1.28076	0.780786	1	0.34	7148	7320	7817	9174	8091	11277
ENSMUSG00000030214	Plbd1	-1.911	0.265908	3.7607	1	0.34	8	5	9	1	2	2
ENSMUSG00000067455	Hist1h4j	-0.588	0.665265	1.50316	1	0.34	3400	4209	5818	3561	2141	3227
ENSMUSG00000042499	Hoxd11	2.575	5.95871	0.167822	1	0.34	3	1	8	10	58	6
ENSMUSG00000014195	Dnajc7	0.362	1.28521	0.778085	1	0.35	3918	3857	3944	3964	5599	5499
ENSMUSG00000042606	Hirip3	0.37	1.29235	0.773782	1	0.35	1486	1396	1617	1504	2133	2174
ENSMUSG00000081043	Gm11512	-0.766	0.588046	1.70055	1	0.37	46	43	44	30	26	22
ENSMUSG00000084274	Gm12504	-0.668	0.629379	1.58887	1	0.38	206	142	172	149	86	91
ENSMUSG00000028069	Gpatch4	0.403	1.32225	0.756284	1	0.38	504	404	455	488	644	669
ENSMUSG00000031383	Dusp9	-0.368	0.774856	1.29056	1	0.38	1321	1043	1392	959	841	1112
ENSMUSG00000089993	Gm5822	-1.544	0.342933	2.91602	1	0.38	14	14	8	2	6	4
ENSMUSG00000039457	Ppl	1.69	3.22657	0.309927	1	0.38	6	1	5	20	9	8
ENSMUSG00000037887	Dusp8	0.355	1.27899	0.78187	1	0.38	884	1112	951	1344	1038	1390
ENSMUSG00000085148	Mir22hg	0.621	1.53794	0.65022	1	0.39	49	40	49	75	76	60
ENSMUSG00000065778	Gm22154	-0.64	0.641713	1.55833	1	0.39	212	322	306	236	131	171
ENSMUSG00000069682	Gm10275	-0.442	0.736113	1.35849	1	0.42	626	704	617	611	387	436
ENSMUSG00000022054	Nefm	0.5	1.41421	0.707107	1	0.42	2705	2618	2825	2569	4862	4097
ENSMUSG00000065911	Gm24447	-0.718	0.60794	1.6449	1	0.43	2556	3539	3724	2850	1087	2027
ENSMUSG00000043336	Filip1l	0.278	1.21251	0.824734	1	0.43	2217	2119	2148	2926	2201	2743
ENSMUSG00000046814	Gchfr	-0.533	0.691116	1.44693	1	0.46	95	101	101	80	67	57
ENSMUSG00000091293	Gm6047	-1.591	0.331941	3.01258	1	0.46	9	9	8	1	3	4
ENSMUSG00000032572	Col6a4	0.37	1.29235	0.773782	1	0.48	1439	1323	947	1437	1661	1698
ENSMUSG00000089255	Snora78	-0.694	0.618138	1.61776	1	0.5	338	421	434	352	145	237
ENSMUSG00000081434	Gm14165	-1.239	0.423666	2.36035	1	0.51	21	11	16	9	6	5
ENSMUSG00000081684	Rps2-ps13	-0.706	0.613017	1.63127	1	0.53	51	56	55	44	26	30
ENSMUSG00000064899	Snord118	-0.694	0.618138	1.61776	1	0.53	139	140	194	120	60	113
ENSMUSG00000019888	Mgat4c	0.781	1.71832	0.581963	1	0.53	16	27	22	34	40	37
ENSMUSG00000022236	Ropn1l	-0.91	0.532185	1.87905	1	0.53	29	20	35	13	17	15
ENSMUSG00000078134	Gm12355	-0.722	0.606256	1.64947	1	0.53	43	35	42	22	25	26
ENSMUSG00000026253	Chrng	-2.45	0.183011	5.46416	1	0.53	3	9	6	2	0	1
ENSMUSG00000053749	Gm9920	-1.447	0.366783	2.72641	1	0.53	7	11	14	3	4	4
ENSMUSG00000046709	Mapk10	0.407	1.32593	0.75419	1	0.53	879	1015	818	928	1484	1184
ENSMUSG00000097346	AC122881.1	-1.093	0.468786	2.13317	1	0.54	34	38	23	25	9	10
ENSMUSG00000069267	Hist1h3b	-0.563	0.676893	1.47734	1	0.54	151	202	221	150	94	145
ENSMUSG00000067795	4930444P10Rik	0.819	1.76418	0.566835	1	0.54	26	21	14	46	33	31
ENSMUSG00000076272	Mir666	1.602	3.03564	0.32942	1	0.54	5	0	6	10	7	14
ENSMUSG00000020644	Id2	0.302	1.23285	0.811127	1	0.54	6081	5346	5826	6990	6167	8116
ENSMUSG00000026083	Eif5b	0.368	1.29056	0.774856	1	0.54	2500	2335	2419	2351	3567	3441
ENSMUSG00000022431	Ribc2	1.38	2.60268	0.384219	1	0.54	6	3	3	12	10	10
ENSMUSG00000051747	Ttn	-1.476	0.359484	2.78176	1	0.54	93	722	196	171	81	108
ENSMUSG00000079083	Jrkl	0.266	1.20247	0.831622	1	0.55	454	430	419	542	515	511
ENSMUSG00000065232	Gm22973	-0.705	0.613442	1.63014	1	0.55	47	62	74	32	32	48
ENSMUSG00000065649	Snora74a	-0.836	0.560195	1.78509	1	0.55	934	1004	2097	630	492	1137
ENSMUSG00000022440	C1qtnf6	-0.304	0.810003	1.23456	1	0.56	338	339	367	286	288	271
ENSMUSG00000003617	Cp	0.69	1.61328	0.619854	1	0.56	27	34	51	58	54	67
ENSMUSG00000042351	Grap2	1.541	2.90996	0.343647	1	0.56	1	9	2	14	11	12
ENSMUSG00000030854	Ptpn5	0.512	1.42603	0.70125	1	0.57	54	68	55	84	86	83
ENSMUSG00000073125	Xlr3b	0.473	1.38799	0.720465	1	0.57	302	232	193	318	397	297
ENSMUSG00000086841	2410006H16Rik	0.235	1.17691	0.849685	1	0.57	2100	2140	2103	2641	2155	2674
ENSMUSG00000097874	AC163298.1	2.604	6.0797	0.164482	1	0.57	1	1	0	4	5	6
ENSMUSG00000028035	Dnajb4	0.276	1.21083	0.825878	1	0.57	2539	2021	2247	2680	2460	3108
ENSMUSG00000026459	Myog	-1.379	0.384485	2.60088	1	0.57	19	91	35	27	11	18
ENSMUSG00000086189	Gm15462	-0.736	0.600402	1.66555	1	0.58	40	62	40	27	34	24
ENSMUSG00000021057	Akap5	0.298	1.22944	0.813379	1	0.58	840	936	774	991	1194	948
ENSMUSG00000056091	St3gal5	0.345	1.27015	0.787308	1	0.58	486	478	502	496	672	693
ENSMUSG00000096449	Gm4076	-0.547	0.684442	1.46104	1	0.58	361	445	388	374	253	190
ENSMUSG00000062372	Otof	0.76	1.69349	0.590496	1	0.58	20	22	16	30	36	33
ENSMUSG00000050108	Bpifc	-2.693	0.154642	6.46657	1	0.58	4	4	7	1	1	0
ENSMUSG00000024164	C3	1.41	2.65737	0.376312	1	0.58	7	9	10	14	12	45
ENSMUSG00000076258	Gm23935	-1.795	0.288172	3.47015	1	0.58	3005	48323	20885	13441	3871	3478
ENSMUSG00000029816	Gpnmb	2.956	7.7597	0.128871	1	0.58	1	0	1	14	2	2
ENSMUSG00000000938	Hoxa10	1.664	3.16894	0.315563	1	0.58	17	9	32	26	141	27
ENSMUSG00000021226	Acot2	0.286	1.21926	0.820173	1	0.59	372	351	349	433	408	468
ENSMUSG00000048481	Mypop	-0.399	0.758384	1.31859	1	0.6	161	180	169	147	115	126
ENSMUSG00000001349	Cnn1	0.277	1.21167	0.825305	1	0.6	837	766	678	943	984	839
ENSMUSG00000040690	Col16a1	0.222	1.16635	0.857376	1	0.6	1726	1642	1519	1762	1867	2073
ENSMUSG00000040452	Cdh12	0.33	1.25701	0.795536	1	0.6	187	195	188	236	257	223
ENSMUSG00000089862	Gm16039	0.256	1.19416	0.837406	1	0.6	419	407	404	503	487	480
ENSMUSG00000041736	Tspo	-0.365	0.776469	1.28788	1	0.6	180	175	196	153	134	141
ENSMUSG00000055148	Klf2	0.331	1.25788	0.794985	1	0.6	366	432	473	587	471	542
ENSMUSG00000050368	Hoxd10	1.158	2.23148	0.448133	1	0.6	13	5	8	12	28	20
ENSMUSG00000042793	Lgr6	-0.63	0.646176	1.54756	1	0.6	51	55	46	28	39	31
ENSMUSG00000049555	Tmie	1.676	3.19541	0.312949	1	0.6	3	2	3	7	15	5
ENSMUSG00000035085	1700020L24Rik	-2.163	0.223291	4.47845	1	0.6	9	5	5	1	2	1
ENSMUSG00000025922	Gm5045	-1.243	0.422493	2.3669	1	0.6	14	12	10	8	5	3
ENSMUSG00000056904	Gm5620	-1.009	0.496891	2.01252	1	0.6	19	18	15	9	10	6
ENSMUSG00000079554	Aox3l1	2.256	4.77665	0.209352	1	0.6	0	1	2	4	7	5
ENSMUSG00000089343	Gm22667	-2.089	0.235044	4.25453	1	0.6	4	7	7	1	2	1
ENSMUSG00000065820	Gm26316	-0.844	0.557097	1.79502	1	0.6	89	72	162	72	38	69
ENSMUSG00000031283	Chrdl1	0.298	1.22944	0.813379	1	0.61	537	584	496	582	743	661
ENSMUSG00000088689	Scarna17	0.559	1.47325	0.678772	1	0.61	78	59	71	76	108	122
ENSMUSG00000080971	Gm16128	-1.801	0.286976	3.48462	1	0.61	4	6	8	0	2	2
ENSMUSG00000025650	Col7a1	0.361	1.28432	0.778625	1	0.62	212	167	184	228	231	266
ENSMUSG00000034485	Uaca	0.225	1.16878	0.855595	1	0.62	2150	1846	1964	2099	2521	2343
ENSMUSG00000097554	AC092404.1	-1.151	0.450313	2.22068	1	0.63	16	22	23	17	7	4
ENSMUSG00000025318	Jph3	0.471	1.38607	0.721464	1	0.63	184	211	160	189	291	288
ENSMUSG00000081494	Gm14130	-1.583	0.333787	2.99592	1	0.63	8	7	8	2	4	1
ENSMUSG00000094377	Gm24407	-0.644	0.639936	1.56266	1	0.63	621	585	936	375	312	683
ENSMUSG00000027801	Tm4sf4	1.046	2.0648	0.484309	1	0.65	6	9	10	13	18	23
ENSMUSG00000001815	Evx2	3.189	9.11979	0.109652	1	0.66	0	0	2	1	22	0
ENSMUSG00000032085	Tagln	0.283	1.21672	0.82188	1	0.67	1430	1688	1630	1938	1612	2228
ENSMUSG00000032288	Imp3	0.279	1.21335	0.824162	1	0.68	797	812	889	855	1062	1112
ENSMUSG00000062962	Gm6378	-1.94	0.260616	3.83706	1	0.68	8	11	4	4	1	1
ENSMUSG00000060735	Rxfp3	1.341	2.53327	0.394747	1	0.68	6	7	2	13	19	7
ENSMUSG00000064387	Snora73a	-0.627	0.647521	1.54435	1	0.68	4431	6822	9816	4645	3126	5870
ENSMUSG00000044938	Klhl31	-1.585	0.333325	3.00008	1	0.69	4	17	11	2	4	4
ENSMUSG00000093077	Mir5105	-1.557	0.339857	2.94241	1	0.69	15130	74303	52805	37033	5812	5485
ENSMUSG00000097189	AC093317.1	-1.717	0.304181	3.28752	1	0.69	5	5	10	0	2	3
ENSMUSG00000065200	Gm24613	2.405	5.29636	0.188809	1	0.69	2	0	0	5	4	4
ENSMUSG00000074577	Fam65c	-0.313	0.804966	1.24229	1	0.71	294	279	313	257	223	234
ENSMUSG00000031785	Gpr56	0.366	1.28877	0.775931	1	0.71	141	168	161	210	218	177
ENSMUSG00000041958	Pigs	-0.191	0.875998	1.14155	1	0.71	1226	1256	1224	1074	1113	1057
ENSMUSG00000069306	Hist1h4m	-0.906	0.533663	1.87384	1	0.71	145	149	100	121	36	50
ENSMUSG00000082186	Gm12403	-0.669	0.628942	1.58997	1	0.71	36	48	47	23	37	22
ENSMUSG00000027500	Stmn2	0.358	1.28165	0.780245	1	0.71	2312	2789	2414	2414	3744	3473
ENSMUSG00000026592	Tex35	1.897	3.72438	0.268501	1	0.71	2	0	2	6	5	6
ENSMUSG00000037434	Slc30a1	0.246	1.18591	0.843231	1	0.72	886	823	786	1045	1035	880
ENSMUSG00000042655	Fam159b	2.412	5.32212	0.187895	1	0.72	2	0	0	6	3	4
ENSMUSG00000038418	Egr1	0.349	1.27368	0.785128	1	0.72	3084	3829	3220	4819	3306	4782
ENSMUSG00000068614	Actc1	-0.946	0.51907	1.92652	1	0.72	88	347	196	128	75	123
ENSMUSG00000003863	Ppfia3	0.29	1.22264	0.817902	1	0.73	290	316	283	350	344	393
ENSMUSG00000032475	Nck1	0.177	1.13053	0.88454	1	0.73	1454	1477	1436	1670	1596	1676
ENSMUSG00000036098	Myrf	-0.25	0.840896	1.18921	1	0.73	1614	1552	1842	1592	1254	1368
ENSMUSG00000093979	Gm2237	-1.28	0.411796	2.42839	1	0.73	10	12	18	9	5	3
ENSMUSG00000054162	Spock3	0.302	1.23285	0.811127	1	0.73	629	649	594	699	925	681
ENSMUSG00000019817	Plagl1	-0.428	0.743291	1.34537	1	0.73	11205	11876	11585	11868	7321	6569
ENSMUSG00000089235	Gm23119	0.472	1.38703	0.720964	1	0.73	290	194	213	245	354	369
ENSMUSG00000037482	Erv3	-3.18	0.110338	9.06307	1	0.73	1	3	8	0	1	0
ENSMUSG00000025880	Smad7	0.287	1.2201	0.819605	1	0.73	1576	1619	1794	1981	1683	2424
ENSMUSG00000091269	Gm6682	-1.078	0.473685	2.11111	1	0.73	25	17	56	17	12	18
ENSMUSG00000028671	Gale	-0.279	0.824162	1.21335	1	0.74	411	435	493	347	383	372
ENSMUSG00000026283	Ing5	0.179	1.1321	0.883315	1	0.74	1758	1635	1691	1992	1858	1911
ENSMUSG00000096617	Gm5559	-0.685	0.622006	1.6077	1	0.74	56	50	32	27	30	28
ENSMUSG00000080365	Gm25776	-0.568	0.674551	1.48247	1	0.74	65	75	92	39	50	67
ENSMUSG00000085687	Gm16153	0.961	1.94666	0.513701	1	0.74	8	12	9	23	21	15
ENSMUSG00000001518	Itfg2	0.2	1.1487	0.870551	1	0.75	953	956	964	1072	1075	1156
ENSMUSG00000053293	Pom121	-0.195	0.873573	1.14472	1	0.76	1821	2097	2030	1720	1810	1664
ENSMUSG00000028307	Aldob	1.8	3.4822	0.287175	1	0.76	2	4	1	9	3	14
ENSMUSG00000093908	Gm5784	-0.271	0.828745	1.20664	1	0.77	1088	1276	1368	1107	1098	886
ENSMUSG00000021919	Chat	0.393	1.31312	0.761544	1	0.78	106	128	106	133	160	152
ENSMUSG00000071584	Atf7	-0.549	0.683494	1.46307	1	0.78	87	90	63	60	62	42
ENSMUSG00000000889	Dbh	-0.225	0.855595	1.16878	1	0.78	1949	2063	2112	1564	2004	1665
ENSMUSG00000064999	Gm26035	-0.56	0.678302	1.47427	1	0.78	338	508	528	413	204	313
ENSMUSG00000021250	Fos	0.304	1.23456	0.810003	1	0.78	10793	11587	11582	14549	11168	16217
ENSMUSG00000001819	Hoxd13	2.375	5.18736	0.192776	1	0.78	2	0	13	2	82	2
ENSMUSG00000024261	Syt4	0.304	1.23456	0.810003	1	0.79	333	372	305	366	444	435
ENSMUSG00000031605	Klhl2	0.223	1.16716	0.856782	1	0.79	840	786	710	882	933	913
ENSMUSG00000052928	Ctif	-0.204	0.86814	1.15189	1	0.79	1043	1071	1005	954	907	848
ENSMUSG00000036305	Rpl39-ps	-0.4	0.757858	1.31951	1	0.79	205	232	241	203	133	179
ENSMUSG00000030232	Aebp2	0.187	1.13839	0.87843	1	0.79	2301	2253	2078	2310	2661	2575
ENSMUSG00000044456	Rin3	-0.235	0.849685	1.17691	1	0.79	607	574	616	546	497	485
ENSMUSG00000066315	Gm12918	-0.369	0.774319	1.29146	1	0.79	175	185	209	171	132	138
ENSMUSG00000018677	Slc25a39	-0.166	0.89131	1.12194	1	0.79	2288	2206	2377	2072	1998	2053
ENSMUSG00000024302	Dtna	0.313	1.24229	0.804966	1	0.79	215	215	215	234	288	278
ENSMUSG00000001156	Mxd1	0.21	1.15669	0.864537	1	0.79	958	941	854	1114	1030	1043
ENSMUSG00000016984	Etaa1	0.174	1.12818	0.886382	1	0.79	1751	1659	1687	1836	1954	1959
ENSMUSG00000068240	Gm11808	-0.302	0.811127	1.23285	1	0.79	292	356	347	261	292	253
ENSMUSG00000044763	Trmt10c	0.186	1.13761	0.87904	1	0.79	1666	1511	1544	1792	1702	1879
ENSMUSG00000033460	Armcx1	0.21	1.15669	0.864537	1	0.79	1680	1518	1510	1631	1928	1884
ENSMUSG00000071855	Ccdc112	0.326	1.25353	0.797745	1	0.79	275	308	315	317	427	380
ENSMUSG00000038305	Spats2l	0.213	1.1591	0.862741	1	0.79	824	815	743	938	872	955
ENSMUSG00000029810	Tmem176b	-0.158	0.896267	1.11574	1	0.79	2263	2197	2274	2049	1990	1997
ENSMUSG00000031148	Gpkow	0.175	1.12896	0.885768	1	0.79	1350	1311	1332	1453	1541	1510
ENSMUSG00000032599	Ip6k2	0.179	1.1321	0.883315	1	0.79	1831	1742	1688	2082	1906	1975
ENSMUSG00000059363	Fxn	-0.226	0.855002	1.16959	1	0.79	546	536	573	481	459	476
ENSMUSG00000097772	AC107744.1	0.174	1.12818	0.886382	1	0.79	1781	1781	1894	2141	1940	2076
ENSMUSG00000022114	Spry2	0.183	1.13524	0.880869	1	0.79	1321	1235	1214	1456	1427	1397
ENSMUSG00000021313	Ryr2	-0.301	0.81169	1.232	1	0.79	384	479	428	367	371	308
ENSMUSG00000022174	Dad1	-0.175	0.885768	1.12896	1	0.79	1340	1385	1410	1206	1219	1236
ENSMUSG00000026857	Ntmt1	-0.223	0.856782	1.16716	1	0.79	1537	1648	1755	1583	1300	1351
ENSMUSG00000056753	C330011M18Rik	-0.353	0.782954	1.27721	1	0.79	187	155	169	141	128	132
ENSMUSG00000060314	Zfp941	0.281	1.21504	0.82302	1	0.79	272	261	254	301	318	338
ENSMUSG00000061286	Exosc5	-0.21	0.864537	1.15669	1	0.79	703	713	764	617	657	607
ENSMUSG00000067121	Gm7027	-0.5	0.707107	1.41421	1	0.79	91	68	90	69	54	54
ENSMUSG00000069678	Pcgf1	0.216	1.16151	0.860949	1	0.79	529	558	534	622	641	619
ENSMUSG00000087590	2410004N09Rik	0.217	1.16231	0.860353	1	0.79	636	642	618	773	686	749
ENSMUSG00000015478	Rnf5	0.28	1.21419	0.823591	1	0.79	525	567	644	600	750	757
ENSMUSG00000032092	Mpzl2	-0.438	0.738157	1.35472	1	0.79	99	87	120	73	75	78
ENSMUSG00000069268	Hist1h2bf	-0.574	0.671752	1.48865	1	0.79	2749	2885	3029	2766	994	2052
ENSMUSG00000066175	2510046G10Rik	-0.601	0.659297	1.51677	1	0.79	47	49	57	42	28	31
ENSMUSG00000074652	Myh7b	0.601	1.51677	0.659297	1	0.79	36	28	36	40	55	56
ENSMUSG00000063314	Gm12657	-0.573	0.672217	1.48761	1	0.79	134	88	93	91	58	62
ENSMUSG00000093470	Gm20645	0.414	1.33237	0.75054	1	0.79	66	83	81	97	104	105
ENSMUSG00000095530	Snora19	0.493	1.40737	0.710546	1	0.79	46	57	47	79	70	62
ENSMUSG00000085584	Rgag1	0.686	1.60882	0.621575	1	0.79	28	15	25	41	33	37
ENSMUSG00000043770	Gm12481	0.57	1.48452	0.673617	1	0.79	32	30	39	54	44	51
ENSMUSG00000019505	Ubb	-0.257	0.836826	1.19499	1	0.79	14932	17108	19738	14049	14546	14729
ENSMUSG00000065431	Mir186	0.636	1.55401	0.643495	1	0.79	26	21	25	37	42	34
ENSMUSG00000004359	Spic	-0.897	0.537002	1.86219	1	0.79	15	22	27	11	14	8
ENSMUSG00000090270	Gm17226	-0.761	0.590087	1.69466	1	0.79	29	21	30	16	13	19
ENSMUSG00000036766	Dner	0.446	1.36226	0.734075	1	0.79	183	234	154	211	318	250
ENSMUSG00000087298	Gm9392	-1.694	0.309069	3.23553	1	0.79	7	9	6	1	1	4
ENSMUSG00000067224	Gm3695	-1.342	0.394473	2.53503	1	0.79	7	9	16	7	5	1
ENSMUSG00000042096	Dao	-0.933	0.523768	1.90924	1	0.79	23	15	17	10	8	10
ENSMUSG00000035403	Crb2	-0.283	0.82188	1.21672	1	0.79	762	721	971	682	640	693
ENSMUSG00000076430	Hus1b	-1.127	0.457867	2.18404	1	0.79	8	17	15	8	6	4
ENSMUSG00000097892	AC120370.1	0.751	1.68296	0.594192	1	0.79	16	14	16	21	30	27
ENSMUSG00000039384	Dusp10	0.301	1.232	0.81169	1	0.79	472	458	495	583	488	686
ENSMUSG00000080946	Gm12985	-1.447	0.366783	2.72641	1	0.79	8	6	12	4	3	2
ENSMUSG00000094683	Ap3m1-ps	-0.883	0.542239	1.84421	1	0.79	20	20	18	8	11	12
ENSMUSG00000023826	Park2	-0.898	0.53663	1.86348	1	0.79	15	19	22	7	9	13
ENSMUSG00000042938	Gm14117	1.183	2.27048	0.440435	1	0.79	5	4	7	15	12	9
ENSMUSG00000098104	RP23-34E15.1	-2.999	0.125087	7.99446	1	0.79	4	3	3	1	0	0
ENSMUSG00000034427	Myo15b	-1.47	0.360982	2.77022	1	0.79	7	10	8	4	1	3
ENSMUSG00000047642	D930020B18Rik	-2.998	0.125173	7.98892	1	0.79	3	5	2	0	0	1
ENSMUSG00000069301	Hist1h2ag	-0.346	0.786762	1.27103	1	0.79	1177	1456	1312	1333	926	845
ENSMUSG00000089782	Gm3531	-0.97	0.510506	1.95884	1	0.79	16	12	17	7	9	6
ENSMUSG00000026109	Tmeff2	0.342	1.26751	0.788947	1	0.79	670	753	620	730	1091	768
ENSMUSG00000085816	Gm13052	-1.456	0.364502	2.74347	1	0.79	11	29	30	3	20	3
ENSMUSG00000042745	Id1	0.304	1.23456	0.810003	1	0.79	3382	3049	3710	4428	3372	4718
ENSMUSG00000064016	Gm648	2.831	7.11567	0.140535	1	0.79	0	1	0	3	3	3
ENSMUSG00000093011	Mir100	-1.573	0.336109	2.97523	1	0.79	7	8	6	0	4	2
ENSMUSG00000065528	Mir320	2.29	4.89056	0.204476	1	0.79	1	0	1	3	4	4
ENSMUSG00000009471	Myod1	-2.037	0.24367	4.10391	1	0.79	4	20	6	5	1	1
ENSMUSG00000092773	Gm26191	1.134	2.19466	0.455651	1	0.79	21912	26901	21596	112604	19135	22749
ENSMUSG00000029725	Ppp1r35	-0.286	0.820173	1.21926	1	0.8	347	425	391	301	308	345
ENSMUSG00000024527	Afg3l2	0.181	1.13367	0.882091	1	0.8	1598	1544	1528	1635	1822	1834
ENSMUSG00000039640	Mrpl12	0.202	1.15029	0.869345	1	0.8	1784	1628	1872	1846	2026	2203
ENSMUSG00000029847	2010107G12Rik	-0.686	0.621575	1.60882	1	0.8	29	41	31	13	26	23
ENSMUSG00000085334	Gm12940	0.224	1.16797	0.856188	1	0.8	1914	2183	1841	2277	2596	2059
ENSMUSG00000082593	Gm11331	0.777	1.71356	0.583579	1	0.8	15	12	18	30	25	23
ENSMUSG00000078525	Gm5776	1.636	3.10803	0.321747	1	0.8	3	2	1	6	10	4
ENSMUSG00000087968	Gm25395	-0.624	0.648869	1.54114	1	0.8	378	597	884	371	291	545
ENSMUSG00000024743	Syt7	-0.191	0.875998	1.14155	1	0.81	1081	1016	1071	923	914	938
ENSMUSG00000018143	Mafk	0.257	1.19499	0.836826	1	0.81	742	655	706	857	723	936
ENSMUSG00000025321	Itgb8	0.198	1.14711	0.871758	1	0.82	954	984	876	1094	1091	1043
ENSMUSG00000007122	Casq1	0.711	1.63694	0.610897	1	0.82	28	15	29	37	51	32
ENSMUSG00000075270	Pde11a	-1.028	0.49039	2.0392	1	0.82	11	20	20	9	5	11
ENSMUSG00000080632	Gm25508	-2.988	0.126044	7.93373	1	0.82	5	4	1	1	0	0
ENSMUSG00000084131	Rpl3-ps2	-2.469	0.180616	5.5366	1	0.82	3	5	5	2	0	0
ENSMUSG00000081264	Gm14021	1.215	2.32141	0.430773	1	0.82	3	7	4	9	12	10
ENSMUSG00000095403	Gm21092	0.174	1.12818	0.886382	1	0.83	1599	1713	1709	1841	1831	1991
ENSMUSG00000051159	Cited1	0.618	1.53475	0.651574	1	0.83	26	25	23	33	44	37
ENSMUSG00000019933	2310015B20Rik	2.439	5.42266	0.184411	1	0.83	0	2	0	5	1	7
ENSMUSG00000084154	Gm15644	-1.459	0.363745	2.74918	1	0.83	4	10	8	3	3	1
ENSMUSG00000031781	Ciapin1	-0.162	0.893785	1.11884	1	0.84	2422	2326	2535	2183	2149	2177
ENSMUSG00000090663	Srcap	-0.23	0.852635	1.17283	1	0.84	1252	1558	1388	1270	1234	1074
ENSMUSG00000080198	Gm13573	-0.969	0.51086	1.95748	1	0.84	17	12	20	10	6	9
ENSMUSG00000025977	Boll	-0.939	0.521594	1.9172	1	0.84	15	16	21	9	15	3
ENSMUSG00000038210	Hoxa11	2.27	4.82323	0.20733	1	0.84	4	1	6	7	46	1
ENSMUSG00000030208	Emp1	-0.244	0.844401	1.18427	1	0.85	1329	1219	1263	1262	1002	956
ENSMUSG00000029372	Ppbp	-0.906	0.533663	1.87384	1	0.85	12	26	27	14	10	11
ENSMUSG00000089889	0610040B10Rik	0.472	1.38703	0.720964	1	0.85	48	49	41	64	67	61
ENSMUSG00000091095	Gm17305	0.849	1.80125	0.555169	1	0.85	14	13	8	28	17	20
ENSMUSG00000028389	Zfp37	0.186	1.13761	0.87904	1	0.86	1417	1243	1292	1435	1484	1579
ENSMUSG00000046182	Gsg1l	0.448	1.36415	0.733058	1	0.86	81	87	60	90	116	104
ENSMUSG00000048834	Vstm2a	0.509	1.42306	0.702709	1	0.86	48	52	37	56	75	63
ENSMUSG00000079445	B3gnt7	-0.515	0.699793	1.42899	1	0.86	62	78	91	49	68	44
ENSMUSG00000081564	Gm13717	-0.652	0.636397	1.57135	1	0.86	33	36	39	28	24	16
ENSMUSG00000078365	Mos	-1.126	0.458184	2.18253	1	0.86	10	9	15	5	4	7
ENSMUSG00000087412	Gm15501	-0.393	0.761544	1.31312	1	0.87	139	146	163	136	96	110
ENSMUSG00000002844	Adprh	-0.154	0.898755	1.11265	1	0.87	2474	2415	2463	2229	2163	2216
ENSMUSG00000027739	Rab33b	0.197	1.14631	0.872363	1	0.87	915	857	809	997	976	988
ENSMUSG00000032846	Zswim6	0.193	1.14314	0.874785	1	0.87	1724	1861	1608	1819	2119	1997
ENSMUSG00000034333	Zbed4	0.199	1.1479	0.871154	1	0.87	1658	1515	1377	1623	1815	1784
ENSMUSG00000072966	Gprasp2	0.167	1.12272	0.890693	1	0.87	1472	1430	1406	1678	1604	1557
ENSMUSG00000038806	Sde2	0.161	1.11806	0.894405	1	0.87	1912	1835	1854	2118	1979	2169
ENSMUSG00000064694	Gm24146	-0.771	0.586011	1.70645	1	0.87	30	25	37	27	12	16
ENSMUSG00000048988	Elfn1	0.441	1.35754	0.736624	1	0.87	62	66	66	75	88	101
ENSMUSG00000060143	Gm10076	-0.752	0.59378	1.68413	1	0.87	269	239	208	246	86	88
ENSMUSG00000094697	Gm10476	-1.219	0.42958	2.32785	1	0.87	5	18	15	5	5	6
ENSMUSG00000096547	Gm25235	-1.335	0.396392	2.52275	1	0.87	9	7	8	2	5	2
ENSMUSG00000089597	Gm24976	-3.131	0.11415	8.76042	1	0.87	1	8	2	0	0	1
ENSMUSG00000064380	Gm26448	-0.447	0.733567	1.3632	1	0.87	1371	1748	2306	1402	917	1658
ENSMUSG00000003200	Sh3gl1	-0.185	0.879649	1.13682	1	0.88	2395	2359	2604	2355	1991	2131
ENSMUSG00000039841	Zfp800	0.188	1.13918	0.877822	1	0.88	1048	1103	1049	1274	1248	1125
ENSMUSG00000070713	Gm10282	0.294	1.22603	0.815637	1	0.88	289	297	307	309	382	404
ENSMUSG00000074735	Gm21994	0.31	1.23971	0.806642	1	0.88	219	189	227	281	232	276
ENSMUSG00000000253	Gmpr	-0.307	0.808321	1.23713	1	0.88	244	210	236	199	195	163
ENSMUSG00000090698	Apold1	0.247	1.18674	0.842647	1	0.88	664	750	850	905	958	820
ENSMUSG00000083411	Rpl30-ps10	-2.552	0.170518	5.86447	1	0.88	8	1	5	2	0	0
ENSMUSG00000073867	AA474408	-0.474	0.719966	1.38896	1	0.88	162	248	264	179	123	183
ENSMUSG00000037254	Itih2	1.399	2.63719	0.379192	1	0.88	7	13	15	12	14	67
ENSMUSG00000074505	Fat3	-0.187	0.87843	1.13839	1	0.9	1288	1409	1406	1278	1125	1204
ENSMUSG00000019861	Gopc	0.18	1.13288	0.882703	1	0.9	1361	1249	1232	1378	1535	1439
ENSMUSG00000041548	Hspb8	-0.34	0.790041	1.26576	1	0.9	281	207	267	203	179	215
ENSMUSG00000078190	Dnm3os	0.172	1.12662	0.887611	1	0.9	2182	2178	2096	2595	2223	2461
ENSMUSG00000037624	Kcnk2	0.48	1.39474	0.716978	1	0.9	49	58	58	64	91	74
ENSMUSG00000021028	Mbip	0.23	1.17283	0.852635	1	0.9	847	814	707	996	935	847
ENSMUSG00000022753	Tmem30c	0.822	1.76786	0.565657	1	0.9	9	12	13	17	20	23
ENSMUSG00000097971	RP23-81C12.1	-0.34	0.790041	1.26576	1	0.9	75839	87837	114795	68796	64230	86963
ENSMUSG00000049960	Mrps16	-0.204	0.86814	1.15189	1	0.91	1051	921	1045	888	832	901
ENSMUSG00000033728	Lrrc14	-0.196	0.872968	1.14552	1	0.91	1051	985	1011	950	844	868
ENSMUSG00000031848	Lsm4	-0.166	0.89131	1.12194	1	0.91	2072	1890	1953	1826	1692	1756
ENSMUSG00000080540	Gm22711	-0.381	0.767905	1.30224	1	0.91	153	175	178	158	110	120
ENSMUSG00000024665	Fads2	-0.152	0.900002	1.11111	1	0.91	2564	2594	2679	2398	2306	2351
ENSMUSG00000035173	A630007B06Rik	0.165	1.12117	0.891929	1	0.91	2260	2434	2137	2607	2472	2586
ENSMUSG00000004267	Eno2	0.315	1.24401	0.803851	1	0.91	262	281	258	277	383	336
ENSMUSG00000044424	Gm9493	-0.691	0.619424	1.6144	1	0.91	55	56	34	41	21	28
ENSMUSG00000002104	Rapsn	-1.025	0.49141	2.03496	1	0.91	12	24	13	11	8	5
ENSMUSG00000030302	Atp2b2	0.398	1.31768	0.75891	1	0.91	169	207	165	192	297	224
ENSMUSG00000045967	Gpr158	-0.845	0.556711	1.79626	1	0.91	17	23	21	16	11	7
ENSMUSG00000031574	Star	0.57	1.48452	0.673617	1	0.91	25	31	27	38	38	48
ENSMUSG00000066026	Dhrs3	0.248	1.18756	0.842063	1	0.91	1322	1355	1368	1316	1879	1604
ENSMUSG00000055866	Per2	0.252	1.19086	0.839731	1	0.91	631	716	563	831	674	771
ENSMUSG00000007872	Id3	0.247	1.18674	0.842647	1	0.91	6005	5476	6513	7086	6186	8090
ENSMUSG00000028341	Nr4a3	0.457	1.37268	0.7285	1	0.91	95	78	76	137	83	121
ENSMUSG00000026725	Tnn	0.732	1.66094	0.602069	1	0.91	34	33	32	35	85	45
ENSMUSG00000022528	Hes1	0.227	1.1704	0.85441	1	0.91	2578	2248	2439	3078	2398	3030
ENSMUSG00000020908	Myh3	-0.617	0.652025	1.53368	1	0.91	131	353	203	155	150	144
ENSMUSG00000095597	Gm6472	-0.222	0.857376	1.16635	1	0.92	3619	3740	3916	3567	2838	3264
ENSMUSG00000034687	Fras1	-0.168	0.890076	1.1235	1	0.92	2577	2773	2838	2531	2415	2341
ENSMUSG00000002617	Zfp40	0.202	1.15029	0.869345	1	0.92	983	860	860	1012	1093	1003
ENSMUSG00000026781	Acbd5	0.185	1.13682	0.879649	1	0.92	1383	1369	1228	1399	1585	1539
ENSMUSG00000019832	Rab32	-0.311	0.806083	1.24057	1	0.92	304	231	276	232	202	220
ENSMUSG00000020733	Slc9a3r1	-0.193	0.874785	1.14314	1	0.92	978	958	1076	898	852	884
ENSMUSG00000023089	Ndufa5	-0.219	0.859161	1.16393	1	0.92	864	889	971	700	796	843
ENSMUSG00000034312	Iqsec1	-0.188	0.877822	1.13918	1	0.92	1028	1055	1047	977	903	868
ENSMUSG00000059851	Suv420h2	-0.166	0.89131	1.12194	1	0.92	1599	1661	1596	1538	1392	1400
ENSMUSG00000055235	Wdr86	-0.223	0.856782	1.16716	1	0.92	1159	1116	1247	1055	870	1097
ENSMUSG00000030878	Cdr2	0.191	1.14155	0.875998	1	0.92	1187	1006	1114	1265	1202	1311
ENSMUSG00000048107	Kctd12	0.178	1.13131	0.883928	1	0.92	2215	2337	2296	2325	2795	2624
ENSMUSG00000041096	Tspyl2	0.175	1.12896	0.885768	1	0.92	1352	1352	1318	1412	1496	1631
ENSMUSG00000029864	Gstk1	-0.302	0.811127	1.23285	1	0.92	227	213	223	177	159	203
ENSMUSG00000068615	Gjd2	0.271	1.20664	0.828745	1	0.92	366	453	351	434	489	487
ENSMUSG00000092072	Gm4540	0.222	1.16635	0.857376	1	0.92	604	509	533	680	612	630
ENSMUSG00000021573	Tppp	0.3	1.23114	0.812252	1	0.92	282	286	215	340	302	324
ENSMUSG00000037958	Ccdc55	0.177	1.13053	0.88454	1	0.92	983	962	998	1088	1094	1146
ENSMUSG00000001751	Naglu	-0.27	0.82932	1.20581	1	0.92	296	305	308	255	273	224
ENSMUSG00000004637	Wwox	-0.24	0.846745	1.18099	1	0.92	374	400	413	315	339	349
ENSMUSG00000043110	Lrrn4	-0.358	0.780245	1.28165	1	0.92	158	165	178	131	154	105
ENSMUSG00000038205	Prkab2	0.176	1.12975	0.885154	1	0.92	1034	1087	1017	1239	1149	1159
ENSMUSG00000053347	Zfp943	0.187	1.13839	0.87843	1	0.92	862	839	832	967	918	1002
ENSMUSG00000084899	Gm15344	0.312	1.24143	0.805524	1	0.92	147	149	162	172	188	207
ENSMUSG00000024544	Ldlrad4	0.355	1.27899	0.78187	1	0.92	93	116	105	127	142	132
ENSMUSG00000060419	Rps16-ps2	0.343	1.26839	0.7884	1	0.92	223	181	181	203	270	269
ENSMUSG00000002486	Tchp	0.254	1.19251	0.838568	1	0.92	736	765	676	722	936	935
ENSMUSG00000092274	Neat1	0.277	1.21167	0.825305	1	0.92	379	475	479	591	474	550
ENSMUSG00000075032	Hist1h3i	-0.291	0.817335	1.22349	1	0.92	4718	4838	5319	4963	3204	3991
ENSMUSG00000062382	Gm10116	-0.349	0.785128	1.27368	1	0.92	583	473	471	507	348	343
ENSMUSG00000074449	Gm15319	0.607	1.52309	0.656561	1	0.92	37	50	29	41	71	66
ENSMUSG00000078870	Gm14410	0.45	1.36604	0.732043	1	0.92	48	46	49	64	66	65
ENSMUSG00000081930	Gm12345	-1.115	0.461691	2.16595	1	0.92	10	11	17	8	3	7
ENSMUSG00000035504	Reep6	-0.603	0.658383	1.51887	1	0.92	38	32	44	26	31	18
ENSMUSG00000021541	Trpc7	1.128	2.18556	0.45755	1	0.92	4	7	6	9	12	15
ENSMUSG00000021303	Gng4	0.808	1.75078	0.571173	1	0.92	16	8	9	18	19	22
ENSMUSG00000068154	Insm1	0.27	1.20581	0.82932	1	0.92	1079	1240	1092	1123	1634	1354
ENSMUSG00000026679	Enkur	0.544	1.45801	0.685867	1	0.92	52	70	46	104	59	84
ENSMUSG00000065044	n-R5s169	-1.621	0.32511	3.07588	1	0.92	6	5	8	4	1	0
ENSMUSG00000074578	1500012F01Rik	0.251	1.19003	0.840314	1	0.92	3779	3074	2990	4305	3497	3911
ENSMUSG00000018102	Hist1h2bc	-0.334	0.793334	1.2605	1	0.92	3632	4707	5339	3590	2941	4321
ENSMUSG00000083836	Ldha-ps2	-1.355	0.390935	2.55797	1	0.92	8	6	8	1	3	4
ENSMUSG00000092202	Stk19-ps1	2.682	6.41745	0.155825	1	0.92	0	0	1	2	3	3
ENSMUSG00000082241	Gm15776	1.96	3.89062	0.257028	1	0.92	0	2	2	11	1	5
ENSMUSG00000042451	Mybph	-2.153	0.224845	4.44752	1	0.92	1	19	8	2	0	4
ENSMUSG00000029368	Alb	1.49	2.80889	0.356013	1	0.92	22	97	90	61	64	463
ENSMUSG00000036030	Prtg	-0.184	0.880259	1.13603	1	0.93	1369	1355	1467	1336	1145	1211
ENSMUSG00000036282	Naa30	0.176	1.12975	0.885154	1	0.93	2331	2531	2244	2537	2849	2636
ENSMUSG00000030588	Yif1b	-0.221	0.857971	1.16554	1	0.93	829	916	959	832	699	791
ENSMUSG00000039770	Ypel5	0.192	1.14235	0.875391	1	0.93	970	898	970	998	1103	1140
ENSMUSG00000072082	Ccnf	-0.153	0.899378	1.11188	1	0.93	2232	2050	2160	1983	1887	1925
ENSMUSG00000032892	Rangrf	-0.243	0.844986	1.18345	1	0.93	716	571	633	572	501	551
ENSMUSG00000033439	Trmt13	0.2	1.1487	0.870551	1	0.93	678	742	702	868	787	785
ENSMUSG00000023942	Slc29a1	-0.18	0.882703	1.13288	1	0.93	965	975	945	852	861	834
ENSMUSG00000036564	Ndrg4	0.229	1.17202	0.853226	1	0.93	640	714	617	683	838	787
ENSMUSG00000052613	Pcdh15	0.513	1.42701	0.700764	1	0.93	42	67	60	63	93	85
ENSMUSG00000029020	Mfn2	0.158	1.11574	0.896267	1	0.93	1601	1556	1527	1667	1760	1799
ENSMUSG00000025491	Ifitm1	-0.249	0.841479	1.18838	1	0.93	1020	819	907	850	676	789
ENSMUSG00000087775	Rprl2	-0.957	0.515127	1.94127	1	0.93	25	34	45	27	5	22
ENSMUSG00000029536	Gatc	-0.204	0.86814	1.15189	1	0.93	506	528	528	449	450	458
ENSMUSG00000026418	Tnni1	-0.337	0.791686	1.26313	1	0.93	155	142	129	117	107	113
ENSMUSG00000051022	Hs3st1	0.341	1.26663	0.789494	1	0.93	204	204	198	201	294	273
ENSMUSG00000031304	Il2rg	0.515	1.42899	0.699793	1	0.93	41	34	56	71	60	56
ENSMUSG00000083219	Gm11410	-0.391	0.762601	1.3113	1	0.93	255	214	211	215	173	131
ENSMUSG00000044067	Gpr22	0.265	1.20164	0.832199	1	0.93	533	575	474	573	736	591
ENSMUSG00000088037	Gm24992	-1.379	0.384485	2.60088	1	0.93	10	8	7	6	2	2
ENSMUSG00000026247	Ecel1	0.339	1.26488	0.790589	1	0.93	430	630	508	530	742	711
ENSMUSG00000008489	Elavl2	0.259	1.19665	0.835667	1	0.93	1153	1434	1106	1255	1678	1486
ENSMUSG00000096243	Gm24265	-0.571	0.67315	1.48555	1	0.93	726	687	1094	455	362	870
ENSMUSG00000007812	Zfp655	0.202	1.15029	0.869345	1	0.94	2696	2726	2735	3297	2794	3300
ENSMUSG00000070822	Zscan18	0.198	1.14711	0.871758	1	0.94	836	883	813	1031	887	990
ENSMUSG00000001227	Sema6b	-0.274	0.827023	1.20916	1	0.94	230	266	228	198	207	194
ENSMUSG00000040522	Tlr8	-1.244	0.4222	2.36854	1	0.94	8	7	12	5	3	4
ENSMUSG00000087182	Gm13334	-2.083	0.236023	4.23687	1	0.94	6	3	5	0	2	1
ENSMUSG00000042406	Atf4	0.205	1.15269	0.867539	1	0.95	8058	7601	8091	8920	8429	10038
ENSMUSG00000028885	Smpdl3b	-0.279	0.824162	1.21335	1	0.95	192	196	207	158	171	160
ENSMUSG00000095526	Gm10243	-0.881	0.542991	1.84165	1	0.95	19	16	18	14	9	5
ENSMUSG00000073753	Gm10571	-0.643	0.64038	1.56157	1	0.95	33	25	34	23	20	16
ENSMUSG00000061702	Tmem91	1.294	2.45207	0.407819	1	0.95	4	6	1	14	8	6
ENSMUSG00000077506	Scarna9	0.412	1.33053	0.751581	1	0.95	297	298	302	262	458	474
ENSMUSG00000023274	Cd4	-1.271	0.414372	2.41329	1	0.95	7	9	7	3	4	2
ENSMUSG00000053012	Krcc1	0.195	1.14472	0.873573	1	0.96	1016	899	936	997	1122	1143
ENSMUSG00000015092	Edf1	-0.166	0.89131	1.12194	1	0.96	1708	1865	1878	1670	1522	1670
ENSMUSG00000015882	Lcorl	0.159	1.11651	0.895646	1	0.96	2122	2261	2056	2342	2551	2293
ENSMUSG00000029545	Acads	-0.166	0.89131	1.12194	1	0.96	1586	1517	1653	1484	1325	1431
ENSMUSG00000068798	Rap1a	0.165	1.12117	0.891929	1	0.96	1755	1633	1638	1761	1978	1894
ENSMUSG00000078502	Gm13212	-0.359	0.779705	1.28254	1	0.96	159	144	153	135	97	125
ENSMUSG00000045573	Penk	-0.343	0.7884	1.26839	1	0.96	381	328	341	324	209	295
ENSMUSG00000048087	Gm4737	-0.163	0.893166	1.11961	1	0.96	1372	1306	1369	1245	1170	1201
ENSMUSG00000050069	Grem2	0.232	1.17446	0.851454	1	0.96	417	360	432	467	475	477
ENSMUSG00000070858	Gm1673	-0.223	0.856782	1.16716	1	0.96	464	534	549	437	440	446
ENSMUSG00000053553	3110082I17Rik	-0.226	0.855002	1.16959	1	0.96	483	439	475	367	406	420
ENSMUSG00000053219	Raet1e	-0.347	0.786217	1.27191	1	0.96	152	136	170	136	112	112
ENSMUSG00000014932	Yes1	0.145	1.10573	0.904379	1	0.96	2415	2327	2293	2536	2661	2581
ENSMUSG00000040010	Slc7a5	-0.162	0.893785	1.11884	1	0.96	1515	1561	1590	1407	1463	1297
ENSMUSG00000000346	Dazap2	-0.147	0.903127	1.10726	1	0.96	2522	2456	2601	2276	2364	2202
ENSMUSG00000026798	Coq4	-0.196	0.872968	1.14552	1	0.96	616	602	638	562	535	524
ENSMUSG00000020261	Slc36a1	0.211	1.15749	0.863938	1	0.96	409	425	409	459	501	477
ENSMUSG00000035762	Tmem161b	0.174	1.12818	0.886382	1	0.96	980	944	995	1101	1046	1150
ENSMUSG00000014704	Hoxa2	0.186	1.13761	0.87904	1	0.96	665	646	619	733	761	702
ENSMUSG00000048047	Zbtb33	-0.197	0.872363	1.14631	1	0.96	1196	1380	1307	1240	1116	1034
ENSMUSG00000096544	Gm4617	-0.336	0.792235	1.26225	1	0.96	156	166	185	144	146	111
ENSMUSG00000051510	Mafg	0.155	1.11342	0.898132	1	0.96	1767	1845	1756	2105	1922	1954
ENSMUSG00000060214	Gm8203	-0.406	0.754713	1.32501	1	0.96	254	252	263	262	150	168
ENSMUSG00000084106	Gm6136	-0.323	0.799406	1.25093	1	0.96	138	135	133	114	101	110
ENSMUSG00000032177	Pde4a	-0.353	0.782954	1.27721	1	0.96	105	121	128	80	103	92
ENSMUSG00000063594	Gng8	0.414	1.33237	0.75054	1	0.96	55	62	69	93	70	86
ENSMUSG00000069996	Gm7125	-0.892	0.538867	1.85575	1	0.96	21	18	15	14	6	9
ENSMUSG00000087479	Gm16835	-0.432	0.741234	1.3491	1	0.96	79	64	70	49	60	48
ENSMUSG00000054889	Dsp	-0.24	0.846745	1.18099	1	0.96	953	958	1185	897	772	952
ENSMUSG00000023945	Slc5a7	0.364	1.28699	0.777007	1	0.96	263	264	241	244	398	346
ENSMUSG00000063063	Ctnna2	0.246	1.18591	0.843231	1	0.96	1164	1313	1081	1198	1640	1378
ENSMUSG00000000632	Sez6	0.677	1.59881	0.625465	1	0.96	19	15	15	33	25	22
ENSMUSG00000085072	C920011F04Rik	-0.559	0.678772	1.47325	1	0.96	35	37	39	26	27	21
ENSMUSG00000092623	Gm20413	0.898	1.86348	0.53663	1	0.96	10	7	8	20	15	14
ENSMUSG00000045055	Rpsa-ps2	-0.705	0.613442	1.63014	1	0.96	22	25	21	13	16	13
ENSMUSG00000065236	n-R5s197	-1.697	0.308427	3.24226	1	0.96	3	8	6	3	1	1
ENSMUSG00000089984	Fbxo24	-0.944	0.51979	1.92385	1	0.96	18	12	10	8	7	6
ENSMUSG00000093583	Gm26388	2.009	4.02503	0.248445	1	0.96	0	0	3	8	3	3
ENSMUSG00000096160	Gm3436	-2.344	0.196963	5.07708	1	0.96	5	4	2	0	0	2
ENSMUSG00000032496	Ltf	2.303	4.93483	0.202641	1	0.96	2	0	0	1	3	7
ENSMUSG00000053886	Sh2d4a	-1.497	0.354289	2.82255	1	0.96	5	6	9	1	2	3
ENSMUSG00000064796	Terc	-0.306	0.808881	1.23628	1	0.96	633	905	855	610	572	754
ENSMUSG00000083933	Gm15515	1.663	3.16674	0.315782	1	0.96	2	1	2	7	8	2
ENSMUSG00000096948	AC163347.1	-0.683	0.622869	1.60547	1	0.96	22	23	27	12	22	11
ENSMUSG00000074171	Gm6658	-1.043	0.485317	2.06051	1	0.96	11	10	10	5	7	3
ENSMUSG00000047205	Dusp18	0.244	1.18427	0.844401	1	0.96	828	933	780	1153	869	990
ENSMUSG00000078240	Gm3550	1.17	2.25012	0.444421	1	0.96	6	3	2	9	9	7
ENSMUSG00000089321	Gm22523	1.735	3.32879	0.300409	1	0.96	3	0	1	7	3	5
ENSMUSG00000048377	Foxi2	1.722	3.29893	0.303128	1	0.96	2	0	2	4	4	7
ENSMUSG00000085274	BC046401	2.181	4.53468	0.220523	1	0.96	1	1	0	6	2	3
ENSMUSG00000015748	Prpf3	0.166	1.12194	0.89131	1	0.97	1833	1811	1875	1869	2125	2192
ENSMUSG00000041633	Kctd12b	0.204	1.15189	0.86814	1	0.97	549	589	583	620	717	643
ENSMUSG00000073982	Rhog	-0.252	0.839731	1.19086	1	0.97	355	427	379	350	314	311
ENSMUSG00000083716	Gm13436	-0.312	0.805524	1.24143	1	0.97	221	263	275	209	174	229
ENSMUSG00000030203	Dusp16	0.157	1.11497	0.896888	1	0.97	1628	1758	1747	1843	1879	2000
ENSMUSG00000049299	Trappc1	-0.173	0.886996	1.1274	1	0.97	1157	1136	1246	990	1071	1076
ENSMUSG00000034145	Tmem63c	0.447	1.3632	0.733567	1	0.97	48	66	68	81	95	72
ENSMUSG00000000600	Krit1	0.146	1.1065	0.903753	1	0.97	1938	1912	1816	2021	2113	2133
ENSMUSG00000067276	Capn6	-0.214	0.862144	1.1599	1	0.97	2617	2732	2989	2478	2027	2686
ENSMUSG00000092267	Gm20417	-0.428	0.743291	1.34537	1	0.97	70	90	66	55	56	57
ENSMUSG00000052415	Tchh	0.46	1.37554	0.726986	1	0.97	45	36	41	55	59	54
ENSMUSG00000020052	Ascl1	0.245	1.18509	0.843816	1	0.97	1011	1134	1121	1129	1551	1186
ENSMUSG00000028758	Kif17	-0.568	0.674551	1.48247	1	0.97	32	41	34	25	22	25
ENSMUSG00000068122	Agtr2	-0.337	0.791686	1.26313	1	0.97	274	390	357	223	292	292
ENSMUSG00000097413	AC126026.1	-0.639	0.642158	1.55725	1	0.97	29	23	27	12	21	18
ENSMUSG00000046031	Fam26f	1.495	2.81864	0.354781	1	0.97	1	2	3	5	8	5
ENSMUSG00000083199	Gm9432	-1.09	0.469761	2.12874	1	0.97	8	9	11	2	6	4
ENSMUSG00000088670	Gm23663	-2.122	0.229728	4.35297	1	0.97	2	3	9	0	2	1
ENSMUSG00000003541	Ier3	0.462	1.37745	0.725979	1	0.97	170	137	214	240	169	306
ENSMUSG00000053113	Socs3	0.241	1.18181	0.846159	1	0.97	1646	1660	1648	2117	1532	2210
ENSMUSG00000040548	Tex2	0.196	1.14552	0.872968	1	0.98	796	897	812	885	1003	980
ENSMUSG00000032171	Pin1	-0.155	0.898132	1.11342	1	0.98	2238	2068	2227	2057	1850	1962
ENSMUSG00000024177	Nme4	-0.163	0.893166	1.11961	1	0.98	1515	1397	1563	1390	1306	1301
ENSMUSG00000028545	Bend5	0.183	1.13524	0.880869	1	0.98	850	853	799	904	995	939
ENSMUSG00000057858	D19Ertd737e	0.193	1.14314	0.874785	1	0.98	1094	1154	1134	1131	1375	1358
ENSMUSG00000020219	Timm13	-0.155	0.898132	1.11342	1	0.98	1411	1469	1524	1344	1284	1328
ENSMUSG00000014773	Dll1	0.176	1.12975	0.885154	1	0.98	1620	1547	1395	1733	1821	1600
ENSMUSG00000059857	Ntng1	0.292	1.22434	0.816769	1	0.98	320	357	268	350	437	368
ENSMUSG00000047423	AI837181	-0.289	0.818469	1.22179	1	0.98	688	718	601	670	454	521
ENSMUSG00000091363	Gm7701	-0.288	0.819037	1.22095	1	0.98	161	169	178	131	140	144
ENSMUSG00000085963	Gm15249	-0.619	0.651122	1.53581	1	0.98	31	41	35	28	28	14
ENSMUSG00000097585	AC161229.1	-0.497	0.708579	1.41128	1	0.98	49	46	40	33	33	30
ENSMUSG00000060096	Amd-ps3	0.745	1.67597	0.596668	1	0.98	11	17	9	22	24	18
ENSMUSG00000095054	Gm13146	-1.446	0.367038	2.72452	1	0.98	8	7	7	4	2	1
ENSMUSG00000025955	Akr1cl	0.856	1.81001	0.552482	1	0.98	10	9	6	20	10	17
ENSMUSG00000002603	Tgfb1	-0.33	0.795536	1.25701	1	0.99	167	194	185	170	122	143
ENSMUSG00000028572	Hook1	0.168	1.1235	0.890076	1	0.99	1123	1173	1085	1234	1340	1222
ENSMUSG00000048495	Tyw5	0.198	1.14711	0.871758	1	0.99	742	717	627	800	780	815
ENSMUSG00000053825	Ppfia2	0.298	1.22944	0.813379	1	0.99	240	293	235	276	354	313
ENSMUSG00000022130	Tgds	0.174	1.12818	0.886382	1	0.99	839	823	849	913	965	952
ENSMUSG00000030592	Ryr1	-0.207	0.866337	1.15429	1	0.99	523	609	596	496	513	485
ENSMUSG00000037989	Wnk2	-0.187	0.87843	1.13839	1	0.99	746	810	764	672	709	656
ENSMUSG00000071419	Rps15-ps2	-1.055	0.481297	2.07772	1	0.99	18	17	26	18	2	10
ENSMUSG00000021025	Nfkbia	0.196	1.14552	0.872968	1	0.99	945	987	1083	1089	1094	1271
ENSMUSG00000003198	Zfp959	0.25	1.18921	0.840896	1	0.99	324	297	317	405	327	386
ENSMUSG00000039630	Hnrnpu	0.228	1.17121	0.853818	1	0.99	36076	34196	34368	34608	44788	43155
ENSMUSG00000034958	Atcay	0.246	1.18591	0.843231	1	0.99	486	578	475	534	657	633
ENSMUSG00000027078	Ube2l6	-0.262	0.833931	1.19914	1	0.99	213	241	235	198	186	191
ENSMUSG00000052214	Opa3	0.196	1.14552	0.872968	1	0.99	1240	1277	1171	1222	1501	1499
ENSMUSG00000041629	Fam104a	0.22	1.16473	0.858565	1	0.99	922	937	1072	988	1167	1256
ENSMUSG00000086925	Gm6286	-0.371	0.773246	1.29325	1	0.99	104	99	87	68	82	75
ENSMUSG00000056445	5730446D14Rik	0.375	1.29684	0.771105	1	0.99	70	67	81	90	90	103
ENSMUSG00000025892	Gria4	0.223	1.16716	0.856782	1	0.99	952	1139	969	1064	1353	1152
ENSMUSG00000069308	Hist1h2bp	-0.282	0.82245	1.21588	1	0.99	2818	2607	2672	2768	1658	2233
ENSMUSG00000071552	Tigit	-1.211	0.431969	2.31498	1	0.99	11	13	7	8	4	2
ENSMUSG00000003279	Dlgap1	0.372	1.29415	0.772711	1	0.99	243	274	217	247	404	299
ENSMUSG00000024334	H2-Oa	-0.748	0.595428	1.67946	1	0.99	27	16	37	13	15	20
ENSMUSG00000065503	Mir351	1.082	2.11697	0.472374	1	0.99	4	5	8	8	12	14
ENSMUSG00000005107	Slc2a9	0.551	1.4651	0.682547	1	0.99	23	23	25	35	33	37
ENSMUSG00000083853	Gm15696	-0.634	0.644387	1.55186	1	0.99	22	27	32	17	18	17
ENSMUSG00000096959	AC087541.1	-0.565	0.675955	1.47939	1	0.99	34	32	39	19	30	21
ENSMUSG00000084939	Gm830	-1.706	0.306509	3.26255	1	0.99	7	4	6	1	2	1
ENSMUSG00000086735	Gm13977	-0.737	0.599986	1.66671	1	0.99	17	24	21	11	18	7
ENSMUSG00000087621	1700003G18Rik	-1.133	0.455967	2.19314	1	0.99	11	11	7	5	6	2
ENSMUSG00000056300	Gm13247	0.892	1.85575	0.538867	1	0.99	9	4	9	16	13	13
ENSMUSG00000097418	mmu-mir-155	1.39	2.62079	0.381565	1	0.99	3	1	3	10	4	6
ENSMUSG00000076281	Gm24270	-1.739	0.299577	3.33804	1	0.99	121	1704	633	596	61	64
ENSMUSG00000033860	Fgg	1.974	3.92856	0.254546	1	0.99	1	6	3	7	1	33
ENSMUSG00000086427	Hoxa11as	1.92	3.78423	0.264255	1	0.99	4	0	13	8	59	3
ENSMUSG00000000740	Rpl13	-0.141	0.90689	1.10267	1	1	24191	24426	25844	23258	21081	23173
ENSMUSG00000027763	Mbnl1	0.193	1.14314	0.874785	1	1	3691	3842	3486	3904	4545	4148
ENSMUSG00000028410	Dnaja1	0.154	1.11265	0.898755	1	1	11494	10825	11829	12307	12645	13050
ENSMUSG00000031523	Dlc1	0.166	1.12194	0.89131	1	1	5959	6146	5593	6754	6578	6533
ENSMUSG00000027660	Skil	0.166	1.12194	0.89131	1	1	6197	6411	6236	7270	6692	7186
ENSMUSG00000042035	Igsf3	-0.15	0.90125	1.10957	1	1	5009	5071	4863	4657	4373	4436
ENSMUSG00000026640	Plxna2	-0.148	0.902501	1.10803	1	1	4635	4458	4471	4252	3945	4043
ENSMUSG00000038274	Fau	-0.159	0.895646	1.11651	1	1	10394	10773	11515	10201	9051	10025
ENSMUSG00000020592	Sdc1	-0.15	0.90125	1.10957	1	1	3124	3000	3174	2877	2569	2937
ENSMUSG00000021134	Srsf5	0.151	1.11034	0.900626	1	1	17735	16656	15799	18812	19079	17852
ENSMUSG00000046062	Ppp1r15b	0.162	1.11884	0.893785	1	1	5640	5446	5115	6076	5983	6072
ENSMUSG00000051451	Crebzf	0.152	1.11111	0.900002	1	1	4310	4499	4414	4672	5046	4973
ENSMUSG00000020385	Clk4	0.171	1.12584	0.888227	1	1	3949	3862	3638	4455	4129	4306
ENSMUSG00000048490	Nrip1	0.16	1.11729	0.895025	1	1	3614	3656	3335	3954	4094	3800
ENSMUSG00000089901	Gm8113	-0.151	0.900626	1.11034	1	1	2952	2698	2977	2720	2418	2634
ENSMUSG00000013629	Cad	-0.145	0.904379	1.10573	1	1	7040	6672	6472	6400	6184	5671
ENSMUSG00000030275	Etnk1	0.158	1.11574	0.896267	1	1	3815	3724	3428	4119	4269	3846
ENSMUSG00000032870	Smap2	0.202	1.15029	0.869345	1	1	769	831	927	906	1014	984
ENSMUSG00000041328	Pcf11	0.154	1.11265	0.898755	1	1	4459	4482	4096	4872	5081	4550
ENSMUSG00000001403	Ube2c	-0.147	0.903127	1.10726	1	1	3149	3172	3226	3089	2779	2757
ENSMUSG00000014956	Ppp1cb	0.142	1.10343	0.906262	1	1	13088	12100	12843	13154	13971	14843
ENSMUSG00000021282	Eif5	0.146	1.1065	0.903753	1	1	14667	13655	13636	15348	15487	15584
ENSMUSG00000024012	Mtch1	-0.139	0.908148	1.10114	1	1	5834	5894	5756	5522	5192	5164
ENSMUSG00000020496	Rnf187	-0.148	0.902501	1.10803	1	1	4870	4771	4787	4178	4419	4425
ENSMUSG00000024208	Mnf1	-0.172	0.887611	1.12662	1	1	1907	1774	1765	1723	1437	1679
ENSMUSG00000024608	Rps14	-0.144	0.905006	1.10496	1	1	27416	26145	27590	25922	22170	25343
ENSMUSG00000041697	Cox6a1	-0.154	0.898755	1.11265	1	1	2853	2860	2985	2539	2556	2723
ENSMUSG00000043384	Gprasp1	0.152	1.11111	0.900002	1	1	5730	5502	5092	5873	6122	6140
ENSMUSG00000045999	AY036118	-1.519	0.348928	2.86592	1	1	18596	28306	29975	24047	1286	1457
ENSMUSG00000084319	Tpt1-ps3	-0.217	0.860353	1.16231	1	1	539	541	552	521	425	461
ENSMUSG00000017831	Rab5a	0.159	1.11651	0.895646	1	1	3120	3065	3034	3304	3348	3638
ENSMUSG00000023068	Nus1	0.154	1.11265	0.898755	1	1	2165	2098	2198	2178	2526	2480
ENSMUSG00000048755	Mcat	-0.19	0.876606	1.14076	1	1	882	867	984	811	749	836
ENSMUSG00000020844	Nxn	-0.132	0.912565	1.09581	1	1	4744	4294	4442	4145	3857	4301
ENSMUSG00000021270	Hsp90aa1	0.194	1.14393	0.874179	1	1	47777	43857	49120	49786	52717	58462
ENSMUSG00000034525	BC018507	0.15	1.10957	0.90125	1	1	4505	4443	4232	4905	4928	4796
ENSMUSG00000038146	Notch3	-0.142	0.906262	1.10343	1	1	3706	3774	3587	3412	3267	3354
ENSMUSG00000039756	Dnttip2	0.159	1.11651	0.895646	1	1	3227	2828	3062	3323	3319	3538
ENSMUSG00000094870	Zfp131	0.166	1.12194	0.89131	1	1	2955	2617	2633	3160	2994	3054
ENSMUSG00000001507	Itga3	-0.177	0.88454	1.13053	1	1	1314	1150	1348	1083	1120	1167
ENSMUSG00000027206	Cops2	0.141	1.10267	0.90689	1	1	8187	7422	7631	8231	8732	8668
ENSMUSG00000027247	Arhgap1	-0.143	0.905634	1.1042	1	1	2771	2631	2730	2568	2326	2478
ENSMUSG00000031840	Rab3a	0.233	1.17528	0.850864	1	1	404	412	363	434	515	436
ENSMUSG00000042589	Cux2	-0.157	0.896888	1.11497	1	1	1781	1966	1947	1761	1611	1737
ENSMUSG00000059049	Frem1	-0.149	0.901875	1.1088	1	1	5427	5496	5895	5323	4629	5222
ENSMUSG00000072829	Gm7292	0.149	1.1088	0.901875	1	1	2263	2334	2279	2385	2700	2534
ENSMUSG00000000148	Brat1	-0.186	0.87904	1.13761	1	1	864	922	966	855	769	796
ENSMUSG00000039199	Zdhhc1	-0.206	0.866938	1.15349	1	1	623	583	527	522	482	502
ENSMUSG00000068699	Flnc	-0.124	0.91764	1.08975	1	1	6334	6007	6085	5894	5218	5796
ENSMUSG00000075592	Nynrin	-0.13	0.913831	1.09429	1	1	7844	7953	7740	7462	6941	7115
ENSMUSG00000002379	Ndufa11	-0.145	0.904379	1.10573	1	1	1800	1796	1705	1735	1472	1592
ENSMUSG00000006315	Tmem147	-0.167	0.890693	1.12272	1	1	1202	1155	1127	1054	981	1071
ENSMUSG00000006519	Cyba	-0.204	0.86814	1.15189	1	1	645	572	586	552	456	560
ENSMUSG00000020290	Xpo1	0.132	1.09581	0.912565	1	1	19662	18852	18534	19766	21488	21268
ENSMUSG00000023175	Bsg	-0.135	0.91067	1.09809	1	1	6828	6552	6820	6162	6105	6122
ENSMUSG00000037993	Dhx38	0.149	1.1088	0.901875	1	1	3581	3507	3550	3739	3904	4147
ENSMUSG00000059734	Ndufs8	-0.161	0.894405	1.11806	1	1	1909	1775	1813	1799	1499	1623
ENSMUSG00000033931	Rbm34	0.173	1.1274	0.886996	1	1	1136	1093	1107	1138	1280	1341
ENSMUSG00000041417	Pik3r1	0.184	1.13603	0.880259	1	1	5583	5679	4979	5656	6526	6273
ENSMUSG00000006456	Rbm14	-0.145	0.904379	1.10573	1	1	3037	3258	3160	2936	2843	2772
ENSMUSG00000020167	Tcf3	-0.128	0.915099	1.09278	1	1	7547	7708	7471	7231	6750	6821
ENSMUSG00000021868	Ppif	-0.187	0.87843	1.13839	1	1	817	761	805	758	681	656
ENSMUSG00000031075	Ano1	-0.138	0.908778	1.10038	1	1	3771	3463	3535	3316	3254	3216
ENSMUSG00000031158	Timm17b	-0.167	0.890693	1.12272	1	1	1129	1184	1228	1125	994	1036
ENSMUSG00000047945	Marcksl1	-0.129	0.914465	1.09354	1	1	23086	22058	22969	20752	21008	20523
ENSMUSG00000015647	Lama5	-0.191	0.875998	1.14155	1	1	3437	3189	3796	3216	2985	2931
ENSMUSG00000021843	Ktn1	0.165	1.12117	0.891929	1	1	5718	5816	5665	5829	7001	6452
ENSMUSG00000031843	Mphosph6	0.189	1.13997	0.877214	1	1	800	758	802	825	891	973
ENSMUSG00000037071	Scd1	-0.172	0.887611	1.12662	1	1	1025	914	971	879	820	885
ENSMUSG00000048915	Efna5	0.194	1.14393	0.874179	1	1	522	608	595	613	708	647
ENSMUSG00000050989	Sepn1	-0.143	0.905634	1.1042	1	1	2434	2511	2470	2393	2165	2163
ENSMUSG00000094344	Gm11942	-0.36	0.779165	1.28343	1	1	158	132	124	123	92	108
ENSMUSG00000025060	Slk	0.139	1.10114	0.908148	1	1	4560	4469	4314	4813	5102	4772
ENSMUSG00000025651	Uqcrc1	-0.133	0.911933	1.09657	1	1	5243	4899	5293	4879	4617	4580
ENSMUSG00000002227	Mov10	-0.134	0.911301	1.09733	1	1	2600	2504	2470	2501	2179	2229
ENSMUSG00000020134	Peli1	0.158	1.11574	0.896267	1	1	3302	3303	2944	3679	3424	3554
ENSMUSG00000020372	Gnb2l1	-0.116	0.922742	1.08373	1	1	54933	51518	56624	51445	47195	51811
ENSMUSG00000041355	Ssr2	-0.134	0.911301	1.09733	1	1	3478	3328	3530	3209	3003	3206
ENSMUSG00000042249	Adrbk2	0.161	1.11806	0.894405	1	1	1442	1538	1345	1534	1724	1577
ENSMUSG00000074211	Sdhaf1	-0.224	0.856188	1.16797	1	1	432	446	508	415	367	404
ENSMUSG00000008090	Fgfrl1	-0.167	0.890693	1.12272	1	1	990	1020	1034	945	837	932
ENSMUSG00000003423	Pih1d1	-0.157	0.896888	1.11497	1	1	1439	1264	1358	1249	1194	1202
ENSMUSG00000020075	Ddx21	0.14	1.10191	0.907519	1	1	6695	5969	5915	6673	6880	6926
ENSMUSG00000020288	Ahsa2	0.143	1.1042	0.905634	1	1	3541	3472	3437	3769	3868	3903
ENSMUSG00000028884	Rpa2	-0.133	0.911933	1.09657	1	1	2739	2462	2615	2533	2257	2343
ENSMUSG00000034926	Dhcr24	-0.124	0.91764	1.08975	1	1	5047	4640	4903	4529	4208	4650
ENSMUSG00000070047	Fat1	-0.131	0.913198	1.09505	1	1	12889	14179	13452	12655	12706	11651
ENSMUSG00000001774	Chordc1	0.153	1.11188	0.899378	1	1	3710	3633	3580	4101	3775	4274
ENSMUSG00000002064	Sdf2	-0.154	0.898755	1.11265	1	1	1228	1143	1124	1089	976	1079
ENSMUSG00000020392	Cdkn2aipnl	-0.144	0.905006	1.10496	1	1	1953	1770	1781	1708	1624	1651
ENSMUSG00000025757	Hspa4l	0.163	1.11961	0.893166	1	1	905	1042	1024	1100	1176	1047
ENSMUSG00000026000	Lancl1	-0.146	0.903753	1.1065	1	1	1693	1592	1519	1523	1410	1411
ENSMUSG00000035934	Pknox2	-0.168	0.890076	1.1235	1	1	878	886	900	859	691	824
ENSMUSG00000000184	Ccnd2	-0.122	0.918913	1.08824	1	1	18708	17072	17009	16732	15070	16714
ENSMUSG00000004415	Col26a1	-0.16	0.895025	1.11729	1	1	1200	1203	1215	1076	1028	1136
ENSMUSG00000006442	Srm	-0.141	0.90689	1.10267	1	1	1990	1899	2056	1849	1671	1876
ENSMUSG00000020982	Nemf	0.144	1.10496	0.905006	1	1	3210	2881	2847	3176	3394	3307
ENSMUSG00000029208	Guf1	0.141	1.10267	0.90689	1	1	3800	3691	3455	4045	4152	3874
ENSMUSG00000039323	Igfbp2	-0.138	0.908778	1.10038	1	1	4842	4183	4461	4236	3902	4123
ENSMUSG00000049489	Fam58b	-0.2	0.870551	1.1487	1	1	577	525	541	501	457	476
ENSMUSG00000061787	Rps17	-0.119	0.920826	1.08598	1	1	29474	28265	29576	28974	25348	26080
ENSMUSG00000018672	Copz2	-0.205	0.867539	1.15269	1	1	509	499	468	431	403	448
ENSMUSG00000022228	Zscan26	0.148	1.10803	0.902501	1	1	3206	3006	2943	3283	3329	3533
ENSMUSG00000029176	Anapc4	0.132	1.09581	0.912565	1	1	4133	3968	3865	4111	4626	4372
ENSMUSG00000042508	Dmtf1	0.142	1.10343	0.906262	1	1	3595	3573	3377	3739	3891	4003
ENSMUSG00000053716	Dusp7	-0.169	0.889459	1.12428	1	1	984	1012	1071	966	882	881
ENSMUSG00000084328	Gm14046	-1.453	0.365261	2.73777	1	1	25	21	32	25	2	1
ENSMUSG00000092341	Malat1	0.158	1.11574	0.896267	1	1	202319	233492	215431	228800	258821	238789
ENSMUSG00000002804	Nudt14	-0.239	0.847332	1.18017	1	1	388	349	427	303	321	361
ENSMUSG00000009614	Sardh	-0.197	0.872363	1.14631	1	1	545	582	528	470	447	528
ENSMUSG00000024083	Pja2	0.163	1.11961	0.893166	1	1	5858	5768	5214	5802	6684	6365
ENSMUSG00000029029	Wrap73	-0.178	0.883928	1.13131	1	1	779	805	748	688	665	711
ENSMUSG00000029826	Zc3hav1	0.273	1.20832	0.827597	1	1	296	222	264	289	344	312
ENSMUSG00000048965	Mrgpre	0.351	1.27544	0.78404	1	1	124	151	100	148	171	159
ENSMUSG00000002279	Lmf1	-0.192	0.875391	1.14235	1	1	865	1005	1016	799	878	847
ENSMUSG00000021221	Dpf3	0.232	1.17446	0.851454	1	1	299	292	311	314	389	353
ENSMUSG00000040021	Lats1	0.139	1.10114	0.908148	1	1	3411	3588	3268	3864	3870	3571
ENSMUSG00000092029	Gm9027	-0.42	0.747425	1.33793	1	1	92	84	90	82	46	71
ENSMUSG00000097910	AC119275.1	-0.171	0.888227	1.12584	1	1	1002	1132	1112	950	963	968
ENSMUSG00000019877	Serinc1	0.123	1.089	0.918276	1	1	7929	7945	7653	8018	8937	8673
ENSMUSG00000024181	Mrpl28	-0.159	0.895646	1.11651	1	1	2093	2147	2312	2136	1813	1924
ENSMUSG00000027160	Ccdc34	0.15	1.10957	0.90125	1	1	1732	1709	1806	1762	1979	2076
ENSMUSG00000039715	Wdr34	-0.19	0.876606	1.14076	1	1	624	551	569	522	485	523
ENSMUSG00000040148	Hmx3	0.285	1.21841	0.820742	1	1	174	211	169	197	245	232
ENSMUSG00000041995	Zbed3	-0.18	0.882703	1.13288	1	1	709	808	819	716	653	695
ENSMUSG00000053470	Kdm3a	0.136	1.09885	0.910039	1	1	4506	4237	4106	4751	4876	4491
ENSMUSG00000000031	H19	-0.14	0.907519	1.10191	1	1	125514	114765	126645	110183	103255	119606
ENSMUSG00000006498	Ptbp1	-0.115	0.923382	1.08298	1	1	17248	16478	16810	16035	15310	15304
ENSMUSG00000028670	Lypla2	-0.148	0.902501	1.10803	1	1	1590	1490	1550	1426	1365	1390
ENSMUSG00000032383	Ppib	-0.12	0.920188	1.08673	1	1	7473	7357	7885	7100	6649	7148
ENSMUSG00000032966	Fkbp1a	-0.207	0.866337	1.15429	1	1	3284	3713	3487	3350	3034	2700
ENSMUSG00000037060	Prkcdbp	-0.211	0.863938	1.15749	1	1	465	472	518	458	411	387
ENSMUSG00000038335	Tsr1	0.149	1.1088	0.901875	1	1	3778	3432	3420	3983	3734	4075
ENSMUSG00000074476	Spc24	-0.163	0.893166	1.11961	1	1	1051	1035	1123	955	912	1000
ENSMUSG00000019433	Gipc1	-0.134	0.911301	1.09733	1	1	2780	2834	2849	2646	2532	2536
ENSMUSG00000020211	Sf3a2	-0.156	0.89751	1.11419	1	1	1224	1201	1241	1116	1066	1109
ENSMUSG00000020307	Cdc34	-0.138	0.908778	1.10038	1	1	2366	2353	2581	2241	2137	2256
ENSMUSG00000023010	Tmbim6	-0.126	0.916369	1.09126	1	1	6015	5824	5825	5383	5451	5348
ENSMUSG00000028373	Astn2	0.223	1.16716	0.856782	1	1	295	340	319	333	405	374
ENSMUSG00000034109	Golim4	0.132	1.09581	0.912565	1	1	2568	2685	2577	2741	3040	2799
ENSMUSG00000038546	Ranbp9	0.137	1.09962	0.909408	1	1	2413	2493	2292	2453	2768	2693
ENSMUSG00000038738	Shank1	-0.236	0.849096	1.17772	1	1	296	338	334	309	247	267
ENSMUSG00000040760	Appl1	0.13	1.09429	0.913831	1	1	3269	3378	3264	3423	3798	3620
ENSMUSG00000042506	Usp22	0.145	1.10573	0.904379	1	1	9691	9973	9390	9729	11099	11291
ENSMUSG00000052854	Nrk	-0.151	0.900626	1.11034	1	1	4305	4338	4505	4035	3511	4296
ENSMUSG00000067288	Rps28	0.135	1.09809	0.91067	1	1	15621	14498	14670	15179	16649	17353
ENSMUSG00000094910	D430019H16Rik	0.145	1.10573	0.904379	1	1	3091	3106	2871	3402	3301	3328
ENSMUSG00000001855	Nup214	-0.134	0.911301	1.09733	1	1	2810	3050	2893	2744	2647	2584
ENSMUSG00000003868	Ruvbl2	-0.124	0.91764	1.08975	1	1	3737	3469	3760	3420	3178	3465
ENSMUSG00000008668	Rps18	-0.156	0.89751	1.11419	1	1	16180	15312	16172	15602	12664	14516
ENSMUSG00000009076	Zmat5	-0.235	0.849685	1.17691	1	1	345	288	276	278	243	253
ENSMUSG00000022974	Paxbp1	0.132	1.09581	0.912565	1	1	4559	5033	4765	5288	5215	5229
ENSMUSG00000025260	Hsd17b10	-0.138	0.908778	1.10038	1	1	2032	1843	2055	1870	1727	1795
ENSMUSG00000026520	Pycr2	-0.162	0.893785	1.11884	1	1	1302	1301	1483	1199	1158	1294
ENSMUSG00000028248	Sfrs18	0.193	1.14314	0.874785	1	1	7746	8621	7848	8352	10221	9103
ENSMUSG00000033502	Cdc14a	0.149	1.1088	0.901875	1	1	1286	1379	1305	1419	1555	1425
ENSMUSG00000042834	Nrep	0.122	1.08824	0.918913	1	1	11553	10784	10750	11179	12472	12351
ENSMUSG00000078713	Tomm5	-0.149	0.901875	1.1088	1	1	1641	1561	1553	1565	1283	1446
ENSMUSG00000081344	Gm14303	-0.437	0.738669	1.35379	1	1	83	90	100	87	63	52
ENSMUSG00000003680	Taf6l	-0.169	0.889459	1.12428	1	1	934	917	861	775	810	826
ENSMUSG00000019254	Ppp1r12c	0.146	1.1065	0.903753	1	1	3453	3677	3228	3989	3679	3798
ENSMUSG00000025747	Tyms	-0.12	0.920188	1.08673	1	1	4213	4111	4215	4103	3662	3780
ENSMUSG00000038406	Scaf1	-0.145	0.904379	1.10573	1	1	3980	4393	4108	4093	3576	3619
ENSMUSG00000040688	Tbl3	-0.132	0.912565	1.09581	1	1	2456	2383	2416	2305	2141	2180
ENSMUSG00000047909	Ankrd16	0.141	1.10267	0.90689	1	1	2068	2196	1986	2318	2412	2159
ENSMUSG00000049739	Zfp646	0.144	1.10496	0.905006	1	1	3223	3253	3014	3520	3426	3538
ENSMUSG00000075033	Nxpe3	-0.265	0.832199	1.20164	1	1	278	257	240	235	228	182
ENSMUSG00000079641	Rpl39	0.134	1.09733	0.911301	1	1	18271	17254	17851	18466	19036	21089
ENSMUSG00000022437	Samm50	-0.134	0.911301	1.09733	1	1	2685	2463	2704	2461	2362	2335
ENSMUSG00000029410	Ppef2	-0.577	0.670356	1.49174	1	1	52	40	48	39	17	37
ENSMUSG00000031644	Nek1	0.148	1.10803	0.902501	1	1	1561	1553	1411	1563	1793	1656
ENSMUSG00000034252	Senp6	0.122	1.08824	0.918913	1	1	7259	7246	6883	7414	8120	7747
ENSMUSG00000059474	Mbtd1	0.119	1.08598	0.920826	1	1	5245	5713	5569	5698	6263	5984
ENSMUSG00000001707	Eef1e1	0.155	1.11342	0.898132	1	1	1441	1350	1453	1509	1535	1680
ENSMUSG00000002058	Unc119	-0.153	0.899378	1.11188	1	1	1090	1139	1110	1037	944	1024
ENSMUSG00000022507	1810013L24Rik	0.13	1.09429	0.913831	1	1	2598	2659	2544	2652	3012	2870
ENSMUSG00000024525	Impa2	-0.191	0.875998	1.14155	1	1	858	769	905	691	721	806
ENSMUSG00000036572	Upf3b	0.151	1.11034	0.900626	1	1	1399	1472	1366	1484	1602	1617
ENSMUSG00000039683	Sdk1	-0.125	0.917004	1.09051	1	1	2636	2653	2344	2401	2262	2340
ENSMUSG00000041592	Sdk2	-0.162	0.893785	1.11884	1	1	1381	1546	1635	1410	1324	1342
ENSMUSG00000056812	St8sia3	0.24	1.18099	0.846745	1	1	259	256	245	274	339	283
ENSMUSG00000068134	Zfp120	0.199	1.1479	0.871154	1	1	572	595	622	694	616	745
ENSMUSG00000008958	Vps72	-0.134	0.911301	1.09733	1	1	2556	2665	2615	2435	2365	2343
ENSMUSG00000020019	Ntn4	0.244	1.18427	0.844401	1	1	238	225	249	271	318	253
ENSMUSG00000022789	Dnm1l	0.121	1.08749	0.91955	1	1	5304	5169	5052	5236	5975	5673
ENSMUSG00000023972	Ptk7	-0.107	0.928517	1.07699	1	1	9396	8959	9074	8872	7917	8690
ENSMUSG00000025730	Rab40c	-0.172	0.887611	1.12662	1	1	706	742	706	695	608	612
ENSMUSG00000038845	Phb	-0.128	0.915099	1.09278	1	1	3955	3731	3967	3553	3553	3555
ENSMUSG00000040269	Mrps28	-0.192	0.875391	1.14235	1	1	490	481	533	470	392	457
ENSMUSG00000048486	Fitm2	0.19	1.14076	0.876606	1	1	631	614	570	633	686	752
ENSMUSG00000060882	Kcnd2	0.277	1.21167	0.825305	1	1	311	333	292	322	436	375
ENSMUSG00000074797	Itpa	-0.13	0.913831	1.09429	1	1	2394	2261	2338	2258	2071	2064
ENSMUSG00000003269	Cyth2	0.134	1.09733	0.911301	1	1	3550	3438	3492	3749	3800	3955
ENSMUSG00000008450	Nutf2	-0.132	0.912565	1.09581	1	1	2508	2200	2264	2113	2113	2141
ENSMUSG00000014243	Zswim7	-0.268	0.83047	1.20414	1	1	211	223	239	208	162	191
ENSMUSG00000015757	Ppil4	0.139	1.10114	0.908148	1	1	2718	2649	2655	2920	2943	2967
ENSMUSG00000028333	Anp32b	-0.165	0.891929	1.12117	1	1	3789	3433	3842	3609	3188	3074
ENSMUSG00000039478	Micu3	0.17	1.12506	0.888843	1	1	660	749	662	719	836	771
ENSMUSG00000045281	Gpr20	-0.237	0.848508	1.17854	1	1	959	809	858	799	621	811
ENSMUSG00000047141	Zfp654	0.163	1.11961	0.893166	1	1	1004	1129	960	1148	1178	1136
ENSMUSG00000092035	Peg10	-0.184	0.880259	1.13603	1	1	8959	9285	9322	9176	7778	7316
ENSMUSG00000000489	Pdgfb	0.231	1.17365	0.852044	1	1	250	275	305	320	339	313
ENSMUSG00000024795	Kif20b	0.131	1.09505	0.913198	1	1	3065	3024	2931	3195	3422	3256
ENSMUSG00000074513	Arfip1	0.145	1.10573	0.904379	1	1	2099	1992	1880	2106	2222	2276
ENSMUSG00000007659	Bcl2l1	0.177	1.13053	0.88454	1	1	1289	1199	1396	1377	1421	1590
ENSMUSG00000011752	Pgam1	-0.13	0.913831	1.09429	1	1	3556	3334	3520	3239	3253	3019
ENSMUSG00000015733	Capza2	0.121	1.08749	0.91955	1	1	6585	6394	6512	6638	7209	7351
ENSMUSG00000023104	Rfc2	-0.124	0.91764	1.08975	1	1	2907	2766	2845	2672	2508	2637
ENSMUSG00000028743	Akr7a5	-0.151	0.900626	1.11034	1	1	1152	1131	1233	1067	1001	1099
ENSMUSG00000029672	Fam3c	0.174	1.12818	0.886382	1	1	1011	975	963	980	1160	1186
ENSMUSG00000030805	Stx4a	0.211	1.15749	0.863938	1	1	467	545	526	521	644	613
ENSMUSG00000032394	Igdcc3	-0.202	0.869345	1.15029	1	1	493	537	571	470	472	448
ENSMUSG00000034793	G6pc3	-0.222	0.857376	1.16635	1	1	361	387	438	357	336	325
ENSMUSG00000035268	Pkig	-0.153	0.899378	1.11188	1	1	1153	1192	1206	1107	1042	1045
ENSMUSG00000046982	Tshz1	0.129	1.09354	0.914465	1	1	5455	5340	4859	5569	5858	5690
ENSMUSG00000049659	Aftph	0.151	1.11034	0.900626	1	1	1692	1829	1592	1973	1923	1783
ENSMUSG00000052144	Ppp4r2	0.126	1.09126	0.916369	1	1	5050	4947	4687	5066	5500	5458
ENSMUSG00000063904	Dpp3	-0.13	0.913831	1.09429	1	1	3325	3231	3397	3054	3044	2998
ENSMUSG00000097867	AC116484.1	-0.36	0.779165	1.28343	1	1	126	102	140	93	85	109
ENSMUSG00000005378	Wbscr22	-0.137	0.909408	1.09962	1	1	1733	1725	1763	1613	1524	1612
ENSMUSG00000018585	Atox1	-0.153	0.899378	1.11188	1	1	1114	1171	1177	1144	932	1042
ENSMUSG00000025511	Tspan4	-0.176	0.885154	1.12975	1	1	668	681	757	631	587	647
ENSMUSG00000028757	Ddost	-0.123	0.918276	1.089	1	1	5479	5264	5477	4898	4995	4998
ENSMUSG00000029708	Gcc1	0.173	1.1274	0.886996	1	1	780	805	821	912	873	929
ENSMUSG00000037386	Rims2	0.298	1.22944	0.813379	1	1	244	266	219	252	342	302
ENSMUSG00000043496	Tril	-0.136	0.910039	1.09885	1	1	2462	2656	2643	2406	2384	2271
ENSMUSG00000044060	A830010M20Rik	0.166	1.12194	0.89131	1	1	860	958	859	1008	1011	986
ENSMUSG00000051790	Nlgn2	-0.132	0.912565	1.09581	1	1	3116	3264	3196	2873	2961	2903
ENSMUSG00000055430	Nap1l5	0.272	1.20748	0.828171	1	1	186	199	178	189	239	251
ENSMUSG00000063065	Mapk3	-0.139	0.908148	1.10114	1	1	1884	1986	1802	1717	1750	1683
ENSMUSG00000004610	Etfb	-0.145	0.904379	1.10573	1	1	1760	1718	1978	1603	1612	1719
ENSMUSG00000020409	Slu7	0.149	1.1088	0.901875	1	1	1701	1672	1522	1753	1812	1865
ENSMUSG00000020440	Arf5	-0.128	0.915099	1.09278	1	1	2378	2455	2377	2211	2122	2268
ENSMUSG00000020530	Ggnbp2	0.131	1.09505	0.913198	1	1	2930	2924	2912	3106	3242	3253
ENSMUSG00000024474	Ik	0.125	1.09051	0.917004	1	1	4458	4189	4249	4316	4810	4931
ENSMUSG00000028789	Adc	-0.219	0.859161	1.16393	1	1	342	352	370	321	281	313
ENSMUSG00000032118	Fez1	0.164	1.12039	0.892547	1	1	706	725	716	728	864	810
ENSMUSG00000076432	Ywhaq	-0.107	0.928517	1.07699	1	1	17852	16426	17549	16677	15452	16001
ENSMUSG00000097493	AC164597.1	-0.247	0.842647	1.18674	1	1	286	254	279	248	225	218
ENSMUSG00000001521	Tulp3	-0.21	0.864537	1.15669	1	1	1111	1224	1171	1166	949	921
ENSMUSG00000015714	Cers2	0.136	1.09885	0.910039	1	1	2375	2289	2347	2563	2593	2548
ENSMUSG00000025855	Prkar1b	0.239	1.18017	0.847332	1	1	471	478	426	475	617	530
ENSMUSG00000028578	Caap1	0.166	1.12194	0.89131	1	1	893	897	812	926	1000	993
ENSMUSG00000030680	Pagr1a	-0.15	0.90125	1.10957	1	1	1062	1047	1063	994	902	966
ENSMUSG00000031378	Abcd1	-0.178	0.883928	1.13131	1	1	601	617	662	603	523	537
ENSMUSG00000044533	Rps2	-0.115	0.923382	1.08298	1	1	13295	12945	13856	12183	12185	12646
ENSMUSG00000048644	Ctxn1	-0.205	0.867539	1.15269	1	1	516	566	530	450	514	432
ENSMUSG00000057375	Yipf1	-0.184	0.880259	1.13603	1	1	629	602	706	559	558	587
ENSMUSG00000060376	Bckdha	-0.149	0.901875	1.1088	1	1	1433	1364	1515	1265	1298	1324
ENSMUSG00000062078	Qk	0.11	1.07923	0.926588	1	1	13130	13413	12844	13275	15091	14143
ENSMUSG00000062604	Srpk2	0.118	1.08523	0.921464	1	1	4158	4307	4118	4221	4879	4557
ENSMUSG00000079316	Rab9	0.163	1.11961	0.893166	1	1	1460	1365	1407	1678	1445	1621
ENSMUSG00000020289	Nprl3	-0.158	0.896267	1.11574	1	1	998	1065	1092	959	929	940
ENSMUSG00000022884	Eif4a2	0.176	1.12975	0.885154	1	1	26239	22864	22358	27976	25559	27214
ENSMUSG00000027327	1700037H04Rik	-0.161	0.894405	1.11806	1	1	828	820	817	782	706	718
ENSMUSG00000037103	Dcaf15	-0.12	0.920188	1.08673	1	1	2302	2406	2333	2317	1981	2186
ENSMUSG00000074274	D930028M14Rik	0.282	1.21588	0.82245	1	1	151	187	175	174	230	218
ENSMUSG00000021986	Amer2	0.257	1.19499	0.836826	1	1	190	241	213	233	252	284
ENSMUSG00000032327	Stra6	-0.191	0.875998	1.14155	1	1	526	553	580	488	480	483
ENSMUSG00000032436	Cmtm7	-0.192	0.875391	1.14235	1	1	481	462	494	437	392	430
ENSMUSG00000033983	Coil	-0.136	0.910039	1.09885	1	1	1207	1120	1172	1133	961	1094
ENSMUSG00000034647	Ankrd12	0.156	1.11419	0.89751	1	1	1032	1153	1007	1145	1277	1133
ENSMUSG00000037012	Hk1	0.14	1.10191	0.907519	1	1	1540	1497	1441	1520	1737	1673
ENSMUSG00000069206	Zfp874a	0.287	1.2201	0.819605	1	1	197	166	172	195	206	252
ENSMUSG00000079555	Haus3	0.138	1.10038	0.908778	1	1	1910	1716	1778	1896	2061	1987
ENSMUSG00000004535	Tax1bp1	0.127	1.09202	0.915734	1	1	5154	5025	4811	5333	5469	5570
ENSMUSG00000020089	Ppa1	-0.129	0.914465	1.09354	1	1	3468	3210	3485	3013	3166	3113
ENSMUSG00000020720	Psmd12	0.123	1.089	0.918276	1	1	3729	3543	3690	3696	4061	4182
ENSMUSG00000020780	Srp68	0.135	1.09809	0.91067	1	1	2093	2170	2179	2266	2347	2459
ENSMUSG00000023791	Pigx	-0.136	0.910039	1.09885	1	1	1332	1257	1386	1275	1099	1247
ENSMUSG00000026499	Acbd3	0.143	1.1042	0.905634	1	1	1993	1942	1977	2096	2097	2334
ENSMUSG00000029038	Ssu72	-0.136	0.910039	1.09885	1	1	2089	1941	1975	1763	1854	1847
ENSMUSG00000030744	Rps3	-0.111	0.925946	1.07998	1	1	43718	42877	44988	42888	37015	41966
ENSMUSG00000031708	Tecr	-0.13	0.913831	1.09429	1	1	4466	4468	4684	3944	4286	4214
ENSMUSG00000033009	Ogfod1	-0.147	0.903127	1.10726	1	1	1047	972	923	939	858	862
ENSMUSG00000019831	Wasf1	-0.196	0.872968	1.14552	1	1	470	546	532	480	458	414
ENSMUSG00000023904	Hcfc1r1	-0.202	0.869345	1.15029	1	1	404	376	423	362	318	367
ENSMUSG00000024875	Yif1a	-0.165	0.891929	1.12117	1	1	748	762	857	743	667	702
ENSMUSG00000028692	Akr1a1	-0.106	0.929161	1.07624	1	1	12674	12120	12381	11885	11111	11558
ENSMUSG00000030685	Kctd13	0.274	1.20916	0.827023	1	1	196	221	224	221	257	296
ENSMUSG00000030725	Lipt2	-0.21	0.864537	1.15669	1	1	345	306	344	308	247	307
ENSMUSG00000031730	Dhodh	-0.151	0.900626	1.11034	1	1	1055	999	1091	991	914	929
ENSMUSG00000039828	Wdr70	0.203	1.15109	0.868742	1	1	922	842	881	878	1074	1092
ENSMUSG00000046329	Slc25a23	-0.175	0.885768	1.12896	1	1	680	701	705	635	624	588
ENSMUSG00000046447	Camk2n1	0.175	1.12896	0.885768	1	1	608	591	570	596	706	693
ENSMUSG00000049929	Lpar4	0.144	1.10496	0.905006	1	1	1694	1694	1666	1907	1857	1821
ENSMUSG00000050605	Zfp61	0.153	1.11188	0.899378	1	1	1227	1127	1115	1297	1324	1237
ENSMUSG00000059534	Uqcr10	-0.154	0.898755	1.11265	1	1	2362	2319	2328	2367	1959	1976
ENSMUSG00000071796	6820431F20Rik	0.128	1.09278	0.915099	1	1	2490	2721	2737	2853	2902	2929
ENSMUSG00000004317	Clcn5	-0.124	0.91764	1.08975	1	1	4676	5066	4847	4574	4610	4200
ENSMUSG00000007617	Homer1	0.133	1.09657	0.911933	1	1	2422	2581	2533	2713	2709	2841
ENSMUSG00000020705	Ddx42	0.118	1.08523	0.921464	1	1	5760	5698	5639	5763	6340	6450
ENSMUSG00000025025	Mxi1	0.15	1.10957	0.90125	1	1	1195	1156	1178	1244	1310	1362
ENSMUSG00000026577	Blzf1	0.16	1.11729	0.895025	1	1	897	933	890	986	1021	1031
ENSMUSG00000049164	Zfp518a	0.137	1.09962	0.909408	1	1	2846	2730	2495	3045	3003	2828
ENSMUSG00000063457	Rps15	-0.107	0.928517	1.07699	1	1	20589	20416	22003	19494	18546	20459
ENSMUSG00000017707	Serinc3	0.122	1.08824	0.918913	1	1	3539	3810	3854	3757	4155	4279
ENSMUSG00000020048	Hsp90b1	0.12	1.08673	0.920188	1	1	26153	24816	26207	25632	28886	29341
ENSMUSG00000022856	Tmem41a	-0.232	0.851454	1.17446	1	1	318	297	358	254	274	299
ENSMUSG00000030868	Dctn5	0.133	1.09657	0.911933	1	1	1972	1924	1973	2010	2189	2235
ENSMUSG00000036825	Ssx2ip	0.158	1.11574	0.896267	1	1	968	954	880	1007	1078	1042
ENSMUSG00000042569	Dhrs7b	-0.178	0.883928	1.13131	1	1	553	576	633	530	480	548
ENSMUSG00000044876	Zfp444	-0.16	0.895025	1.11729	1	1	823	908	871	756	748	825
ENSMUSG00000060438	Rps10-ps1	-0.864	0.549427	1.82008	1	1	27	28	25	28	7	9
ENSMUSG00000024598	Fbn2	-0.131	0.913198	1.09505	1	1	15793	16283	14829	15161	14513	13165
ENSMUSG00000025265	Fgd1	-0.126	0.916369	1.09126	1	1	2051	2045	1967	1911	1810	1835
ENSMUSG00000028018	Gstcd	-0.147	0.903127	1.10726	1	1	1222	1191	1153	1180	1068	975
ENSMUSG00000028470	Hint2	-0.19	0.876606	1.14076	1	1	459	486	485	451	399	404
ENSMUSG00000030842	Lamtor1	-0.135	0.91067	1.09809	1	1	1764	1616	1737	1697	1432	1534
ENSMUSG00000047986	Palm3	0.36	1.28343	0.779165	1	1	102	91	98	112	113	149
ENSMUSG00000071041	Gm15210	-0.145	0.904379	1.10573	1	1	1079	988	1050	986	894	942
ENSMUSG00000020149	Rab1	0.176	1.12975	0.885154	1	1	4749	4625	4421	4559	5576	5443
ENSMUSG00000021413	Prpf4b	0.116	1.08373	0.922742	1	1	8732	8607	8415	9054	9562	9284
ENSMUSG00000025425	St8sia5	0.241	1.18181	0.846159	1	1	214	218	215	233	284	246
ENSMUSG00000027109	Sp3	0.127	1.09202	0.915734	1	1	7458	7104	6611	7683	7624	7818
ENSMUSG00000037364	Srrt	0.12	1.08673	0.920188	1	1	7501	7261	7190	7560	7969	8320
ENSMUSG00000048379	Socs4	0.135	1.09809	0.91067	1	1	2178	2104	2082	2351	2372	2265
ENSMUSG00000063049	Ing2	0.179	1.1321	0.883315	1	1	587	507	539	564	648	634
ENSMUSG00000063810	Alms1	-0.131	0.913198	1.09505	1	1	3089	3367	3370	3070	3111	2789
ENSMUSG00000002546	Golga2	0.133	1.09657	0.911933	1	1	2181	2142	2029	2221	2375	2370
ENSMUSG00000008682	Rpl10	-0.135	0.91067	1.09809	1	1	33243	31671	32657	32820	27141	28923
ENSMUSG00000022231	Sema5a	-0.116	0.922742	1.08373	1	1	3164	3261	3226	3134	2850	2923
ENSMUSG00000025912	Mybl1	0.184	1.13603	0.880259	1	1	588	616	559	701	655	648
ENSMUSG00000028383	Hsdl2	0.17	1.12506	0.888843	1	1	799	765	735	763	912	908
ENSMUSG00000029202	Pds5a	0.114	1.08222	0.924023	1	1	6459	6389	6273	6587	7166	6945
ENSMUSG00000032511	Scn5a	0.331	1.25788	0.794985	1	1	89	117	95	115	150	113
ENSMUSG00000035890	Rnf126	-0.145	0.904379	1.10573	1	1	1321	1308	1393	1192	1210	1234
ENSMUSG00000036959	Bcorl1	-0.145	0.904379	1.10573	1	1	1041	992	976	1007	877	840
ENSMUSG00000043099	Hic1	0.159	1.11651	0.895646	1	1	1435	1532	1368	1524	1561	1756
ENSMUSG00000071793	2610005L07Rik	0.142	1.10343	0.906262	1	1	1598	1849	1604	1847	1818	1910
ENSMUSG00000087143	A830082K12Rik	0.194	1.14393	0.874179	1	1	518	486	448	572	564	527
ENSMUSG00000009575	Cbx5	-0.107	0.928517	1.07699	1	1	36931	35368	34445	32883	33811	32387
ENSMUSG00000020863	Luc7l3	0.123	1.089	0.918276	1	1	7982	8162	8038	8153	9572	8610
ENSMUSG00000022580	Rhpn1	-0.21	0.864537	1.15669	1	1	333	305	320	304	248	278
ENSMUSG00000024072	Yipf4	0.149	1.1088	0.901875	1	1	1263	1140	1256	1344	1342	1371
ENSMUSG00000024537	Psmg2	-0.152	0.900002	1.11111	1	1	1193	1207	1252	1229	1030	1032
ENSMUSG00000024659	Anxa1	-0.237	0.848508	1.17854	1	1	272	222	272	232	199	220
ENSMUSG00000027950	Chrnb2	0.158	1.11574	0.896267	1	1	719	763	689	766	880	773
ENSMUSG00000029335	Bmp3	0.224	1.16797	0.856188	1	1	328	321	258	330	366	365
ENSMUSG00000034488	Edil3	0.154	1.11265	0.898755	1	1	949	895	836	950	1065	965
ENSMUSG00000035105	Egln3	-0.136	0.910039	1.09885	1	1	1294	1293	1293	1218	1116	1199
ENSMUSG00000040289	Hey1	0.166	1.12194	0.89131	1	1	651	592	640	665	754	691
ENSMUSG00000055612	Cdca7	-0.107	0.928517	1.07699	1	1	6370	5763	6049	5764	5459	5658
ENSMUSG00000057036	Gm7536	0.184	1.13603	0.880259	1	1	563	568	503	597	625	635
ENSMUSG00000074227	Spint2	0.205	1.15269	0.867539	1	1	473	454	479	484	619	515
ENSMUSG00000020627	Klhl29	0.175	1.12896	0.885768	1	1	618	669	590	727	715	678
ENSMUSG00000021020	Srp54c	0.201	1.14949	0.869947	1	1	670	650	570	657	728	791
ENSMUSG00000022313	Utp23	-0.183	0.880869	1.13524	1	1	446	422	463	437	347	390
ENSMUSG00000022808	Snx4	0.128	1.09278	0.915099	1	1	2502	2507	2393	2451	2808	2829
ENSMUSG00000027932	Slc27a3	-0.184	0.880259	1.13603	1	1	448	381	394	383	319	377
ENSMUSG00000029538	Srsf9	-0.134	0.911301	1.09733	1	1	2856	2614	2594	2675	2350	2328
ENSMUSG00000033373	Fntb	-0.164	0.892547	1.12039	1	1	837	985	944	812	849	804
ENSMUSG00000036106	Prr5	-0.176	0.885154	1.12975	1	1	600	538	561	474	486	544
ENSMUSG00000041264	Uspl1	0.129	1.09354	0.914465	1	1	3272	3317	3518	3839	3539	3676
ENSMUSG00000058806	Col13a1	0.234	1.17609	0.850274	1	1	268	210	260	287	303	279
ENSMUSG00000071266	Zfp946	0.163	1.11961	0.893166	1	1	735	730	717	798	846	797
ENSMUSG00000005161	Prdx2	-0.103	0.931095	1.074	1	1	19462	18781	20732	18614	17341	18953
ENSMUSG00000020993	Trappc6b	0.173	1.1274	0.886996	1	1	737	786	705	744	872	893
ENSMUSG00000022911	Arl13b	0.156	1.11419	0.89751	1	1	1049	1036	1003	1183	1135	1126
ENSMUSG00000023944	Hsp90ab1	0.118	1.08523	0.921464	1	1	89887	86839	92047	89012	100295	102348
ENSMUSG00000032936	Camkv	0.141	1.10267	0.90689	1	1	1053	1169	1087	1209	1296	1142
ENSMUSG00000037379	Spon2	-0.363	0.777546	1.2861	1	1	105	95	98	76	63	93
ENSMUSG00000040302	Rbm48	0.217	1.16231	0.860353	1	1	535	491	541	553	578	691
ENSMUSG00000041117	Ccdc8	0.13	1.09429	0.913831	1	1	2664	2534	2504	2558	2911	2960
ENSMUSG00000042380	Smim12	-0.168	0.890076	1.1235	1	1	625	600	640	600	526	535
ENSMUSG00000045128	Rpl18a	-0.111	0.925946	1.07998	1	1	19384	19374	20923	17687	18117	19468
ENSMUSG00000056481	Cd248	-0.19	0.876606	1.14076	1	1	1174	1067	1276	1062	914	1108
ENSMUSG00000066456	Hmgn3	0.161	1.11806	0.894405	1	1	902	922	799	918	1059	955
ENSMUSG00000004032	Gstm5	-0.133	0.911933	1.09657	1	1	1825	1613	1763	1604	1599	1542
ENSMUSG00000007805	Twist2	-0.312	0.805524	1.24143	1	1	271	239	272	219	156	255
ENSMUSG00000024617	Camk2a	-0.336	0.792235	1.26225	1	1	175	192	152	133	164	113
ENSMUSG00000026234	Ncl	-0.135	0.91067	1.09809	1	1	20777	18080	19358	18210	18209	16608
ENSMUSG00000026494	Kif26b	-0.109	0.927231	1.07848	1	1	5487	5684	5934	5398	4994	5471
ENSMUSG00000028745	Capzb	-0.118	0.921464	1.08523	1	1	3064	3264	2973	2947	2849	2776
ENSMUSG00000030138	Bms1	0.124	1.08975	0.91764	1	1	4841	4533	4744	4687	5290	5405
ENSMUSG00000030802	Bckdk	-0.123	0.918276	1.089	1	1	2103	1844	2036	1902	1772	1822
ENSMUSG00000031189	Aff2	-0.181	0.882091	1.13367	1	1	530	600	582	511	502	497
ENSMUSG00000031821	Gins2	-0.13	0.913831	1.09429	1	1	1388	1348	1325	1236	1159	1318
ENSMUSG00000032218	Ccnb2	-0.125	0.917004	1.09051	1	1	2483	2271	2407	2159	2188	2219
ENSMUSG00000039963	Ccdc40	0.238	1.17936	0.84792	1	1	274	260	241	278	295	341
ENSMUSG00000057894	Zfp329	0.12	1.08673	0.920188	1	1	2108	2241	2176	2214	2524	2348
ENSMUSG00000063253	Scoc	0.158	1.11574	0.896267	1	1	2131	1953	1751	2138	2245	2129
ENSMUSG00000075705	Msrb1	-0.193	0.874785	1.14314	1	1	452	444	464	374	385	430
ENSMUSG00000006356	Crip2	0.139	1.10114	0.908148	1	1	1367	1435	1388	1553	1569	1492
ENSMUSG00000022844	Pdia5	-0.29	0.817902	1.22264	1	1	421	490	436	445	347	311
ENSMUSG00000025510	Cd151	-0.133	0.911933	1.09657	1	1	1713	1742	1870	1619	1589	1647
ENSMUSG00000026788	Zbtb43	0.153	1.11188	0.899378	1	1	1298	1222	1156	1387	1335	1371
ENSMUSG00000037664	Cdkn1c	-0.122	0.918913	1.08824	1	1	13816	14812	15250	12661	13358	14295
ENSMUSG00000039911	Spsb1	0.178	1.13131	0.883928	1	1	574	575	606	623	629	734
ENSMUSG00000039913	Pak7	0.266	1.20247	0.831622	1	1	159	194	173	196	214	221
ENSMUSG00000041141	Pnmal1	0.229	1.17202	0.853226	1	1	217	264	240	250	293	302
ENSMUSG00000042625	Safb2	0.168	1.1235	0.890076	1	1	2795	3302	3132	3139	3710	3518
ENSMUSG00000052962	Mrpl35	-0.15	0.90125	1.10957	1	1	975	1020	1041	942	901	894
ENSMUSG00000057506	Bloc1s2a	0.158	1.11574	0.896267	1	1	790	765	811	837	887	914
ENSMUSG00000066150	Slc31a1	0.148	1.10803	0.902501	1	1	1409	1353	1465	1398	1677	1602
ENSMUSG00000078480	Mrpl48-ps	0.313	1.24229	0.804966	1	1	132	116	144	187	146	155
ENSMUSG00000091780	Sco2	-0.355	0.78187	1.27899	1	1	97	121	102	81	73	97
ENSMUSG00000006740	Kif5b	0.116	1.08373	0.922742	1	1	11025	10220	9737	11264	11559	10760
ENSMUSG00000008590	Htr3b	0.405	1.32409	0.755236	1	1	100	108	66	105	137	121
ENSMUSG00000020063	Sirt1	0.132	1.09581	0.912565	1	1	2781	2620	2599	2886	2880	3002
ENSMUSG00000027297	Ltk	0.347	1.27191	0.786217	1	1	133	146	116	134	198	170
ENSMUSG00000030170	Wnt5b	-0.215	0.861546	1.1607	1	1	308	271	282	258	220	265
ENSMUSG00000035109	Shc4	0.197	1.14631	0.872363	1	1	573	647	538	632	743	639
ENSMUSG00000035478	Mbd3	-0.122	0.918913	1.08824	1	1	2035	2155	2095	2070	1860	1848
ENSMUSG00000041219	Arhgap11a	0.164	1.12039	0.892547	1	1	2621	2753	2617	2631	3249	3068
ENSMUSG00000041528	Rnf123	0.135	1.09809	0.91067	1	1	1461	1465	1468	1500	1647	1675
ENSMUSG00000059839	Zfp874b	0.206	1.15349	0.866938	1	1	373	371	364	393	409	477
ENSMUSG00000019362	D8Ertd738e	0.138	1.10038	0.908778	1	1	1384	1358	1424	1417	1526	1639
ENSMUSG00000019897	Ccdc59	0.143	1.1042	0.905634	1	1	1459	1409	1538	1620	1541	1705
ENSMUSG00000020390	Ube2b	0.122	1.08824	0.918913	1	1	3689	3856	3769	3885	4038	4384
ENSMUSG00000025278	Flnb	-0.116	0.922742	1.08373	1	1	6604	6472	6736	6182	6267	5837
ENSMUSG00000027804	Ppid	0.121	1.08749	0.91955	1	1	5467	5091	5428	5842	5726	5812
ENSMUSG00000028393	Alad	-0.122	0.918913	1.08824	1	1	2000	1853	1918	1836	1711	1760
ENSMUSG00000030750	Nsmce1	-0.138	0.908778	1.10038	1	1	1570	1413	1532	1495	1257	1354
ENSMUSG00000047166	Tigd5	-0.242	0.845572	1.18263	1	1	241	241	239	193	189	228
ENSMUSG00000001119	Col6a1	0.175	1.12896	0.885768	1	1	4523	4358	3712	4766	4560	4894
ENSMUSG00000016308	Ube2a	-0.137	0.909408	1.09962	1	1	1012	896	963	910	802	902
ENSMUSG00000019943	Atp2b1	0.111	1.07998	0.925946	1	1	5015	4972	4696	5043	5662	5147
ENSMUSG00000021607	Mrpl36	-0.143	0.905634	1.1042	1	1	930	833	881	836	746	815
ENSMUSG00000025245	Lztfl1	0.14	1.10191	0.907519	1	1	2024	1935	1971	2256	2074	2210
ENSMUSG00000025925	Terf1	0.165	1.12117	0.891929	1	1	1047	1126	1125	1085	1293	1315
ENSMUSG00000027677	Ttc14	0.147	1.10726	0.903127	1	1	3850	4074	3452	4316	4285	4000
ENSMUSG00000030157	Clec2d	0.354	1.2781	0.782412	1	1	93	98	132	158	126	130
ENSMUSG00000032112	Trappc4	-0.136	0.910039	1.09885	1	1	1256	1145	1236	1168	1068	1077
ENSMUSG00000037526	Atg14	0.161	1.11806	0.894405	1	1	836	855	853	922	902	1022
ENSMUSG00000038650	Rnh1	-0.127	0.915734	1.09202	1	1	1521	1458	1579	1469	1307	1402
ENSMUSG00000041870	Ankrd13a	0.121	1.08749	0.91955	1	1	2314	2360	2331	2388	2656	2569
ENSMUSG00000066705	Fxyd6	-0.128	0.915099	1.09278	1	1	1850	1746	1884	1642	1635	1736
ENSMUSG00000072980	Oip5	-0.159	0.895646	1.11651	1	1	768	742	794	723	679	664
ENSMUSG00000095677	Dynlt1f	-0.176	0.885154	1.12975	1	1	550	476	502	469	438	448
ENSMUSG00000000416	Cttnbp2	0.175	1.12896	0.885768	1	1	779	886	821	926	1031	847
ENSMUSG00000013275	Slc41a1	-0.142	0.906262	1.10343	1	1	981	980	968	895	841	920
ENSMUSG00000021374	Nup153	0.116	1.08373	0.922742	1	1	8581	8562	8361	9028	9177	9425
ENSMUSG00000023939	Mrpl14	-0.148	0.902501	1.10803	1	1	718	715	749	728	585	659
ENSMUSG00000025466	Fuom	-0.248	0.842063	1.18756	1	1	208	222	258	194	173	212
ENSMUSG00000029610	Aimp2	-0.146	0.903753	1.1065	1	1	942	986	1084	922	850	950
ENSMUSG00000033740	St18	0.237	1.17854	0.848508	1	1	672	708	610	712	907	725
ENSMUSG00000034898	Filip1	0.198	1.14711	0.871758	1	1	390	391	358	429	449	429
ENSMUSG00000035235	Trim13	0.184	1.13603	0.880259	1	1	553	535	542	640	588	627
ENSMUSG00000061911	Myt1l	0.254	1.19251	0.838568	1	1	177	223	164	214	239	220
ENSMUSG00000015176	Nolc1	0.12	1.08673	0.920188	1	1	4228	3847	3980	4213	4419	4467
ENSMUSG00000020022	Ndufa12	-0.142	0.906262	1.10343	1	1	1320	1235	1400	1165	1200	1218
ENSMUSG00000025555	Farp1	-0.115	0.923382	1.08298	1	1	3264	3348	3430	3294	3026	2957
ENSMUSG00000027104	Atf2	0.12	1.08673	0.920188	1	1	3808	3752	3353	3862	4132	3866
ENSMUSG00000027787	Nmd3	0.133	1.09657	0.911933	1	1	2126	2090	2068	2285	2256	2352
ENSMUSG00000029614	Rpl6	0.111	1.07998	0.925946	1	1	24922	23435	24225	24843	25863	27701
ENSMUSG00000030867	Plk1	-0.124	0.91764	1.08975	1	1	2162	2184	2096	2015	1992	1903
ENSMUSG00000068267	Cenpb	-0.115	0.923382	1.08298	1	1	3419	3406	3400	3214	3120	3111
ENSMUSG00000079442	St6galnac4	-0.162	0.893785	1.11884	1	1	657	647	652	556	550	644
ENSMUSG00000004356	Utp20	-0.123	0.918276	1.089	1	1	4888	4704	4639	4713	4367	3988
ENSMUSG00000014294	Ndufa2	-0.122	0.918913	1.08824	1	1	1768	1744	1852	1735	1554	1643
ENSMUSG00000015605	Srf	0.141	1.10267	0.90689	1	1	4455	4689	4273	4987	4575	5234
ENSMUSG00000021774	Ube2e1	-0.115	0.923382	1.08298	1	1	2419	2407	2343	2335	2131	2159
ENSMUSG00000027438	Napb	0.152	1.11111	0.900002	1	1	817	776	746	834	934	829
ENSMUSG00000029120	Ppp2r2c	0.417	1.33515	0.74898	1	1	52	74	54	70	77	94
ENSMUSG00000034509	Mad2l1bp	-0.191	0.875998	1.14155	1	1	404	393	435	384	339	357
ENSMUSG00000041997	Tlk1	0.119	1.08598	0.920826	1	1	3839	3617	3507	3885	4112	3909
ENSMUSG00000043415	Otud1	0.213	1.1591	0.862741	1	1	305	289	333	354	344	376
ENSMUSG00000052516	Robo2	0.126	1.09126	0.916369	1	1	1496	1641	1522	1641	1813	1626
ENSMUSG00000003778	Brd8	0.117	1.08448	0.922103	1	1	6508	6521	6165	6805	6953	7050
ENSMUSG00000011179	Odc1	0.119	1.08598	0.920826	1	1	9539	8624	9485	9289	10363	10362
ENSMUSG00000016344	Ppdpf	-0.115	0.923382	1.08298	1	1	2422	2379	2438	2314	2119	2255
ENSMUSG00000025856	Pdgfa	0.22	1.16473	0.858565	1	1	550	584	444	579	622	638
ENSMUSG00000027566	Psma7	-0.103	0.931095	1.074	1	1	6214	5798	6227	5870	5436	5676
ENSMUSG00000039103	Nexn	0.207	1.15429	0.866337	1	1	378	363	312	392	409	415
ENSMUSG00000050677	Ccdc96	0.403	1.32225	0.756284	1	1	68	52	76	89	81	89
ENSMUSG00000002221	Paxip1	0.134	1.09733	0.911301	1	1	2209	2095	1931	2275	2285	2286
ENSMUSG00000032575	Manf	-0.111	0.925946	1.07998	1	1	3172	3030	3070	2932	2785	2870
ENSMUSG00000034522	Zfp395	-0.218	0.859756	1.16312	1	1	661	712	726	699	583	524
ENSMUSG00000038763	Alpk3	-0.39	0.76313	1.31039	1	1	76	81	72	72	42	61
ENSMUSG00000040952	Rps19	-0.115	0.923382	1.08298	1	1	30481	28268	29354	29410	24884	27074
ENSMUSG00000041801	Phlda3	-0.218	0.859756	1.16312	1	1	315	315	378	320	267	280
ENSMUSG00000048310	Pskh1	-0.122	0.918913	1.08824	1	1	1938	1932	1951	1810	1731	1810
ENSMUSG00000049521	Cdc42ep1	-0.173	0.886996	1.1274	1	1	1322	1232	1353	1310	1098	1060
ENSMUSG00000051518	Rps19bp1	-0.164	0.892547	1.12039	1	1	570	658	614	556	515	575
ENSMUSG00000056204	Pgpep1	-0.133	0.911933	1.09657	1	1	2294	2186	2300	1971	2195	2014
ENSMUSG00000070697	Utp3	0.171	1.12584	0.888227	1	1	1937	1767	1829	1823	2200	2204
ENSMUSG00000009035	Tmem184b	-0.133	0.911933	1.09657	1	1	1224	1156	1220	1156	1062	1067
ENSMUSG00000022305	Lrp12	0.134	1.09733	0.911301	1	1	2044	2084	1803	2151	2181	2178
ENSMUSG00000027339	Rassf2	0.159	1.11651	0.895646	1	1	594	639	584	648	732	646
ENSMUSG00000027593	Raly	-0.103	0.931095	1.074	1	1	10134	10056	10464	9463	9180	9907
ENSMUSG00000031012	Cask	0.118	1.08523	0.921464	1	1	2913	3045	2759	3039	3305	3111
ENSMUSG00000032741	Tpcn1	-0.133	0.911933	1.09657	1	1	1264	1300	1322	1207	1138	1200
ENSMUSG00000038708	Golga4	0.123	1.089	0.918276	1	1	4158	4293	4189	4255	5025	4485
ENSMUSG00000039952	Dag1	-0.125	0.917004	1.09051	1	1	2971	3142	3068	2800	2953	2662
ENSMUSG00000040785	Ttc3	0.136	1.09885	0.910039	1	1	20429	20656	19480	19966	23730	22849
ENSMUSG00000066043	Phactr4	-0.148	0.902501	1.10803	1	1	1077	1187	1186	1114	1051	949
ENSMUSG00000020076	Ddx50	0.118	1.08523	0.921464	1	1	4601	4527	4648	4797	4878	5270
ENSMUSG00000020477	Mrps24	-0.135	0.91067	1.09809	1	1	896	845	789	803	703	801
ENSMUSG00000024974	Smc3	0.108	1.07773	0.927873	1	1	8424	8108	7915	8402	9148	8795
ENSMUSG00000027167	Elp4	0.125	1.09051	0.917004	1	1	1338	1348	1358	1345	1591	1467
ENSMUSG00000029328	Hnrpdl	0.114	1.08222	0.924023	1	1	17801	17091	17046	18329	18354	19509
ENSMUSG00000053907	Mat2a	0.108	1.07773	0.927873	1	1	7981	7166	7511	8097	8560	7768
ENSMUSG00000059278	Lsmd1	-0.153	0.899378	1.11188	1	1	748	726	780	737	654	638
ENSMUSG00000059316	Slc27a4	-0.133	0.911933	1.09657	1	1	1527	1562	1395	1284	1406	1397
ENSMUSG00000067261	Foxd3	0.181	1.13367	0.882091	1	1	2527	2945	2599	2712	3265	3169
ENSMUSG00000078249	Hmga1-rs1	-0.13	0.913831	1.09429	1	1	1742	1624	1742	1489	1563	1616
ENSMUSG00000078684	5830417I10Rik	-0.131	0.913198	1.09505	1	1	1658	1797	1789	1654	1619	1514
ENSMUSG00000087259	2610035D17Rik	0.254	1.19251	0.838568	1	1	187	200	181	228	226	225
ENSMUSG00000097336	RP23-155H5.2	-0.142	0.906262	1.10343	1	1	2391	2295	2267	2273	2151	1878
ENSMUSG00000014846	Tppp3	0.16	1.11729	0.895025	1	1	610	740	675	767	751	743
ENSMUSG00000020948	Klhl28	0.165	1.12117	0.891929	1	1	704	669	621	706	754	774
ENSMUSG00000022749	Tbc1d23	0.127	1.09202	0.915734	1	1	1775	1834	1773	1916	2009	1949
ENSMUSG00000032126	Hmbs	-0.128	0.915099	1.09278	1	1	1432	1326	1466	1298	1234	1334
ENSMUSG00000033007	Asic4	0.278	1.21251	0.824734	1	1	267	314	267	293	404	330
ENSMUSG00000033790	Tubgcp5	0.135	1.09809	0.91067	1	1	1873	1839	1769	2027	1973	2020
ENSMUSG00000036782	Klhl13	-0.118	0.921464	1.08523	1	1	4339	4303	4280	3778	4121	4008
ENSMUSG00000042535	Gtpbp1	-0.124	0.91764	1.08975	1	1	2556	2555	2567	2209	2394	2441
ENSMUSG00000043923	Ccdc84	0.214	1.1599	0.862144	1	1	314	294	319	368	340	368
ENSMUSG00000056025	Clca1	-0.146	0.903753	1.1065	1	1	662	635	658	634	511	626
ENSMUSG00000057497	Fam136a	-0.116	0.922742	1.08373	1	1	2456	2239	2480	2224	2126	2273
ENSMUSG00000063568	Jazf1	0.29	1.22264	0.817902	1	1	119	120	119	118	174	145
ENSMUSG00000092250	Gm20467	-0.202	0.869345	1.15029	1	1	325	268	292	281	229	261
ENSMUSG00000013663	Pten	0.108	1.07773	0.927873	1	1	5472	5804	5283	5793	6253	5799
ENSMUSG00000015013	Trappc2l	-0.157	0.896888	1.11497	1	1	595	658	650	612	522	574
ENSMUSG00000021431	Snrnp48	0.133	1.09657	0.911933	1	1	1489	1452	1434	1531	1630	1634
ENSMUSG00000022913	Psmg1	-0.153	0.899378	1.11188	1	1	991	957	1089	861	941	928
ENSMUSG00000027215	Cd82	-0.271	0.828745	1.20664	1	1	184	209	227	144	182	186
ENSMUSG00000028291	Akirin2	0.119	1.08598	0.920826	1	1	2205	2170	2211	2227	2470	2452
ENSMUSG00000028896	Rcc1	-0.124	0.91764	1.08975	1	1	2308	2191	2364	2114	2136	2047
ENSMUSG00000036822	Topors	0.121	1.08749	0.91955	1	1	5835	5237	5390	5924	5830	6149
ENSMUSG00000037119	D15Ertd621e	0.122	1.08824	0.918913	1	1	4562	4301	4020	4653	4678	4695
ENSMUSG00000038253	Hoxa5	0.124	1.08975	0.91764	1	1	1473	1439	1485	1447	1692	1648
ENSMUSG00000040860	Crocc	0.137	1.09962	0.909408	1	1	1152	1166	1068	1160	1309	1252
ENSMUSG00000049600	Zbtb45	-0.18	0.882703	1.13288	1	1	490	527	514	450	455	446
ENSMUSG00000058443	Rpl10-ps3	-0.173	0.886996	1.1274	1	1	423	432	465	427	337	408
ENSMUSG00000065725	Gm26165	-0.484	0.714992	1.39862	1	1	109	69	114	77	52	80
ENSMUSG00000077167	Gm24119	-0.42	0.747425	1.33793	1	1	99	84	124	94	64	72
ENSMUSG00000078784	1810022K09Rik	0.154	1.11265	0.898755	1	1	1111	935	944	1132	1116	1080
ENSMUSG00000096795	Zfp433	0.175	1.12896	0.885768	1	1	730	686	693	854	720	811
ENSMUSG00000015879	Fam184b	0.175	1.12896	0.885768	1	1	1321	1276	1216	1379	1614	1307
ENSMUSG00000020572	Nampt	0.125	1.09051	0.917004	1	1	2750	2453	2722	2805	2801	3039
ENSMUSG00000021952	Xpo4	-0.123	0.918276	1.089	1	1	2852	3075	2817	2837	2719	2473
ENSMUSG00000028800	Hdac1	-0.109	0.927231	1.07848	1	1	2993	3086	3108	2990	2705	2827
ENSMUSG00000044349	Snhg11	0.321	1.2492	0.800515	1	1	106	97	103	136	135	110
ENSMUSG00000094952	Mir3070b	-0.333	0.793884	1.25963	1	1	107	109	129	90	84	99
ENSMUSG00000010529	Gm266	-0.215	0.861546	1.1607	1	1	308	299	348	298	229	297
ENSMUSG00000011837	Snapc2	-0.13	0.913831	1.09429	1	1	1061	975	1073	1008	865	970
ENSMUSG00000026426	Arl8a	0.148	1.10803	0.902501	1	1	775	798	775	822	909	867
ENSMUSG00000027239	Mdk	-0.117	0.922103	1.08448	1	1	11016	9676	11006	9980	9217	10030
ENSMUSG00000027620	Rbm39	0.117	1.08448	0.922103	1	1	24580	24500	22650	27075	25214	25487
ENSMUSG00000028687	Mutyh	-0.191	0.875998	1.14155	1	1	441	369	394	348	360	346
ENSMUSG00000030879	Mrpl17	-0.128	0.915099	1.09278	1	1	1456	1521	1667	1462	1322	1467
ENSMUSG00000031065	Cdk16	-0.108	0.927873	1.07773	1	1	3818	3598	3701	3493	3387	3433
ENSMUSG00000032745	Gpbp1	0.112	1.08073	0.925304	1	1	7020	6920	6788	7249	7492	7662
ENSMUSG00000033972	Zfp944	0.165	1.12117	0.891929	1	1	585	676	609	719	697	679
ENSMUSG00000037152	Ndufc1	-0.13	0.913831	1.09429	1	1	1341	1214	1282	1204	1155	1150
ENSMUSG00000037905	Bri3bp	-0.116	0.922742	1.08373	1	1	2478	2390	2362	2221	2201	2254
ENSMUSG00000042599	Jhdm1d	0.142	1.10343	0.906262	1	1	2615	2920	2541	2939	3174	2795
ENSMUSG00000021549	Rasa1	0.113	1.08147	0.924663	1	1	4734	4649	4275	4759	5247	4765
ENSMUSG00000022292	Rrm2b	0.16	1.11729	0.895025	1	1	557	528	538	541	655	616
ENSMUSG00000022421	Nptxr	0.305	1.23542	0.809442	1	1	94	136	109	135	138	147
ENSMUSG00000034566	Atp5h	-0.097	0.934975	1.06955	1	1	6036	5561	5987	5684	5161	5594
ENSMUSG00000034998	Foxn2	0.123	1.089	0.918276	1	1	2244	2391	2084	2398	2524	2392
ENSMUSG00000036596	Cpz	-0.392	0.762072	1.31221	1	1	78	78	92	53	56	80
ENSMUSG00000039936	Pik3cd	0.175	1.12896	0.885768	1	1	445	448	425	453	531	502
ENSMUSG00000041949	Tango6	-0.159	0.895646	1.11651	1	1	708	713	736	668	654	611
ENSMUSG00000049436	Upk1b	-0.371	0.773246	1.29325	1	1	145	118	156	105	132	87
ENSMUSG00000055632	Hmcn2	0.275	1.20999	0.82645	1	1	172	185	149	178	240	194
ENSMUSG00000055943	Emc7	0.137	1.09962	0.909408	1	1	1086	1118	1074	1165	1246	1192
ENSMUSG00000057604	Lmcd1	-0.301	0.81169	1.232	1	1	203	162	201	139	134	186
ENSMUSG00000093674	Rpl41	-0.094	0.936921	1.06733	1	1	31120	32304	32413	30503	28273	31044
ENSMUSG00000000751	Rpa1	-0.109	0.927231	1.07848	1	1	5769	5431	5722	5108	5267	5319
ENSMUSG00000018395	Kif3a	0.117	1.08448	0.922103	1	1	2205	2171	2040	2147	2469	2341
ENSMUSG00000028636	Ppcs	-0.219	0.859161	1.16393	1	1	295	294	293	247	261	249
ENSMUSG00000033953	Ppp3r1	0.121	1.08749	0.91955	1	1	2683	2388	2374	2566	2810	2719
ENSMUSG00000083773	Gm13394	-0.158	0.896267	1.11574	1	1	3921	3905	4330	3306	3880	3705
ENSMUSG00000001056	Nhp2	-0.125	0.917004	1.09051	1	1	1711	1780	1983	1695	1615	1707
ENSMUSG00000002043	Trappc6a	-0.185	0.879649	1.13682	1	1	405	414	420	386	353	351
ENSMUSG00000031665	Sall1	0.274	1.20916	0.827023	1	1	178	165	139	215	193	177
ENSMUSG00000040479	Dgkz	-0.113	0.924663	1.08147	1	1	3427	3390	3340	3222	3208	2961
ENSMUSG00000047187	Rab2a	0.118	1.08523	0.921464	1	1	4842	4516	4385	4618	5265	5030
ENSMUSG00000051065	Mb21d2	0.13	1.09429	0.913831	1	1	2119	1964	1963	2005	2295	2316
ENSMUSG00000052713	Zfp608	0.116	1.08373	0.922742	1	1	2134	2389	2239	2412	2546	2366
ENSMUSG00000004364	Cul3	0.114	1.08222	0.924023	1	1	6889	6413	6165	6876	7088	7107
ENSMUSG00000004565	Pnpla6	-0.13	0.913831	1.09429	1	1	1152	1149	1139	1093	1011	1042
ENSMUSG00000009734	Pou6f2	-0.477	0.71847	1.39185	1	1	53	44	57	41	26	44
ENSMUSG00000013822	Elof1	-0.137	0.909408	1.09962	1	1	2051	1902	1936	1962	1580	1818
ENSMUSG00000024165	Hn1l	-0.1	0.933033	1.07177	1	1	7491	6528	7037	6585	6461	6603
ENSMUSG00000026032	Ndufb3	-0.131	0.913198	1.09505	1	1	1221	1221	1230	1141	1095	1119
ENSMUSG00000027201	Myef2	0.107	1.07699	0.928517	1	1	7496	7679	7535	7492	8759	8201
ENSMUSG00000028099	Polr3c	0.135	1.09809	0.91067	1	1	1102	1095	1067	1106	1243	1234
ENSMUSG00000028653	Trit1	0.133	1.09657	0.911933	1	1	1121	1199	1152	1228	1311	1266
ENSMUSG00000029228	Lnx1	-0.627	0.647521	1.54435	1	1	40	25	35	26	10	29
ENSMUSG00000029381	Shroom3	-0.131	0.913198	1.09505	1	1	1699	1845	1904	1691	1514	1774
ENSMUSG00000030780	BC017158	-0.124	0.91764	1.08975	1	1	1327	1310	1285	1246	1145	1212
ENSMUSG00000032727	Mier3	0.126	1.09126	0.916369	1	1	3161	3221	2999	3499	3295	3446
ENSMUSG00000034902	Pip5k1c	-0.106	0.929161	1.07624	1	1	3609	3688	3454	3373	3276	3339
ENSMUSG00000038319	Kcnh2	-0.124	0.91764	1.08975	1	1	1434	1455	1433	1387	1286	1295
ENSMUSG00000044934	Zfp367	0.129	1.09354	0.914465	1	1	1817	1776	1843	1979	1941	2027
ENSMUSG00000046711	Hmga1	-0.135	0.91067	1.09809	1	1	2405	2188	2473	1992	2141	2298
ENSMUSG00000094497	Gm8210	-0.714	0.609628	1.64035	1	1	28	22	23	24	10	10
ENSMUSG00000002679	Med6	0.14	1.10191	0.907519	1	1	1443	1337	1390	1604	1483	1510
ENSMUSG00000020163	Uqcr11	-0.114	0.924023	1.08222	1	1	2273	2278	2347	2203	2054	2119
ENSMUSG00000027162	Lin7c	0.112	1.08073	0.925304	1	1	7380	7231	6761	7462	7736	7905
ENSMUSG00000027706	Sec62	0.114	1.08222	0.924023	1	1	4054	3675	3890	3980	4230	4362
ENSMUSG00000028161	Ppp3ca	0.115	1.08298	0.923382	1	1	2289	2295	2257	2294	2584	2527
ENSMUSG00000028681	Ptch2	0.167	1.12272	0.890693	1	1	702	649	655	749	709	797
ENSMUSG00000030846	Tial1	0.117	1.08448	0.922103	1	1	5022	5105	4583	5440	5350	5168
ENSMUSG00000048174	Tmem81	0.403	1.32225	0.756284	1	1	70	74	49	74	104	78
ENSMUSG00000052040	Klf13	0.117	1.08448	0.922103	1	1	1917	1904	1857	1956	2199	1999
ENSMUSG00000063802	Hspbp1	-0.137	0.909408	1.09962	1	1	1017	974	1016	944	893	898
ENSMUSG00000096433	Gm4944	0.156	1.11419	0.89751	1	1	863	833	756	914	905	916
ENSMUSG00000004896	Rrnad1	0.143	1.1042	0.905634	1	1	1175	1080	1043	1216	1224	1203
ENSMUSG00000006732	Mettl1	-0.14	0.907519	1.10191	1	1	814	824	846	736	692	828
ENSMUSG00000020536	Llgl1	-0.105	0.929805	1.07549	1	1	5239	5225	5044	4823	4819	4782
ENSMUSG00000023092	Fhl1	0.173	1.1274	0.886996	1	1	508	571	515	608	579	611
ENSMUSG00000028799	Zfp362	-0.119	0.920826	1.08598	1	1	1791	1914	1927	1806	1671	1709
ENSMUSG00000031600	Vps37a	0.127	1.09202	0.915734	1	1	1677	1840	1761	1976	1915	1872
ENSMUSG00000035390	Brsk1	0.161	1.11806	0.894405	1	1	928	1115	1019	1049	1161	1212
ENSMUSG00000059430	Actg2	0.151	1.11034	0.900626	1	1	3376	3041	2785	3485	3427	3308
ENSMUSG00000062949	Atp11c	0.119	1.08598	0.920826	1	1	2651	2800	2575	2750	3152	2809
ENSMUSG00000073738	Gm10567	0.5	1.41421	0.707107	1	1	36	33	38	59	56	35
ENSMUSG00000078532	Nkain1	-0.184	0.880259	1.13603	1	1	462	483	457	403	437	392
ENSMUSG00000090015	Gm15446	0.19	1.14076	0.876606	1	1	423	382	378	469	455	427
ENSMUSG00000097167	AC140190.1	-0.339	0.790589	1.26488	1	1	112	93	131	86	76	105
ENSMUSG00000008200	Fnbp4	0.114	1.08222	0.924023	1	1	4958	4947	4830	5372	5295	5281
ENSMUSG00000015575	Atp6v0e	-0.153	0.899378	1.11188	1	1	656	668	693	629	579	606
ENSMUSG00000016252	Atp5e	-0.14	0.907519	1.10191	1	1	4491	4288	4020	4304	3517	3795
ENSMUSG00000017692	Rhbdl3	0.247	1.18674	0.842647	1	1	160	187	147	181	222	183
ENSMUSG00000021703	Serinc5	-0.104	0.93045	1.07475	1	1	5016	4657	4625	4668	4047	4594
ENSMUSG00000026278	Bok	-0.163	0.893166	1.11961	1	1	574	541	593	522	493	511
ENSMUSG00000026305	Lrrfip1	0.131	1.09505	0.913198	1	1	3577	3448	3345	3651	4160	3543
ENSMUSG00000027615	Hps3	0.151	1.11034	0.900626	1	1	601	654	634	655	736	705
ENSMUSG00000027748	Trpc4	-0.235	0.849685	1.17691	1	1	230	217	204	192	180	181
ENSMUSG00000027861	Casq2	-0.518	0.698339	1.43197	1	1	41	44	53	31	27	39
ENSMUSG00000030521	Mphosph10	0.125	1.09051	0.917004	1	1	1949	1830	1950	2046	2079	2121
ENSMUSG00000040297	Suco	0.113	1.08147	0.924663	1	1	4738	4696	4488	4918	5062	5081
ENSMUSG00000040459	Arglu1	0.105	1.07549	0.929805	1	1	4321	4281	4042	4245	4828	4527
ENSMUSG00000048027	Rgmb	0.158	1.11574	0.896267	1	1	3462	3748	3332	3709	4362	3691
ENSMUSG00000056004	9330182L06Rik	0.236	1.17772	0.849096	1	1	572	666	554	621	811	676
ENSMUSG00000015337	Endog	-0.269	0.829895	1.20497	1	1	151	146	167	141	108	137
ENSMUSG00000020937	Plcd3	-0.254	0.838568	1.19251	1	1	175	151	196	163	126	149
ENSMUSG00000021957	Tkt	-0.102	0.93174	1.07326	1	1	9317	8944	9665	8414	8517	9081
ENSMUSG00000026475	Rgs16	0.139	1.10114	0.908148	1	1	893	869	1022	1050	1024	990
ENSMUSG00000026977	2007-03-01	0.114	1.08222	0.924023	1	1	7337	7725	7159	8217	7847	7982
ENSMUSG00000028382	Ptbp3	0.103	1.074	0.931095	1	1	6511	6710	6614	6493	7502	7307
ENSMUSG00000028954	Nub1	0.129	1.09354	0.914465	1	1	1769	1680	1698	1788	1850	1990
ENSMUSG00000029309	Sparcl1	0.132	1.09581	0.912565	1	1	2577	2523	2884	2867	2781	3099
ENSMUSG00000030905	Crym	-0.367	0.775393	1.28967	1	1	90	106	136	88	79	90
ENSMUSG00000031938	4931406C07Rik	-0.238	0.84792	1.17936	1	1	377	446	350	367	330	298
ENSMUSG00000038502	Ptov1	-0.093	0.937571	1.06659	1	1	7516	7414	7388	7325	6609	6996
ENSMUSG00000040167	Ikzf5	0.123	1.089	0.918276	1	1	2154	2090	2024	2295	2331	2199
ENSMUSG00000046330	Rpl37a	-0.088	0.940826	1.0629	1	1	22640	21719	22881	21553	19584	22113
ENSMUSG00000049686	Orai1	-0.212	0.86334	1.15829	1	1	254	265	273	234	202	249
ENSMUSG00000062846	Gm14176	-0.57	0.673617	1.48452	1	1	38	28	46	34	20	22
ENSMUSG00000066798	Zbtb6	0.158	1.11574	0.896267	1	1	1778	1672	1586	1990	1719	1917
ENSMUSG00000097842	AC148981.1	0.301	1.232	0.81169	1	1	127	98	157	157	160	152
ENSMUSG00000000934	Top1mt	-0.256	0.837406	1.19416	1	1	197	201	202	161	181	160
ENSMUSG00000026872	Zeb2	0.14	1.10191	0.907519	1	1	8482	9784	8531	9205	10475	9854
ENSMUSG00000028060	2810403A07Rik	0.118	1.08523	0.921464	1	1	4520	4403	4344	4873	4687	4840
ENSMUSG00000031386	Hcfc1	-0.096	0.935623	1.06881	1	1	9691	9954	9503	9687	8975	8618
ENSMUSG00000035704	Alg8	-0.166	0.89131	1.12194	1	1	529	527	518	495	466	443
ENSMUSG00000038141	Tmem181a	0.176	1.12975	0.885154	1	1	472	478	470	545	525	536
ENSMUSG00000059208	Hnrnpm	0.246	1.18591	0.843231	1	1	10149	9660	10159	9511	13274	12745
ENSMUSG00000070695	Cntnap5a	0.435	1.35191	0.739694	1	1	80	144	117	133	189	139
ENSMUSG00000003380	Rabac1	-0.157	0.896888	1.11497	1	1	596	647	694	592	551	594
ENSMUSG00000015806	Qdpr	-0.138	0.908778	1.10038	1	1	1084	963	1035	932	950	919
ENSMUSG00000025381	Cnpy2	-0.115	0.923382	1.08298	1	1	1834	1940	1964	1871	1694	1733
ENSMUSG00000027171	Prrg4	0.62	1.53688	0.650671	1	1	16	18	31	35	28	37
ENSMUSG00000027777	Schip1	0.129	1.09354	0.914465	1	1	1688	1789	1641	1890	1846	1864
ENSMUSG00000030532	Hddc3	-0.148	0.902501	1.10803	1	1	783	671	756	722	645	629
ENSMUSG00000033967	2310014L17Rik	0.354	1.2781	0.782412	1	1	86	79	78	120	100	91
ENSMUSG00000036469	2001-03-01	0.54	1.45397	0.687771	1	1	18	41	33	37	43	54
ENSMUSG00000039620	6430573F11Rik	0.23	1.17283	0.852635	1	1	178	201	192	191	238	239
ENSMUSG00000043668	Tox3	0.145	1.10573	0.904379	1	1	982	1036	896	1015	1166	1040
ENSMUSG00000066000	2610305D13Rik	0.243	1.18345	0.844986	1	1	215	180	197	254	235	211
ENSMUSG00000068742	Cry2	0.147	1.10726	0.903127	1	1	1018	1139	1018	1189	1105	1224
ENSMUSG00000079658	Tceb1	0.128	1.09278	0.915099	1	1	2378	2147	2095	2419	2382	2438
ENSMUSG00000001416	Cct3	-0.09	0.939523	1.06437	1	1	16842	15694	17101	16197	14647	15809
ENSMUSG00000017969	Ptgis	-0.185	0.879649	1.13682	1	1	385	354	391	320	310	365
ENSMUSG00000019936	Epyc	-0.353	0.782954	1.27721	1	1	251	188	221	190	119	207
ENSMUSG00000025492	Ifitm3	-0.214	0.862144	1.1599	1	1	649	486	550	479	467	508
ENSMUSG00000026463	Atp2b4	0.115	1.08298	0.923382	1	1	1684	1868	1759	1783	2005	1961
ENSMUSG00000026851	BC005624	0.157	1.11497	0.896888	1	1	872	813	817	817	984	987
ENSMUSG00000030104	Edem1	0.122	1.08824	0.918913	1	1	1759	1856	1777	1984	2000	1883
ENSMUSG00000031146	Plp2	-0.148	0.902501	1.10803	1	1	683	621	663	626	562	591
ENSMUSG00000038615	Nfe2l1	0.11	1.07923	0.926588	1	1	4075	4021	3920	4132	4428	4404
ENSMUSG00000048833	Slc39a9	-0.134	0.911301	1.09733	1	1	1269	1359	1313	1319	1177	1098
ENSMUSG00000057378	Ryr3	0.362	1.28521	0.778085	1	1	125	207	154	187	239	197
ENSMUSG00000062373	Tmem65	0.119	1.08598	0.920826	1	1	1998	1917	1896	1998	2185	2126
ENSMUSG00000078429	Ctdsp2	0.108	1.07773	0.927873	1	1	8815	8353	8415	8888	9183	9502
ENSMUSG00000079502	1700101E01Rik	-0.838	0.559419	1.78757	1	1	17	17	20	19	6	6
ENSMUSG00000085936	2610307P16Rik	0.142	1.10343	0.906262	1	1	924	1102	1044	1080	1210	1094
ENSMUSG00000001999	Blvra	-0.181	0.882091	1.13367	1	1	558	496	624	509	463	508
ENSMUSG00000023039	Krt7	-0.275	0.82645	1.20999	1	1	291	288	354	246	295	228
ENSMUSG00000026946	Nmi	0.325	1.25266	0.798298	1	1	113	92	93	132	117	125
ENSMUSG00000027346	Gpcpd1	0.126	1.09126	0.916369	1	1	2091	2228	2071	2348	2258	2367
ENSMUSG00000036840	Siah1a	0.134	1.09733	0.911301	1	1	1461	1464	1447	1585	1537	1677
ENSMUSG00000001143	Lman2l	-0.182	0.88148	1.13446	1	1	859	939	904	872	825	683
ENSMUSG00000004056	Akt2	-0.098	0.934327	1.07029	1	1	4048	3832	3860	3774	3493	3708
ENSMUSG00000029439	Sfswap	0.109	1.07848	0.927231	1	1	2766	2812	2775	2881	3132	2995
ENSMUSG00000037916	Ndufv1	-0.105	0.929805	1.07549	1	1	4021	3748	4154	3707	3592	3790
ENSMUSG00000038286	Bphl	-0.165	0.891929	1.12117	1	1	510	490	474	467	432	418
ENSMUSG00000042390	Gatad2b	-0.13	0.913831	1.09429	1	1	1095	1190	1133	1084	1019	1022
ENSMUSG00000044393	Dsg2	-0.166	0.89131	1.12194	1	1	451	474	513	449	371	462
ENSMUSG00000048249	Crebrf	0.137	1.09962	0.909408	1	1	1170	1305	1204	1368	1303	1376
ENSMUSG00000072704	2700089E24Rik	0.118	1.08523	0.921464	1	1	3178	2944	3021	3241	3273	3409
ENSMUSG00000074575	Kcng1	-0.295	0.815072	1.22688	1	1	649	658	566	648	413	466
ENSMUSG00000079415	Cntf	0.923	1.89605	0.527411	1	1	5	13	9	14	26	11
ENSMUSG00000000916	Nsun5	-0.135	0.91067	1.09809	1	1	723	703	671	689	575	649
ENSMUSG00000018865	Sult4a1	0.201	1.14949	0.869947	1	1	270	296	252	289	336	314
ENSMUSG00000021276	Cinp	-0.131	0.913198	1.09505	1	1	1144	1004	1007	923	964	995
ENSMUSG00000024188	Luc7l	0.112	1.08073	0.925304	1	1	7407	7282	6986	7770	7687	7966
ENSMUSG00000024975	Pdcd4	0.133	1.09657	0.911933	1	1	2955	3066	2846	2937	3296	3487
ENSMUSG00000025867	Cplx2	-0.132	0.912565	1.09581	1	1	1168	1000	1006	995	975	930
ENSMUSG00000025980	Hspd1	0.108	1.07773	0.927873	1	1	18436	16920	17742	18976	18612	19641
ENSMUSG00000026342	Slc35f5	0.139	1.10114	0.908148	1	1	962	855	981	957	1026	1097
ENSMUSG00000029290	Zfp326	0.114	1.08222	0.924023	1	1	2818	3083	2700	3101	3184	3025
ENSMUSG00000029430	Ran	-0.092	0.938221	1.06585	1	1	25078	23296	25515	23550	22286	23495
ENSMUSG00000032959	Pebp1	-0.097	0.934975	1.06955	1	1	10166	9345	9974	9160	9056	9359
ENSMUSG00000036693	Nop14	0.13	1.09429	0.913831	1	1	1574	1533	1542	1745	1681	1663
ENSMUSG00000059991	Nptx2	0.197	1.14631	0.872363	1	1	292	337	312	353	352	375
ENSMUSG00000064390	Rnu73b	0.287	1.2201	0.819605	1	1	106	100	113	106	148	134
ENSMUSG00000095440	Fignl2	-0.136	0.910039	1.09885	1	1	831	795	863	791	702	775
ENSMUSG00000002289	Angptl4	-0.185	0.879649	1.13682	1	1	371	305	324	317	257	308
ENSMUSG00000017119	Nbr1	0.106	1.07624	0.929161	1	1	5695	5548	5389	5691	6132	6073
ENSMUSG00000024835	Coro1b	-0.116	0.922742	1.08373	1	1	2314	2297	2443	2163	2160	2186
ENSMUSG00000024937	Ehbp1l1	0.143	1.1042	0.905634	1	1	754	836	742	834	897	843
ENSMUSG00000027281	Slx4ip	0.145	1.10573	0.904379	1	1	796	788	776	888	903	817
ENSMUSG00000027840	Wnt2b	-0.32	0.80107	1.24833	1	1	230	222	292	239	171	187
ENSMUSG00000039701	Usp53	0.19	1.14076	0.876606	1	1	461	422	448	540	447	535
ENSMUSG00000087365	C430049B03Rik	0.133	1.09657	0.911933	1	1	1049	1119	1182	1215	1200	1258
ENSMUSG00000089832	Shkbp1	-0.135	0.91067	1.09809	1	1	947	937	964	874	837	884
ENSMUSG00000095687	Rnaset2a	-0.319	0.801625	1.24747	1	1	95	140	119	90	95	98
ENSMUSG00000001305	Rrp15	0.122	1.08824	0.918913	1	1	1555	1542	1664	1691	1725	1763
ENSMUSG00000004110	Cacna1e	0.312	1.24143	0.805524	1	1	199	275	212	240	330	281
ENSMUSG00000025409	Mbd6	-0.165	0.891929	1.12117	1	1	800	958	892	799	829	735
ENSMUSG00000026179	Pnkd	-0.129	0.914465	1.09354	1	1	1125	1070	1160	1055	995	1018
ENSMUSG00000028019	Pdgfc	-0.162	0.893785	1.11884	1	1	1776	1652	1644	1712	1303	1523
ENSMUSG00000028139	Riiad1	0.483	1.39765	0.715488	1	1	53	57	33	66	54	80
ENSMUSG00000034429	Zfp707	0.215	1.1607	0.861546	1	1	254	274	261	315	288	314
ENSMUSG00000036599	Chst12	-0.199	0.871154	1.1479	1	1	308	322	279	257	259	277
ENSMUSG00000044600	Smim7	-0.096	0.935623	1.06881	1	1	3214	2985	3109	2995	2688	3028
ENSMUSG00000046351	Zfp322a	0.115	1.08298	0.923382	1	1	2849	2708	2643	2879	3032	2969
ENSMUSG00000048799	Cep120	0.113	1.08147	0.924663	1	1	2558	2541	2535	2678	2811	2767
ENSMUSG00000057637	Prdm2	-0.102	0.93174	1.07326	1	1	3041	3000	2986	3074	2664	2673
ENSMUSG00000057751	Megf6	-0.148	0.902501	1.10803	1	1	3621	4104	3944	3240	3756	3530
ENSMUSG00000062054	Iah1	-0.153	0.899378	1.11188	1	1	597	619	700	579	536	607
ENSMUSG00000067787	Blcap	-0.124	0.91764	1.08975	1	1	1249	1315	1197	1153	1134	1165
ENSMUSG00000068876	Cgn	0.229	1.17202	0.853226	1	1	197	202	201	240	244	219
ENSMUSG00000086096	Gm12688	0.146	1.1065	0.903753	1	1	841	968	904	999	1083	918
ENSMUSG00000025574	Tk1	-0.113	0.924663	1.08147	1	1	2065	1930	2020	1842	1817	1905
ENSMUSG00000026116	Tmem131	-0.109	0.927231	1.07848	1	1	5448	5871	5507	5246	5450	4909
ENSMUSG00000026688	Mgst3	-0.151	0.900626	1.11034	1	1	577	488	525	494	442	499
ENSMUSG00000036985	Zdhhc9	-0.192	0.875391	1.14235	1	1	389	415	396	317	374	357
ENSMUSG00000055720	Ubl7	-0.143	0.905634	1.1042	1	1	768	781	799	755	703	669
ENSMUSG00000056076	Eif3b	0.15	1.10957	0.90125	1	1	6211	6224	6313	6072	7221	7502
ENSMUSG00000081895	Gm10294	-0.436	0.739181	1.35285	1	1	62	54	44	51	31	37
ENSMUSG00000002205	Vrk3	0.16	1.11729	0.895025	1	1	660	718	710	686	795	850
ENSMUSG00000004880	Lbr	-0.099	0.93368	1.07103	1	1	5181	4800	5091	4743	4603	4726
ENSMUSG00000005225	Plekha8	-0.098	0.934327	1.07029	1	1	4038	3791	3750	3651	3520	3648
ENSMUSG00000022957	Itsn1	0.104	1.07475	0.93045	1	1	3792	3729	3631	3707	4184	4096
ENSMUSG00000025979	Mob4	0.12	1.08673	0.920188	1	1	3702	3347	3229	3690	3665	3819
ENSMUSG00000026209	Dnpep	-0.112	0.925304	1.08073	1	1	1974	1838	2038	1861	1733	1821
ENSMUSG00000027131	Emc4	0.137	1.09962	0.909408	1	1	998	916	1050	1065	1069	1125
ENSMUSG00000031400	G6pdx	-0.131	0.913198	1.09505	1	1	1304	1243	1322	1143	1204	1184
ENSMUSG00000034595	Ppp1r18	0.215	1.1607	0.861546	1	1	1362	1394	1413	1322	1763	1748
ENSMUSG00000038227	Hoxa9	0.333	1.25963	0.793884	1	1	128	85	123	118	154	150
ENSMUSG00000049090	Zadh2	-0.164	0.892547	1.12039	1	1	1405	1401	1327	1412	1171	1109
ENSMUSG00000051043	Gprc5c	-0.176	0.885154	1.12975	1	1	1131	1071	1301	1069	937	1097
ENSMUSG00000052429	Prmt1	-0.1	0.933033	1.07177	1	1	6030	6199	6560	6007	5685	5834
ENSMUSG00000059447	Hadhb	-0.109	0.927231	1.07848	1	1	2991	2878	3019	2818	2764	2656
ENSMUSG00000061119	Prcp	-0.142	0.906262	1.10343	1	1	858	795	903	818	774	725
ENSMUSG00000067928	Zfp760	0.132	1.09581	0.912565	1	1	1469	1426	1461	1651	1542	1583
ENSMUSG00000079662	Ntn3	-0.108	0.927873	1.07773	1	1	1656	1509	1453	1432	1344	1512
ENSMUSG00000003848	Nob1	0.121	1.08749	0.91955	1	1	1443	1402	1510	1498	1611	1622
ENSMUSG00000020235	Fzr1	-0.13	0.913831	1.09429	1	1	2309	2431	2273	2373	2059	1978
ENSMUSG00000025927	Tfap2b	-0.176	0.885154	1.12975	1	1	423	496	490	397	414	436
ENSMUSG00000028102	Pex11b	-0.132	0.912565	1.09581	1	1	804	798	771	763	673	732
ENSMUSG00000034083	Ccdc174	0.134	1.09733	0.911301	1	1	1510	1534	1403	1642	1572	1669
ENSMUSG00000036894	Rap2b	0.134	1.09733	0.911301	1	1	1387	1413	1587	1468	1652	1689
ENSMUSG00000040521	Tsfm	-0.137	0.909408	1.09962	1	1	776	769	799	753	668	713
ENSMUSG00000049307	Fut4	-0.184	0.880259	1.13603	1	1	363	305	323	308	276	289
ENSMUSG00000051483	Cbr1	0.132	1.09581	0.912565	1	1	848	910	918	885	1001	1045
ENSMUSG00000056493	Foxk1	0.112	1.08073	0.925304	1	1	2151	2176	2121	2208	2418	2340
ENSMUSG00000057863	Rpl36	-0.09	0.939523	1.06437	1	1	12436	12887	13364	12476	11287	12596
ENSMUSG00000001588	Acap1	0.224	1.16797	0.856188	1	1	229	244	185	270	264	235
ENSMUSG00000001657	Hoxc8	-0.239	0.847332	1.18017	1	1	1209	876	1050	897	803	958
ENSMUSG00000003534	Ddr1	-0.107	0.928517	1.07699	1	1	3595	3859	3721	3523	3496	3358
ENSMUSG00000010755	Cars	0.123	1.089	0.918276	1	1	1705	1746	1695	1876	1875	1851
ENSMUSG00000014859	E2f4	0.123	1.089	0.918276	1	1	1303	1156	1326	1301	1404	1416
ENSMUSG00000015289	Lage3	-0.131	0.913198	1.09505	1	1	850	810	919	840	720	798
ENSMUSG00000016181	Diexf	0.121	1.08749	0.91955	1	1	1392	1448	1447	1448	1571	1639
ENSMUSG00000017837	Nkiras2	-0.12	0.920188	1.08673	1	1	1439	1482	1518	1339	1306	1442
ENSMUSG00000019528	Gyg	-0.134	0.911301	1.09733	1	1	1309	1281	1475	1224	1278	1197
ENSMUSG00000020918	Kat2a	-0.109	0.927231	1.07848	1	1	2370	2361	2237	2125	2164	2172
ENSMUSG00000022816	Fstl1	-0.088	0.940826	1.0629	1	1	10640	10227	10741	9963	9287	10487
ENSMUSG00000023367	Tmem176a	-0.13	0.913831	1.09429	1	1	910	812	844	759	736	853
ENSMUSG00000024491	Rbm27	0.107	1.07699	0.928517	1	1	2968	2988	2832	3064	3327	3070
ENSMUSG00000024750	Zfand5	0.109	1.07848	0.927231	1	1	8401	7719	7784	8740	8510	8531
ENSMUSG00000024780	Cdc37l1	0.126	1.09126	0.916369	1	1	1452	1615	1484	1645	1610	1713
ENSMUSG00000024943	Smc5	0.101	1.07252	0.932386	1	1	5590	5751	5399	5744	6211	5996
ENSMUSG00000025369	Smarcc2	0.102	1.07326	0.93174	1	1	6242	6187	5815	6038	6766	6778
ENSMUSG00000027708	Dcun1d1	0.105	1.07549	0.929805	1	1	2375	2243	2338	2295	2660	2524
ENSMUSG00000027942	4933434E20Rik	0.116	1.08373	0.922742	1	1	2233	2103	2243	2248	2356	2527
ENSMUSG00000028106	Rprd2	0.12	1.08673	0.920188	1	1	2388	2464	2304	2399	2829	2543
ENSMUSG00000028583	Pdpn	0.147	1.10726	0.903127	1	1	763	668	701	769	817	775
ENSMUSG00000029203	Ube2k	0.113	1.08147	0.924663	1	1	2705	2878	2642	2767	3203	2921
ENSMUSG00000029217	Tec	0.385	1.30586	0.765779	1	1	44	45	70	66	74	66
ENSMUSG00000029427	Zcchc8	0.114	1.08222	0.924023	1	1	2666	2635	2582	2751	2850	2929
ENSMUSG00000029591	Ung	-0.13	0.913831	1.09429	1	1	1059	998	1051	946	928	967
ENSMUSG00000029629	Phf14	0.102	1.07326	0.93174	1	1	4478	4406	4256	4443	4948	4705
ENSMUSG00000029712	Actl6b	0.265	1.20164	0.832199	1	1	118	150	122	133	167	167
ENSMUSG00000030276	Ttll3	0.248	1.18756	0.842063	1	1	160	206	155	213	202	204
ENSMUSG00000031596	Slc7a2	-0.128	0.915099	1.09278	1	1	848	882	807	829	723	772
ENSMUSG00000031872	Bean1	0.561	1.47529	0.677832	1	1	18	31	27	35	36	39
ENSMUSG00000032324	Tspan3	-0.095	0.936272	1.06807	1	1	6603	6607	6491	6269	6027	6151
ENSMUSG00000033102	Cdc14b	-0.121	0.91955	1.08749	1	1	1351	1304	1304	1236	1209	1195
ENSMUSG00000035203	Epn1	-0.098	0.934327	1.07029	1	1	2969	2870	2925	2911	2595	2686
ENSMUSG00000035208	Slfn8	0.938	1.91587	0.521956	1	1	5	14	5	14	18	14
ENSMUSG00000035585	Tsen34	-0.108	0.927873	1.07773	1	1	2594	2393	2600	2339	2324	2376
ENSMUSG00000038375	Trp53inp2	0.132	1.09581	0.912565	1	1	987	1112	1064	1047	1232	1183
ENSMUSG00000038453	Srcin1	0.305	1.23542	0.809442	1	1	77	109	98	96	134	120
ENSMUSG00000039252	Lgi2	-0.175	0.885768	1.12896	1	1	1213	1003	1254	1048	959	1069
ENSMUSG00000040078	Gm9769	-0.224	0.856188	1.16797	1	1	250	236	250	250	168	214
ENSMUSG00000040651	D14Abb1e	0.105	1.07549	0.929805	1	1	3606	3922	3589	3970	4110	3878
ENSMUSG00000041439	Mfsd6	0.191	1.14155	0.875998	1	1	474	536	489	524	656	529
ENSMUSG00000041483	Zfp281	0.12	1.08673	0.920188	1	1	3611	3445	3257	3934	3673	3605
ENSMUSG00000042229	Rabif	-0.131	0.913198	1.09505	1	1	928	1017	875	838	845	891
ENSMUSG00000042903	Foxo4	-0.111	0.925946	1.07998	1	1	1774	1717	1767	1689	1566	1616
ENSMUSG00000044365	Cxxc4	0.181	1.13367	0.882091	1	1	333	391	369	361	437	440
ENSMUSG00000046876	Atxn1	0.216	1.16151	0.860949	1	1	390	508	391	477	533	485
ENSMUSG00000046962	Zbtb21	0.132	1.09581	0.912565	1	1	1567	1550	1503	1623	1597	1847
ENSMUSG00000048967	Yjefn3	-0.53	0.692555	1.44393	1	1	44	41	39	20	30	35
ENSMUSG00000050796	B3galt6	-0.152	0.900002	1.11111	1	1	558	521	588	551	440	510
ENSMUSG00000054115	Skp2	-0.096	0.935623	1.06881	1	1	4573	4217	4466	4170	3985	4252
ENSMUSG00000058927	Gm10053	-0.718	0.60794	1.6449	1	1	34	23	30	30	14	9
ENSMUSG00000060206	Zfp462	-0.113	0.924663	1.08147	1	1	6908	7584	7373	7003	6959	6256
ENSMUSG00000060780	Lrrtm1	0.303	1.23371	0.810565	1	1	91	85	103	101	128	113
ENSMUSG00000062743	Zfp677	0.229	1.17202	0.853226	1	1	189	171	193	196	232	220
ENSMUSG00000063576	Klhdc3	0.131	1.09505	0.913198	1	1	2025	2033	2119	2009	2338	2411
ENSMUSG00000063894	Zkscan8	-0.113	0.924663	1.08147	1	1	2354	2362	2270	2197	2224	2037
ENSMUSG00000069495	Epc2	0.113	1.08147	0.924663	1	1	3244	3288	2937	3408	3481	3352
ENSMUSG00000075254	Heg1	-0.115	0.923382	1.08298	1	1	3228	3467	3198	3101	3213	2821
ENSMUSG00000075266	Cenpw	-0.135	0.91067	1.09809	1	1	811	759	770	735	682	715
ENSMUSG00000083087	Gm11249	-0.798	0.575146	1.73869	1	1	27	12	17	14	10	9
ENSMUSG00000087694	A530058N18Rik	0.41	1.32869	0.752623	1	1	44	56	41	53	75	59
ENSMUSG00000088059	Mir1949	-0.285	0.820742	1.21841	1	1	123	140	162	106	105	138
ENSMUSG00000090599	Gm20731	-0.698	0.616426	1.62225	1	1	22	31	18	19	12	12
ENSMUSG00000002835	Chaf1a	0.13	1.09429	0.913831	1	1	3402	3150	3148	3206	3606	3804
ENSMUSG00000003037	Rab8a	-0.106	0.929161	1.07624	1	1	3094	2801	2999	2676	2753	2837
ENSMUSG00000004054	Map3k11	-0.121	0.91955	1.08749	1	1	2295	2401	2599	2380	2216	2110
ENSMUSG00000004698	Hdac9	0.201	1.14949	0.869947	1	1	668	736	623	767	879	681
ENSMUSG00000004994	Ccdc130	0.184	1.13603	0.880259	1	1	309	312	299	302	371	371
ENSMUSG00000005069	Pex5	-0.104	0.93045	1.07475	1	1	2284	2179	2168	2131	2004	2039
ENSMUSG00000005371	Fbxo11	0.143	1.1042	0.905634	1	1	3228	3208	2831	3368	3694	3170
ENSMUSG00000006599	Gtf2h1	0.131	1.09505	0.913198	1	1	2626	2663	2627	2622	2872	3171
ENSMUSG00000015829	Tnr	0.256	1.19416	0.837406	1	1	304	356	307	328	459	367
ENSMUSG00000016179	Camk1g	-0.169	0.889459	1.12428	1	1	404	358	366	345	317	343
ENSMUSG00000016319	Slc25a5	-0.098	0.934327	1.07029	1	1	11743	11225	12404	10849	11133	11067
ENSMUSG00000017264	Exosc10	0.108	1.07773	0.927873	1	1	3560	3367	3557	3639	3718	3943
ENSMUSG00000020246	Hcfc2	0.123	1.089	0.918276	1	1	1207	1268	1147	1273	1362	1308
ENSMUSG00000020534	Shmt1	-0.107	0.928517	1.07699	1	1	2108	1858	1897	1810	1787	1849
ENSMUSG00000020635	Fkbp1b	0.244	1.18427	0.844401	1	1	141	166	134	145	192	185
ENSMUSG00000020827	Mink1	-0.107	0.928517	1.07699	1	1	2092	1992	1985	1943	1846	1849
ENSMUSG00000020840	Blmh	-0.093	0.937571	1.06659	1	1	6594	6195	6393	6127	5889	5967
ENSMUSG00000021484	Lman2	-0.101	0.932386	1.07252	1	1	4370	4083	4428	4068	3999	3947
ENSMUSG00000021493	Pdlim7	-0.106	0.929161	1.07624	1	1	3036	3036	3049	3093	2554	2834
ENSMUSG00000021709	Erbb2ip	0.097	1.06955	0.934975	1	1	11477	11359	10679	11753	12393	11693
ENSMUSG00000021838	Samd4	-0.113	0.924663	1.08147	1	1	1320	1286	1313	1210	1110	1306
ENSMUSG00000021890	Eaf1	0.114	1.08222	0.924023	1	1	2573	2453	2413	2719	2711	2620
ENSMUSG00000021892	Sh3bp5	0.131	1.09505	0.913198	1	1	837	872	825	896	973	903
ENSMUSG00000021930	Spryd7	0.161	1.11806	0.894405	1	1	623	587	550	650	642	678
ENSMUSG00000021978	Extl3	-0.095	0.936272	1.06807	1	1	4051	3807	3839	3864	3587	3503
ENSMUSG00000022636	Alcam	0.121	1.08749	0.91955	1	1	4336	4174	3832	4226	4801	4393
ENSMUSG00000022945	Chaf1b	-0.107	0.928517	1.07699	1	1	2371	2112	2258	2062	2070	2126
ENSMUSG00000024068	Spast	0.131	1.09505	0.913198	1	1	4414	4206	3832	4217	4840	4578
ENSMUSG00000024118	1600002H07Rik	-0.133	0.911933	1.09657	1	1	816	780	769	722	692	745
ENSMUSG00000024222	Fkbp5	-0.105	0.929805	1.07549	1	1	2138	1912	1946	1927	1849	1802
ENSMUSG00000024256	Adcyap1	0.307	1.23713	0.808321	1	1	203	205	178	198	299	226
ENSMUSG00000024558	Mapk4	0.263	1.19997	0.833353	1	1	127	114	127	131	166	142
ENSMUSG00000024764	Naa40	-0.098	0.934327	1.07029	1	1	2963	2872	2879	2908	2666	2572
ENSMUSG00000025220	Mgea5	0.101	1.07252	0.932386	1	1	7037	7346	6890	7679	7826	7312
ENSMUSG00000025743	Sdc3	-0.108	0.927873	1.07773	1	1	3430	3644	3592	3277	3331	3289
ENSMUSG00000025871	4833439L19Rik	0.112	1.08073	0.925304	1	1	3019	3099	3013	2959	3451	3459
ENSMUSG00000025875	Tspan17	0.291	1.22349	0.817335	1	1	139	169	130	157	214	164
ENSMUSG00000026121	Sema4c	-0.105	0.929805	1.07549	1	1	2712	2809	2703	2706	2549	2392
ENSMUSG00000027286	Lrrc57	0.177	1.13053	0.88454	1	1	392	406	365	407	428	480
ENSMUSG00000027351	Spred1	0.151	1.11034	0.900626	1	1	5504	5074	4604	5910	5634	5313
ENSMUSG00000027598	Itch	0.116	1.08373	0.922742	1	1	5059	4995	4702	4850	5510	5631
ENSMUSG00000027665	Pik3ca	0.113	1.08147	0.924663	1	1	4688	4407	4226	4955	4735	4720
ENSMUSG00000028017	Egf	0.356	1.27987	0.781328	1	1	88	82	84	93	95	137
ENSMUSG00000028020	Glrb	-0.17	0.888843	1.12506	1	1	380	336	373	350	296	322
ENSMUSG00000028044	Cks1b	-0.092	0.938221	1.06585	1	1	3292	2969	3234	3107	2773	3033
ENSMUSG00000028136	Snx27	0.099	1.07103	0.93368	1	1	3138	3224	3118	3120	3648	3386
ENSMUSG00000028347	Tmeff1	0.103	1.074	0.931095	1	1	4127	4018	3931	4014	4673	4282
ENSMUSG00000028430	Nol6	-0.104	0.93045	1.07475	1	1	2244	2096	2129	2046	1969	2005
ENSMUSG00000028898	Trnau1ap	-0.127	0.915734	1.09202	1	1	1059	1043	1117	977	972	998
ENSMUSG00000028923	Necap2	-0.121	0.91955	1.08749	1	1	1347	1415	1505	1340	1265	1320
ENSMUSG00000029291	Rufy3	0.203	1.15109	0.868742	1	1	1928	2206	1952	2013	2662	2326
ENSMUSG00000029598	Plbd2	-0.136	0.910039	1.09885	1	1	823	870	962	853	743	822
ENSMUSG00000029861	Fam131b	0.27	1.20581	0.82932	1	1	179	210	170	182	252	239
ENSMUSG00000030020	Prickle2	0.129	1.09354	0.914465	1	1	2188	2362	2035	2410	2282	2512
ENSMUSG00000030556	Lrrc28	0.164	1.12039	0.892547	1	1	361	398	383	393	455	428
ENSMUSG00000030621	Me3	-0.448	0.733058	1.36415	1	1	47	60	49	45	36	33
ENSMUSG00000031433	Rbm41	0.142	1.10343	0.906262	1	1	873	865	847	1014	937	904
ENSMUSG00000031668	Eif2ak3	0.137	1.09962	0.909408	1	1	1008	970	967	1087	1063	1088
ENSMUSG00000031976	Urb2	-0.099	0.93368	1.07103	1	1	2300	2146	2122	2198	1964	1978
ENSMUSG00000032415	Ube2cbp	-0.207	0.866337	1.15429	1	1	234	286	298	233	225	250
ENSMUSG00000032688	Malt1	0.16	1.11729	0.895025	1	1	460	510	497	550	554	534
ENSMUSG00000032905	Atg12	0.118	1.08523	0.921464	1	1	2245	2233	2196	2316	2355	2574
ENSMUSG00000033306	Lpp	-0.143	0.905634	1.1042	1	1	7433	8411	7745	7429	7483	6454
ENSMUSG00000033319	Fem1c	0.112	1.08073	0.925304	1	1	2353	2388	2367	2612	2620	2449
ENSMUSG00000033902	Mapkbp1	0.129	1.09354	0.914465	1	1	1694	1738	1539	1892	1771	1777
ENSMUSG00000036257	Pnpla8	0.115	1.08298	0.923382	1	1	2436	2321	2286	2496	2568	2565
ENSMUSG00000036752	Tubb4b	-0.099	0.93368	1.07103	1	1	6732	6445	6971	6281	6279	6247
ENSMUSG00000036957	Lrfn3	-0.181	0.882091	1.13367	1	1	346	353	383	332	306	316
ENSMUSG00000037730	Mynn	0.122	1.08824	0.918913	1	1	1870	1793	1843	1973	1930	2093
ENSMUSG00000037851	Iars	0.104	1.07475	0.93045	1	1	4490	4417	4235	4314	5018	4787
ENSMUSG00000037896	Rcor1	0.114	1.08222	0.924023	1	1	2655	2509	2334	2694	2772	2653
ENSMUSG00000038022	Fam188b	-0.15	0.90125	1.10957	1	1	609	614	668	583	552	569
ENSMUSG00000038241	Cep250	0.108	1.07773	0.927873	1	1	2179	2110	2171	2253	2452	2252
ENSMUSG00000038383	Pigu	-0.138	0.908778	1.10038	1	1	877	953	913	863	857	772
ENSMUSG00000038822	Hace1	0.122	1.08824	0.918913	1	1	1398	1510	1382	1538	1578	1553
ENSMUSG00000038990	Cables2	0.131	1.09505	0.913198	1	1	1126	1112	1089	1158	1188	1298
ENSMUSG00000041570	Camsap2	0.107	1.07699	0.928517	1	1	5437	5258	5009	5697	5773	5437
ENSMUSG00000041773	Enc1	0.181	1.13367	0.882091	1	1	3116	3008	3123	3615	3062	3809
ENSMUSG00000042671	Rgs8	0.266	1.20247	0.831622	1	1	147	143	136	181	163	170
ENSMUSG00000042961	Egflam	-0.111	0.925946	1.07998	1	1	2259	2259	2136	1888	2080	2193
ENSMUSG00000043773	1700048O20Rik	-0.203	0.868742	1.15109	1	1	289	237	261	238	232	214
ENSMUSG00000044647	Csrnp3	0.118	1.08523	0.921464	1	1	1613	1849	1659	1763	1969	1822
ENSMUSG00000045589	Frrs1l	0.338	1.264	0.791137	1	1	126	96	82	112	129	144
ENSMUSG00000046314	Stxbp6	-0.153	0.899378	1.11188	1	1	439	411	444	412	334	420
ENSMUSG00000046434	Hnrnpa1	0.155	1.11342	0.898132	1	1	40814	38362	39623	38106	47520	46674
ENSMUSG00000048280	Zfp738	0.133	1.09657	0.911933	1	1	770	801	777	837	906	829
ENSMUSG00000049538	Adamts16	0.755	1.68763	0.592546	1	1	14	13	14	34	15	22
ENSMUSG00000051149	Adnp	-0.437	0.738669	1.35379	1	1	183	257	221	223	138	126
ENSMUSG00000052430	Bmpr1b	0.195	1.14472	0.873573	1	1	291	314	260	344	340	307
ENSMUSG00000053289	Ddx10	0.121	1.08749	0.91955	1	1	1601	1534	1514	1610	1702	1743
ENSMUSG00000059142	Zfp945	0.11	1.07923	0.926588	1	1	2657	2810	2645	3009	2970	2778
ENSMUSG00000059323	Tonsl	0.125	1.09051	0.917004	1	1	1338	1304	1335	1448	1435	1453
ENSMUSG00000060126	Tpt1	-0.081	0.945402	1.05775	1	1	42998	44486	42355	42918	38985	40866
ENSMUSG00000060475	Wtap	0.117	1.08448	0.922103	1	1	5485	5003	5034	5749	5367	5713
ENSMUSG00000060572	Mfap2	-0.123	0.918276	1.089	1	1	1547	1660	1709	1418	1500	1594
ENSMUSG00000061371	Zfp873	0.162	1.11884	0.893785	1	1	673	629	628	768	670	726
ENSMUSG00000061535	C1qtnf7	-0.339	0.790589	1.26488	1	1	151	148	193	120	109	160
ENSMUSG00000061559	Wdr61	-0.108	0.927873	1.07773	1	1	2391	2410	2465	2189	2207	2347
ENSMUSG00000063145	Bbs5	0.202	1.15029	0.869345	1	1	280	252	234	270	303	309
ENSMUSG00000063856	Gpx1	-0.147	0.903127	1.10726	1	1	3539	3639	4189	3499	3165	3600
ENSMUSG00000064600	Gm25636	-0.383	0.766841	1.30405	1	1	67	68	69	63	49	45
ENSMUSG00000066149	Cdc26	-0.1	0.933033	1.07177	1	1	2612	2580	2607	2642	2198	2440
ENSMUSG00000066607	6030419C18Rik	-0.178	0.883928	1.13131	1	1	327	264	283	271	228	276
ENSMUSG00000067356	B430203G13Rik	-0.617	0.652025	1.53368	1	1	27	26	42	24	22	16
ENSMUSG00000068036	Mllt4	0.103	1.074	0.931095	1	1	2810	2900	2782	2990	3216	2914
ENSMUSG00000068220	Lgals1	-0.092	0.938221	1.06585	1	1	4551	4369	4625	4249	3987	4471
ENSMUSG00000068284	Gm608	-0.148	0.902501	1.10803	1	1	2050	2397	2191	2088	2065	1835
ENSMUSG00000068882	Ssb	0.115	1.08298	0.923382	1	1	9523	8907	9062	9054	10116	10607
ENSMUSG00000069266	Hist1h4b	-0.265	0.832199	1.20164	1	1	2222	2270	2084	2271	1367	1835
ENSMUSG00000070343	Gm10288	-0.237	0.848508	1.17854	1	1	156	198	201	170	141	160
ENSMUSG00000071072	Ptges3	0.105	1.07549	0.929805	1	1	11925	10814	11134	11386	12245	12805
ENSMUSG00000071302	2610044O15Rik8	0.238	1.17936	0.84792	1	1	171	182	178	211	208	209
ENSMUSG00000072258	Taf1a	0.152	1.11111	0.900002	1	1	689	703	676	770	739	792
ENSMUSG00000075478	Slitrk1	0.23	1.17283	0.852635	1	1	158	180	167	175	211	206
ENSMUSG00000075590	Nrbp2	0.155	1.11342	0.898132	1	1	614	631	541	655	673	661
ENSMUSG00000078789	Dph1	-0.145	0.904379	1.10573	1	1	621	627	659	590	551	586
ENSMUSG00000079427	Gm2382	-0.302	0.811127	1.23285	1	1	116	98	114	95	82	89
ENSMUSG00000080268	Brms1	-0.161	0.894405	1.11806	1	1	480	510	516	443	446	456
ENSMUSG00000084936	Gm11583	-1.383	0.383421	2.6081	1	1	9	11	3	2	1	5
ENSMUSG00000087333	Gm13652	0.333	1.25963	0.793884	1	1	106	146	129	136	198	144
ENSMUSG00000087413	Gm11266	-0.762	0.589678	1.69584	1	1	24	17	17	10	7	18
ENSMUSG00000088769	Gm22637	0.379	1.30044	0.76897	1	1	48	57	59	74	76	63
ENSMUSG00000092394	Gm20445	-0.767	0.587638	1.70173	1	1	15	30	22	10	18	9
ENSMUSG00000093846	Gm4425	-0.208	0.865737	1.15509	1	1	399	486	475	400	426	351
ENSMUSG00000096972	AL929563.1	-0.997	0.501041	1.99585	1	1	12	11	13	13	2	3
ENSMUSG00000000838	Fmr1	0.101	1.07252	0.932386	1	1	5389	5219	4825	5474	5719	5364
ENSMUSG00000001034	Mapk7	-0.101	0.932386	1.07252	1	1	1927	1950	1993	1902	1725	1849
ENSMUSG00000001054	Rmnd5b	-0.136	0.910039	1.09885	1	1	649	731	699	641	588	664
ENSMUSG00000001435	Col18a1	-0.126	0.916369	1.09126	1	1	7632	7966	8693	6932	7690	7630
ENSMUSG00000002319	Ipo4	-0.093	0.937571	1.06659	1	1	3372	3223	3160	3174	2998	2974
ENSMUSG00000002661	Alkbh7	-0.166	0.89131	1.12194	1	1	410	405	407	381	364	344
ENSMUSG00000002944	Cd36	0.149	1.1088	0.901875	1	1	536	568	592	661	627	591
ENSMUSG00000004040	Stat3	0.187	1.13839	0.87843	1	1	1564	1706	1716	1890	1669	2118
ENSMUSG00000006586	Runx1t1	-0.091	0.938872	1.06511	1	1	3156	3198	3112	3085	2783	3021
ENSMUSG00000007029	Vars	-0.1	0.933033	1.07177	1	1	6746	6493	6754	5969	6400	6280
ENSMUSG00000008976	Gabpa	0.112	1.08073	0.925304	1	1	4239	3889	3649	4193	4424	4107
ENSMUSG00000009079	Ewsr1	0.092	1.06585	0.938221	1	1	20396	20044	19643	20316	22033	21705
ENSMUSG00000016024	Lbp	-0.278	0.824734	1.21251	1	1	117	131	124	105	95	108
ENSMUSG00000016756	Cmah	-0.248	0.842063	1.18756	1	1	186	168	203	157	170	141
ENSMUSG00000017858	Ift52	0.119	1.08598	0.920826	1	1	1049	1064	1125	1118	1226	1167
ENSMUSG00000018189	Uchl5	0.15	1.10957	0.90125	1	1	903	810	998	921	1071	1014
ENSMUSG00000018334	Ksr1	0.15	1.10957	0.90125	1	1	715	883	779	821	903	910
ENSMUSG00000020088	Sar1a	-0.089	0.940174	1.06363	1	1	6310	6013	6064	5791	5592	5906
ENSMUSG00000020196	Cabin1	-0.104	0.93045	1.07475	1	1	3353	3562	3525	3371	3301	3044
ENSMUSG00000020312	Shc2	0.117	1.08448	0.922103	1	1	1621	1604	1534	1649	1745	1766
ENSMUSG00000020407	Upp1	-0.361	0.778625	1.28432	1	1	83	74	74	55	65	60
ENSMUSG00000020674	Pxdn	-0.088	0.940826	1.0629	1	1	14144	13890	13655	13363	13119	12753
ENSMUSG00000020723	Cacng4	0.272	1.20748	0.828171	1	1	807	1014	837	869	1250	1091
ENSMUSG00000020832	Eral1	0.143	1.1042	0.905634	1	1	810	808	787	894	858	907
ENSMUSG00000020857	Nme2	-0.172	0.887611	1.12662	1	1	2035	1838	2060	2032	1529	1707
ENSMUSG00000020926	Adam11	0.223	1.16716	0.856782	1	1	354	378	388	355	459	491
ENSMUSG00000021339	Mrs2	0.141	1.10267	0.90689	1	1	668	754	675	794	780	739
ENSMUSG00000021552	Gkap1	0.137	1.09962	0.909408	1	1	1162	1053	1006	1093	1273	1175
ENSMUSG00000021702	Thbs4	0.229	1.17202	0.853226	1	1	199	198	154	217	219	210
ENSMUSG00000021725	Parp8	0.136	1.09885	0.910039	1	1	724	789	733	818	837	814
ENSMUSG00000021763	BC067074	-0.133	0.911933	1.09657	1	1	806	859	749	802	717	684
ENSMUSG00000021809	Nudt13	-0.165	0.891929	1.12117	1	1	358	356	360	354	294	312
ENSMUSG00000022131	Gpr180	-0.127	0.915734	1.09202	1	1	950	896	956	851	824	893
ENSMUSG00000022525	Hrasls	-0.573	0.672217	1.48761	1	1	30	25	43	18	21	26
ENSMUSG00000022744	Cldn25	0.116	1.08373	0.922742	1	1	1308	1216	1265	1275	1420	1411
ENSMUSG00000022946	Dopey2	-0.143	0.905634	1.1042	1	1	708	708	721	608	659	664
ENSMUSG00000023883	Phf10	0.106	1.07624	0.929161	1	1	3760	3461	3300	3630	3893	3797
ENSMUSG00000023892	Zfp51	0.164	1.12039	0.892547	1	1	542	512	521	601	558	606
ENSMUSG00000024579	Pcyox1l	-0.189	0.877214	1.13997	1	1	804	839	945	672	818	777
ENSMUSG00000024597	Slc12a2	0.096	1.06881	0.935623	1	1	3550	3542	3336	3539	3998	3608
ENSMUSG00000024790	Sac3d1	-0.164	0.892547	1.12039	1	1	393	412	429	369	339	394
ENSMUSG00000024870	Rab1b	-0.105	0.929805	1.07549	1	1	3265	3218	3380	2924	3100	3147
ENSMUSG00000024955	Esrra	-0.145	0.904379	1.10573	1	1	536	485	524	475	436	489
ENSMUSG00000025130	P4hb	-0.1	0.933033	1.07177	1	1	19381	18522	20831	18161	17279	19344
ENSMUSG00000025237	Parp6	0.116	1.08373	0.922742	1	1	1215	1329	1232	1307	1429	1354
ENSMUSG00000025417	Pip4k2c	0.125	1.09051	0.917004	1	1	845	917	877	882	1005	988
ENSMUSG00000025582	Nptx1	0.348	1.27279	0.785673	1	1	69	69	66	85	87	89
ENSMUSG00000025731	0610011F06Rik	-0.146	0.903753	1.1065	1	1	586	588	627	567	519	543
ENSMUSG00000026078	Pdcl3	0.159	1.11651	0.895646	1	1	1295	1260	1268	1226	1495	1545
ENSMUSG00000026526	Fh1	-0.092	0.938221	1.06585	1	1	3829	3404	3690	3426	3294	3529
ENSMUSG00000026648	Dclre1c	0.182	1.13446	0.88148	1	1	290	312	287	325	351	333
ENSMUSG00000026743	Mllt10	0.109	1.07848	0.927231	1	1	3062	3085	2776	3203	3254	3165
ENSMUSG00000026960	Arl6ip6	0.121	1.08749	0.91955	1	1	1764	1651	1666	1838	1801	1890
ENSMUSG00000027091	Zc3h15	0.101	1.07252	0.932386	1	1	5027	4704	4528	4871	5269	5151
ENSMUSG00000027323	Rad51	0.13	1.09429	0.913831	1	1	928	964	993	1014	1039	1103
ENSMUSG00000027550	Lrrcc1	0.107	1.07699	0.928517	1	1	2258	2220	2225	2306	2461	2452
ENSMUSG00000027881	Prpf38b	0.111	1.07998	0.925946	1	1	4811	4701	4537	5314	4869	4995
ENSMUSG00000028197	Col24a1	-0.16	0.895025	1.11729	1	1	481	517	439	415	441	429
ENSMUSG00000028337	Coro2a	0.284	1.21757	0.821311	1	1	145	164	170	160	239	183
ENSMUSG00000028675	Pnrc2	0.113	1.08147	0.924663	1	1	6138	5575	5529	6439	5993	6215
ENSMUSG00000029221	Slc30a9	0.126	1.09126	0.916369	1	1	3813	3824	3681	3681	4491	4177
ENSMUSG00000029516	Cit	-0.115	0.923382	1.08298	1	1	1664	1717	1630	1508	1603	1514
ENSMUSG00000029640	Usp12	0.113	1.08147	0.924663	1	1	1873	1821	1768	1837	2160	1905
ENSMUSG00000029754	Dlx6	0.362	1.28521	0.778085	1	1	65	80	67	69	113	90
ENSMUSG00000029767	Calu	0.096	1.06881	0.935623	1	1	12222	11412	11592	11902	12578	13178
ENSMUSG00000030059	Tmf1	0.115	1.08298	0.923382	1	1	2661	2544	2418	2790	2732	2733
ENSMUSG00000030079	Ruvbl1	-0.098	0.934327	1.07029	1	1	3130	2899	3138	2895	2752	2918
ENSMUSG00000030304	Ergic2	0.101	1.07252	0.932386	1	1	3858	3770	3840	4036	4163	4097
ENSMUSG00000030798	Cd37	-1.032	0.489032	2.04486	1	1	11	10	13	5	3	9
ENSMUSG00000031153	Gripap1	0.113	1.08147	0.924663	1	1	1212	1212	1274	1289	1420	1284
ENSMUSG00000032041	Tirap	-0.15	0.90125	1.10957	1	1	618	567	593	533	545	524
ENSMUSG00000032185	Carm1	-0.101	0.932386	1.07252	1	1	3930	4086	3997	3654	3763	3784
ENSMUSG00000032300	1700017B05Rik	-0.108	0.927873	1.07773	1	1	1841	1764	1903	1749	1687	1674
ENSMUSG00000032366	Tpm1	0.126	1.09126	0.916369	1	1	13161	12859	13103	14170	13093	15438
ENSMUSG00000033760	Rbm4b	0.116	1.08373	0.922742	1	1	2216	2031	2033	2290	2263	2253
ENSMUSG00000034115	Scn11a	0.534	1.44794	0.690637	1	1	18	26	27	26	41	36
ENSMUSG00000034220	Gpc1	-0.096	0.935623	1.06881	1	1	6650	6849	6757	6279	6370	6301
ENSMUSG00000034463	Scara3	-0.144	0.905006	1.10496	1	1	521	453	502	452	398	488
ENSMUSG00000034473	Sec22a	-0.121	0.91955	1.08749	1	1	960	958	950	900	843	897
ENSMUSG00000034738	Nostrin	0.493	1.40737	0.710546	1	1	21	35	35	46	39	43
ENSMUSG00000035310	Lin54	0.121	1.08749	0.91955	1	1	1613	1534	1506	1660	1697	1703
ENSMUSG00000035868	3110052M02Rik	0.222	1.16635	0.857376	1	1	193	213	182	213	225	248
ENSMUSG00000035960	Apex1	-0.095	0.936272	1.06807	1	1	4844	4560	5061	4480	4400	4665
ENSMUSG00000035969	Rusc2	0.126	1.09126	0.916369	1	1	1245	1348	1241	1372	1359	1453
ENSMUSG00000036461	Elf1	0.135	1.09809	0.91067	1	1	914	886	823	927	986	967
ENSMUSG00000036850	Mrpl41	-0.114	0.924023	1.08222	1	1	1093	1038	1040	1030	926	978
ENSMUSG00000037601	Nme1	-0.095	0.936272	1.06807	1	1	3635	3659	3654	3536	3326	3388
ENSMUSG00000037894	H2afz	-0.093	0.937571	1.06659	1	1	14860	13849	14954	14664	12673	13606
ENSMUSG00000038366	Lasp1	-0.1	0.933033	1.07177	1	1	4834	4786	5014	4458	4572	4624
ENSMUSG00000038374	Rbm8a	0.113	1.08147	0.924663	1	1	3110	2915	3015	2954	3357	3466
ENSMUSG00000038695	Josd2	-0.137	0.909408	1.09962	1	1	660	613	641	610	544	589
ENSMUSG00000039148	Sart1	0.211	1.15749	0.863938	1	1	2540	2329	2415	2306	3042	3083
ENSMUSG00000039231	Suv39h1	-0.099	0.93368	1.07103	1	1	3610	3349	3538	3369	3279	3154
ENSMUSG00000039263	Npepl1	-0.124	0.91764	1.08975	1	1	914	927	904	895	828	797
ENSMUSG00000039450	Dcxr	-0.366	0.775931	1.28877	1	1	69	92	79	52	65	68
ENSMUSG00000039646	Vasn	-0.143	0.905634	1.1042	1	1	1100	957	1000	998	810	965
ENSMUSG00000039990	2700050L05Rik	0.117	1.08448	0.922103	1	1	2252	2193	2138	2505	2320	2320
ENSMUSG00000040035	Disp2	0.167	1.12272	0.890693	1	1	383	469	418	432	518	473
ENSMUSG00000040712	Camta2	0.166	1.12194	0.89131	1	1	429	475	382	483	500	460
ENSMUSG00000040888	Gfer	-0.138	0.908778	1.10038	1	1	717	784	765	701	676	682
ENSMUSG00000041375	Ccdc9	0.131	1.09505	0.913198	1	1	1071	1092	1095	1143	1133	1292
ENSMUSG00000041716	Gm20604	-1.711	0.305448	3.27388	1	1	2	8	7	3	2	0
ENSMUSG00000041852	Tcf20	0.106	1.07624	0.929161	1	1	12123	11483	11247	11444	13154	12913
ENSMUSG00000042419	Nfkbil1	-0.187	0.87843	1.13839	1	1	316	340	366	289	299	307
ENSMUSG00000044017	Gpr133	0.846	1.79751	0.556325	1	1	9	10	7	12	22	15
ENSMUSG00000044150	A830080D01Rik	0.111	1.07998	0.925946	1	1	1213	1367	1280	1345	1484	1335
ENSMUSG00000044548	Dact1	0.119	1.08598	0.920826	1	1	3791	3419	3311	3823	3643	3963
ENSMUSG00000045752	Tssc4	-0.123	0.918276	1.089	1	1	1220	1204	1277	1154	1132	1113
ENSMUSG00000046287	Pnma3	0.398	1.31768	0.75891	1	1	50	57	43	66	65	66
ENSMUSG00000046753	Ccdc66	0.118	1.08523	0.921464	1	1	1220	1136	1132	1173	1337	1274
ENSMUSG00000047037	Nipa1	0.16	1.11729	0.895025	1	1	443	472	462	509	516	513
ENSMUSG00000047264	Zfp358	-0.121	0.91955	1.08749	1	1	1167	1258	1271	1150	1107	1142
ENSMUSG00000047495	Dlgap2	0.297	1.22859	0.813943	1	1	87	98	83	96	126	106
ENSMUSG00000047547	Cltb	0.144	1.10496	0.905006	1	1	584	582	564	563	675	671
ENSMUSG00000047721	Bola2	-0.128	0.915099	1.09278	1	1	860	924	921	802	790	883
ENSMUSG00000047907	Tshz2	-0.081	0.945402	1.05775	1	1	5972	5711	5761	5814	5141	5539
ENSMUSG00000048271	Rbm33	0.098	1.07029	0.934327	1	1	3659	3862	3719	3834	4145	4054
ENSMUSG00000053646	Plxnb1	-0.103	0.931095	1.074	1	1	6319	6642	6204	5880	6324	5645
ENSMUSG00000055692	Tmem191c	0.235	1.17691	0.849685	1	1	142	154	145	157	191	171
ENSMUSG00000056537	Rlim	0.096	1.06881	0.935623	1	1	9403	8945	9027	9478	9934	9844
ENSMUSG00000057388	Mrpl18	-0.11	0.926588	1.07923	1	1	2078	2032	2238	1921	1939	2020
ENSMUSG00000057657	Rps18-ps3	-0.737	0.599986	1.66671	1	1	26	20	15	9	13	14
ENSMUSG00000057738	Sptan1	0.094	1.06733	0.936921	1	1	15911	16085	14882	16877	17365	15787
ENSMUSG00000058594	Fbxo18	0.098	1.07029	0.934327	1	1	3781	3800	3701	3739	4147	4186
ENSMUSG00000058818	Lilrb3	0.44	1.3566	0.737135	1	1	35	42	40	47	54	57
ENSMUSG00000059461	Gm7331	-0.535	0.690159	1.44894	1	1	42	24	38	28	21	23
ENSMUSG00000059791	Nrm	-0.15	0.90125	1.10957	1	1	578	577	598	515	535	529
ENSMUSG00000062794	Zfp599	0.261	1.19831	0.834509	1	1	168	146	143	205	161	183
ENSMUSG00000064489	Gm23296	1.338	2.52801	0.395569	1	1	2	3	4	10	8	6
ENSMUSG00000066613	Zfp932	0.129	1.09354	0.914465	1	1	1085	1048	982	1152	1168	1089
ENSMUSG00000067424	Zfp563	0.163	1.11961	0.893166	1	1	472	475	398	463	524	518
ENSMUSG00000067942	Zfp160	0.112	1.08073	0.925304	1	1	2116	2217	2121	2329	2314	2333
ENSMUSG00000068206	Pick1	0.11	1.07923	0.926588	1	1	1293	1354	1346	1359	1521	1426
ENSMUSG00000070436	Serpinh1	-0.098	0.934327	1.07029	1	1	28048	26329	29603	26534	24443	27507
ENSMUSG00000070699	Sars2	-0.133	0.911933	1.09657	1	1	737	735	820	750	655	687
ENSMUSG00000070814	6330408A02Rik	0.182	1.13446	0.88148	1	1	640	640	600	610	728	794
ENSMUSG00000070866	Zfp804a	0.33	1.25701	0.795536	1	1	271	348	239	315	436	328
ENSMUSG00000071424	Grid2	0.346	1.27103	0.786762	1	1	176	258	189	237	324	230
ENSMUSG00000071567	A830039N20Rik	0.826	1.77276	0.564091	1	1	6	16	6	15	20	16
ENSMUSG00000072501	Phf20l1	0.104	1.07475	0.93045	1	1	3625	3689	3439	3948	3970	3642
ENSMUSG00000072825	Cep170b	0.121	1.08749	0.91955	1	1	996	1068	1082	1069	1158	1191
ENSMUSG00000074646	6430550D23Rik	0.671	1.59218	0.628071	1	1	24	16	7	27	29	20
ENSMUSG00000075318	Scn2a1	0.244	1.18427	0.844401	1	1	130	152	126	151	183	149
ENSMUSG00000079283	2310009B15Rik	-0.202	0.869345	1.15029	1	1	203	211	200	212	149	175
ENSMUSG00000079492	Gm11127	1.221	2.33108	0.428985	1	1	1	4	7	12	8	7
ENSMUSG00000081281	Gm6274	-0.949	0.517991	1.93053	1	1	10	23	17	14	8	3
ENSMUSG00000081926	Gm15536	-1.024	0.491751	2.03355	1	1	11	11	11	9	2	6
ENSMUSG00000082809	Gm14150	-0.137	0.909408	1.09962	1	1	672	664	741	680	599	610
ENSMUSG00000083104	Gm12917	0.423	1.34071	0.745872	1	1	35	53	45	65	54	60
ENSMUSG00000085208	4632419I22Rik	-0.097	0.934975	1.06955	1	1	2849	2588	2727	2631	2502	2500
ENSMUSG00000086330	1700007J10Rik	0.901	1.86736	0.535515	1	1	7	9	8	22	13	9
ENSMUSG00000091900	Gm4353	0.238	1.17936	0.84792	1	1	185	189	171	240	198	205
ENSMUSG00000092592	Gm20449	0.448	1.36415	0.733058	1	1	33	43	47	59	69	39
ENSMUSG00000095865	Gm13237	-0.578	0.669892	1.49278	1	1	35	26	26	25	13	21
ENSMUSG00000097134	AC153382.1	0.459	1.37459	0.72749	1	1	43	31	36	50	54	47
ENSMUSG00000097143	AC140071.1	-0.353	0.782954	1.27721	1	1	71	81	100	73	66	58
ENSMUSG00000097188	AC025794.1	0.202	1.15029	0.869345	1	1	8756	7357	7124	9632	8268	8840
ENSMUSG00000097195	Snhg5	0.158	1.11574	0.896267	1	1	3558	3057	3083	3765	3357	3699
ENSMUSG00000000881	Dlg3	0.112	1.08073	0.925304	1	1	2242	2122	2207	2339	2338	2424
ENSMUSG00000000901	Mmp11	-0.117	0.922103	1.08448	1	1	1056	1079	1058	1010	961	976
ENSMUSG00000001661	Hoxc6	-0.192	0.875391	1.14235	1	1	513	449	556	406	426	496
ENSMUSG00000001767	Crnkl1	0.101	1.07252	0.932386	1	1	2552	2562	2605	2591	2785	2900
ENSMUSG00000001785	Pwp1	-0.094	0.936921	1.06733	1	1	2804	2571	2823	2677	2461	2545
ENSMUSG00000002900	Lamb1	0.092	1.06585	0.938221	1	1	12560	12285	11735	12162	13403	13436
ENSMUSG00000004071	Cdip1	-0.1	0.933033	1.07177	1	1	3023	3142	3125	2920	2896	2852
ENSMUSG00000005566	Trim28	-0.078	0.94737	1.05555	1	1	28991	26147	26949	26819	25194	25778
ENSMUSG00000006585	Cdt1	-0.089	0.940174	1.06363	1	1	3076	3012	3187	2988	2681	3052
ENSMUSG00000008690	Ncaph2	-0.091	0.938872	1.06511	1	1	6149	5774	6374	5867	5562	5753
ENSMUSG00000010044	Zmynd10	0.839	1.78881	0.559031	1	1	10	5	11	19	15	15
ENSMUSG00000010047	Hyal2	-0.112	0.925304	1.08073	1	1	1678	1719	1846	1604	1590	1657
ENSMUSG00000010453	Kansl3	0.105	1.07549	0.929805	1	1	3209	3218	3218	3303	3405	3660
ENSMUSG00000010554	Mettl16	0.104	1.07475	0.93045	1	1	2501	2454	2515	2530	2723	2771
ENSMUSG00000011427	Zfp790	0.142	1.10343	0.906262	1	1	1055	1025	882	1049	1070	1150
ENSMUSG00000013584	Aldh1a2	-0.13	0.913831	1.09429	1	1	6635	5588	6046	5955	5073	5676
ENSMUSG00000015133	Lrrk1	-0.144	0.905006	1.10496	1	1	582	624	623	558	552	544
ENSMUSG00000016409	Nkap	0.113	1.08147	0.924663	1	1	1719	1674	1639	1858	1856	1728
ENSMUSG00000018470	Kcnab3	0.41	1.32869	0.752623	1	1	55	41	39	67	66	47
ENSMUSG00000019916	P4ha1	0.102	1.07326	0.93174	1	1	2818	2700	2788	2845	3016	3050
ENSMUSG00000020189	Osbpl8	0.097	1.06955	0.934975	1	1	2349	2528	2308	2476	2737	2470
ENSMUSG00000020224	Llph	0.165	1.12117	0.891929	1	1	546	557	610	549	678	691
ENSMUSG00000020483	Dynll2	0.193	1.14314	0.874785	1	1	1245	1210	1300	1179	1588	1523
ENSMUSG00000020843	Timm22	-0.104	0.93045	1.07475	1	1	1544	1416	1483	1460	1334	1343
ENSMUSG00000020911	Krt19	-0.255	0.837987	1.19334	1	1	158	139	171	123	138	130
ENSMUSG00000021540	Smad5	-0.099	0.93368	1.07103	1	1	7976	7884	7585	7929	7226	6729
ENSMUSG00000021775	Nr1d2	0.138	1.10038	0.908778	1	1	898	863	798	919	915	983
ENSMUSG00000021867	Tmem254b	-0.258	0.836246	1.19582	1	1	133	169	157	122	137	123
ENSMUSG00000022074	Tnfrsf10b	-0.165	0.891929	1.12117	1	1	378	370	329	331	319	312
ENSMUSG00000022557	Bop1	-0.105	0.929805	1.07549	1	1	2455	2412	2374	2165	2289	2277
ENSMUSG00000022575	Gsdmd	0.271	1.20664	0.828745	1	1	99	102	127	125	128	142
ENSMUSG00000022791	Tnk2	-0.095	0.936272	1.06807	1	1	2398	2377	2342	2364	2167	2136
ENSMUSG00000024242	Map4k3	0.105	1.07549	0.929805	1	1	3316	2990	2932	3311	3414	3210
ENSMUSG00000024524	Gnal	0.242	1.18263	0.845572	1	1	133	136	116	139	175	140
ENSMUSG00000025135	Anapc11	-0.127	0.915734	1.09202	1	1	1238	1120	1173	1160	941	1136
ENSMUSG00000025153	Fasn	-0.081	0.945402	1.05775	1	1	17561	17140	17031	16765	15921	16208
ENSMUSG00000025234	Arih1	0.092	1.06585	0.938221	1	1	5820	5907	5734	5872	6443	6295
ENSMUSG00000025465	Echs1	-0.095	0.936272	1.06807	1	1	3475	3229	3601	3434	3032	3180
ENSMUSG00000025508	Rplp2	-0.084	0.943438	1.05995	1	1	19419	20199	20906	18933	18093	20077
ENSMUSG00000026102	Inpp1	0.166	1.12194	0.89131	1	1	412	421	410	471	459	465
ENSMUSG00000026578	Ccdc181	0.177	1.13053	0.88454	1	1	263	281	257	279	340	284
ENSMUSG00000026819	Slc25a25	0.125	1.09051	0.917004	1	1	1348	1352	1463	1609	1393	1541
ENSMUSG00000026820	Ptges2	-0.159	0.895646	1.11651	1	1	474	464	510	419	441	435
ENSMUSG00000027248	Pdia3	-0.087	0.941478	1.06216	1	1	12362	12093	12270	11680	11397	11490
ENSMUSG00000027525	Phactr3	0.186	1.13761	0.87904	1	1	250	338	297	328	355	324
ENSMUSG00000027680	Fxr1	0.093	1.06659	0.937571	1	1	7444	7001	7219	7162	7846	8105
ENSMUSG00000028334	Nans	-0.106	0.929161	1.07624	1	1	1847	1792	1876	1746	1678	1703
ENSMUSG00000028539	Artn	-0.337	0.791686	1.26313	1	1	84	67	82	65	51	69
ENSMUSG00000028597	Gpx7	-0.142	0.906262	1.10343	1	1	552	521	609	539	470	517
ENSMUSG00000028654	Mycl1	0.12	1.08673	0.920188	1	1	962	990	980	969	1090	1127
ENSMUSG00000028871	Rspo1	-0.174	0.886382	1.12818	1	1	322	262	275	277	232	253
ENSMUSG00000028932	Psmc2	0.098	1.07029	0.934327	1	1	3595	3608	3634	3796	3972	3827
ENSMUSG00000029094	Afap1	0.096	1.06881	0.935623	1	1	2465	2704	2476	2613	2909	2643
ENSMUSG00000029603	Dtx1	0.239	1.18017	0.847332	1	1	159	173	138	178	181	197
ENSMUSG00000029787	Avl9	0.108	1.07773	0.927873	1	1	2394	2471	2316	2556	2585	2597
ENSMUSG00000030043	Tacr1	0.347	1.27191	0.786217	1	1	95	92	68	116	124	84
ENSMUSG00000030204	Ddx47	0.103	1.074	0.931095	1	1	2614	2504	2573	2609	2800	2849
ENSMUSG00000030225	Dera	-0.107	0.928517	1.07699	1	1	1670	1645	1692	1526	1520	1603
ENSMUSG00000030930	Chst15	-0.093	0.937571	1.06659	1	1	3651	3238	3298	3329	2979	3249
ENSMUSG00000030983	Bccip	0.108	1.07773	0.927873	1	1	2049	1874	2064	2095	2150	2205
ENSMUSG00000031015	Swap70	0.118	1.08523	0.921464	1	1	1460	1398	1448	1575	1539	1560
ENSMUSG00000031227	Magee1	-0.247	0.842647	1.18674	1	1	1060	889	814	874	602	854
ENSMUSG00000031505	Carkd	-0.112	0.925304	1.08073	1	1	1362	1234	1374	1232	1201	1239
ENSMUSG00000031539	Ap3m2	0.142	1.10343	0.906262	1	1	490	510	498	520	594	536
ENSMUSG00000031818	Cox4i1	-0.085	0.942785	1.06069	1	1	9144	9127	9592	9074	8305	8899
ENSMUSG00000031827	Cotl1	-0.1	0.933033	1.07177	1	1	5614	5544	5838	5051	5419	5391
ENSMUSG00000031901	Dus2l	-0.158	0.896267	1.11574	1	1	422	384	372	389	350	318
ENSMUSG00000032023	4931429I11Rik	1.028	2.0392	0.49039	1	1	7	2	12	13	22	8
ENSMUSG00000032228	Tcf12	0.096	1.06881	0.935623	1	1	10285	10496	9628	10051	11398	11054
ENSMUSG00000033855	Ston1	-0.185	0.879649	1.13682	1	1	299	320	304	320	254	240
ENSMUSG00000033933	Vhl	-0.102	0.93174	1.07326	1	1	1975	1858	2091	1894	1743	1883
ENSMUSG00000034059	Ypel4	0.263	1.19997	0.833353	1	1	153	165	118	151	192	179
ENSMUSG00000034932	Mrpl54	-0.11	0.926588	1.07923	1	1	1278	1291	1365	1251	1140	1255
ENSMUSG00000035021	Baz1a	0.102	1.07326	0.93174	1	1	3009	2744	2885	3154	3200	2917
ENSMUSG00000036114	Rpp25l	-0.119	0.920826	1.08598	1	1	829	834	840	816	700	792
ENSMUSG00000036334	Igsf10	-0.102	0.93174	1.07326	1	1	1434	1551	1358	1436	1285	1329
ENSMUSG00000037605	Lphn3	0.114	1.08222	0.924023	1	1	1382	1532	1455	1549	1592	1587
ENSMUSG00000037808	Fam76b	0.116	1.08373	0.922742	1	1	2192	2258	2012	2400	2311	2296
ENSMUSG00000038530	Rgs4	0.122	1.08824	0.918913	1	1	1060	1163	1006	1083	1236	1194
ENSMUSG00000038564	Ift172	0.107	1.07699	0.928517	1	1	1708	1694	1702	1706	1888	1898
ENSMUSG00000039958	Mettl20	0.201	1.14949	0.869947	1	1	289	246	259	320	282	312
ENSMUSG00000040213	Ccbl2	-0.127	0.915734	1.09202	1	1	637	573	604	587	502	575
ENSMUSG00000040732	Erg	0.178	1.13131	0.883928	1	1	343	332	325	403	377	354
ENSMUSG00000041596	Nlrp5-ps	0.198	1.14711	0.871758	1	1	308	259	297	366	304	322
ENSMUSG00000042520	Ubap2l	0.106	1.07624	0.929161	1	1	4953	5177	5009	4912	5845	5535
ENSMUSG00000042742	B630005N14Rik	0.111	1.07998	0.925946	1	1	1988	1854	1871	2070	2082	2019
ENSMUSG00000042751	Nmnat2	0.272	1.20748	0.828171	1	1	314	335	270	294	416	399
ENSMUSG00000042873	Lhfpl4	0.321	1.2492	0.800515	1	1	229	224	189	229	339	236
ENSMUSG00000042992	Loh12cr1	-0.247	0.842647	1.18674	1	1	139	184	174	160	119	141
ENSMUSG00000043421	Hilpda	-0.154	0.898755	1.11265	1	1	394	370	413	364	309	385
ENSMUSG00000045078	Rnf216	0.101	1.07252	0.932386	1	1	2575	2511	2506	2494	2817	2828
ENSMUSG00000045817	Zfp36l2	0.094	1.06733	0.936921	1	1	3330	3307	3331	3233	3673	3730
ENSMUSG00000046440	Gm5564	-0.472	0.720964	1.38703	1	1	47	44	56	32	48	25
ENSMUSG00000046442	Ppm1e	0.235	1.17691	0.849685	1	1	345	419	296	380	452	416
ENSMUSG00000047417	Rexo1	-0.092	0.938221	1.06585	1	1	2672	2731	2704	2710	2412	2485
ENSMUSG00000047992	Fam69c	-1.024	0.491751	2.03355	1	1	5	16	14	5	7	5
ENSMUSG00000048668	Rhno1	0.112	1.08073	0.925304	1	1	1627	1475	1625	1621	1724	1761
ENSMUSG00000049241	Gpr81	-0.478	0.717972	1.39281	1	1	49	38	32	28	24	33
ENSMUSG00000050132	Sarm1	0.234	1.17609	0.850274	1	1	230	254	218	234	328	262
ENSMUSG00000052684	Jun	0.208	1.15509	0.865737	1	1	16494	18244	19182	20579	18200	23486
ENSMUSG00000052926	Rnaseh2a	-0.117	0.922103	1.08448	1	1	1603	1541	1795	1595	1455	1506
ENSMUSG00000053483	Usp21	-0.101	0.932386	1.07252	1	1	1679	1600	1567	1574	1457	1491
ENSMUSG00000054455	Vapb	-0.101	0.932386	1.07252	1	1	2629	2831	2561	2410	2514	2554
ENSMUSG00000058503	Fam133b	0.114	1.08222	0.924023	1	1	1935	1978	1940	2113	2037	2189
ENSMUSG00000060301	2610008E11Rik	0.108	1.07773	0.927873	1	1	3350	3520	3203	3589	3525	3748
ENSMUSG00000063171	Rps4y2	0.178	1.13131	0.883928	1	1	664	659	769	735	744	887
ENSMUSG00000063382	Bcl9l	-0.116	0.922742	1.08373	1	1	952	1030	901	953	862	847
ENSMUSG00000063445	Nmral1	-0.105	0.929805	1.07549	1	1	2295	2034	2329	2170	1960	2065
ENSMUSG00000063455	D630045J12Rik	-0.129	0.914465	1.09354	1	1	2223	2559	2400	2329	2213	2026
ENSMUSG00000066116	Gm10154	-0.534	0.690637	1.44794	1	1	41	28	33	22	26	23
ENSMUSG00000068141	Gm10232	0.522	1.43594	0.696406	1	1	27	34	19	32	38	44
ENSMUSG00000068744	Psrc1	-0.117	0.922103	1.08448	1	1	1310	1167	1304	1125	1148	1214
ENSMUSG00000069631	Strada	-0.134	0.911301	1.09733	1	1	853	932	916	797	859	802
ENSMUSG00000069972	Rps13-ps2	-0.248	0.842063	1.18756	1	1	214	228	221	233	149	177
ENSMUSG00000070544	Top1	0.088	1.0629	0.940826	1	1	10655	10097	10102	10535	11512	10755
ENSMUSG00000071532	Gm10335	-0.674	0.626767	1.59549	1	1	37	46	37	42	22	11
ENSMUSG00000075000	Nrbf2	0.163	1.11961	0.893166	1	1	441	471	449	502	473	550
ENSMUSG00000075529	BC028471	-0.81	0.570382	1.75321	1	1	17	11	23	11	11	6
ENSMUSG00000079184	Mphosph8	0.105	1.07549	0.929805	1	1	1742	1660	1742	1695	1938	1896
ENSMUSG00000082229	Nap1l2	0.181	1.13367	0.882091	1	1	282	270	288	309	332	311
ENSMUSG00000082436	Gm11688	-0.316	0.803294	1.24487	1	1	112	138	133	131	92	84
ENSMUSG00000083856	Gm13886	-0.87	0.547147	1.82766	1	1	17	13	14	11	9	4
ENSMUSG00000084085	Gm16140	-0.423	0.745872	1.34071	1	1	58	38	61	40	36	41
ENSMUSG00000084264	Gm14142	-0.715	0.609205	1.64148	1	1	22	24	16	14	18	6
ENSMUSG00000085399	9130206I24Rik	0.377	1.29864	0.770037	1	1	50	51	58	75	71	60
ENSMUSG00000085891	Gm14634	-0.623	0.649319	1.54007	1	1	27	35	20	15	23	15
ENSMUSG00000086918	4930429F24Rik	-0.529	0.693035	1.44293	1	1	35	28	38	26	15	29
ENSMUSG00000090137	Uba52	0.186	1.13761	0.87904	1	1	1105	1195	1265	1150	1392	1511
ENSMUSG00000090164	BC035044	0.59	1.50525	0.664343	1	1	24	15	19	23	28	37
ENSMUSG00000091747	D17H6S56E-5	-0.095	0.936272	1.06807	1	1	4161	3759	3852	3609	3721	3688
ENSMUSG00000091831	Gm4707	-0.295	0.815072	1.22688	1	1	140	190	167	137	155	112
ENSMUSG00000091866	Gm6257	0.575	1.48968	0.671286	1	1	19	11	28	27	34	25
ENSMUSG00000092691	Gm22921	-1.339	0.395295	2.52976	1	1	7	10	5	4	1	3
ENSMUSG00000094671	Gm20382	-0.485	0.714497	1.39959	1	1	49	69	76	51	58	30
ENSMUSG00000096887	Gm20594	-0.955	0.515842	1.93858	1	1	71	118	121	116	18	22
ENSMUSG00000097571	Jpx	-0.24	0.846745	1.18099	1	1	162	164	173	140	136	146
ENSMUSG00000000276	Dgke	0.133	1.09657	0.911933	1	1	783	850	750	916	881	817
ENSMUSG00000000378	Ccm2	-0.107	0.928517	1.07699	1	1	1192	1139	1119	1121	1030	1055
ENSMUSG00000001525	Tubb5	-0.088	0.940826	1.0629	1	1	80966	79916	83157	72782	77897	78871
ENSMUSG00000001847	Rac1	-0.081	0.945402	1.05775	1	1	10195	9621	9724	9719	9205	9000
ENSMUSG00000002190	Clgn	0.273	1.20832	0.827597	1	1	74	95	99	98	125	99
ENSMUSG00000002249	Tead3	-0.098	0.934327	1.07029	1	1	1498	1487	1414	1493	1238	1385
ENSMUSG00000003031	Cdkn1b	0.095	1.06807	0.936272	1	1	3126	3043	3100	3036	3400	3459
ENSMUSG00000003746	Man1a	0.124	1.08975	0.91764	1	1	916	987	977	1071	1028	1040
ENSMUSG00000006362	Cbfa2t3	0.368	1.29056	0.774856	1	1	44	55	56	70	66	63
ENSMUSG00000006763	Saal1	-0.102	0.93174	1.07326	1	1	1807	1751	1910	1727	1623	1744
[truncated: 18,395 more rows]
