# Supplementary material for: Male-biased aganglionic megacolon in the TashT mouse model of Hirschsprung disease involves upregulation of p53 protein activity and Ddx3y gene expression
Source: PLoS Genet. 2020 Sep 8;16(9):e1009008. doi: 10.1371/journal.pgen.1009008 (PMC7500598; doi:10.1371/journal.pgen.1009008)
Supplement: S2 Dataset — (XLSX) [file pgen.1009008.s014.xlsx]

## Sheet: 2075 genes
id	gene_symbol	log_FC	Ratio Control/TashT	Ratio TashT/Control	deseq.adj.pvalue	edger.adj.p.value	TashT#1, norm	TashT #2, norm	G4GFP #1, norm	G4GFP #2, norm
ENSMUSG00000053279	Aldh1a1	-4.008	0.0621544	16.089	6.5e-231	5.7e-104	7924	8371	391	619
ENSMUSG00000035783	Acta2	-2.697	0.154213	6.48452	6.6e-140	3.1e-46	25952	25776	3061	4916
ENSMUSG00000059430	Actg2	-2.721	0.151669	6.5933	9.8e-123	2.9e-71	8049	7615	996	1376
ENSMUSG00000026904	Slc4a10	-4.639	0.0401349	24.916	2.3e-111	2.9e-82	1128	1105	39	50
ENSMUSG00000097336	RP23-155H5.2	-3.252	0.104966	9.52685	2.1e-108	7.9e-44	2412	2337	176	321
ENSMUSG00000040896	Kcnd3	-2.564	0.169106	5.91345	2.5e-87	9.1e-52	3438	3337	467	676
ENSMUSG00000025407	Gli1	-2.55	0.170755	5.85634	2.8e-85	1.3e-53	3295	3188	457	647
ENSMUSG00000038402	Foxf2	-2.691	0.154856	6.45761	1.6e-77	7.2e-42	3469	3196	392	638
ENSMUSG00000097324	RP23-202I21.2	-2.469	0.180616	5.5366	2.1e-72	9e-44	6770	6266	927	1424
ENSMUSG00000031994	Adamts8	-3.365	0.0970586	10.3031	7.4e-70	8e-46	2160	1915	142	252
ENSMUSG00000093661	Eif4e3	2.151	4.44136	0.225156	2.6e-69	2.4e-60	855	1005	4265	4007
ENSMUSG00000073557	Ppp1r12b	-1.96	0.257028	3.89062	1.3e-65	2.4e-59	6108	5566	1422	1575
ENSMUSG00000029193	Cckar	-3.701	0.0768932	13.005	2.2e-65	5.7e-50	794	756	52	67
ENSMUSG00000021765	Fst	-2.139	0.227037	4.40457	2.3e-63	1.2e-33	3283	3304	598	895
ENSMUSG00000032289	Thsd4	-2.214	0.215536	4.6396	2.6e-60	1.5e-36	4281	3998	713	1069
ENSMUSG00000042985	Upk3b	-2.384	0.191577	5.21982	6.1e-60	7.2e-44	1838	1844	310	394
ENSMUSG00000074852	Hpse2	-2.308	0.20194	4.95196	2.1e-58	3.8e-38	1948	1973	336	454
ENSMUSG00000001661	Hoxc6	-3.353	0.0978693	10.2177	3.8e-58	1.1e-44	804	767	68	85
ENSMUSG00000024810	Il33	-2.955	0.12896	7.75432	1.7e-56	2.8e-29	976	991	94	159
ENSMUSG00000038742	Angptl6	-2.524	0.17386	5.75175	5.2e-53	1.1e-34	1274	1265	187	253
ENSMUSG00000001349	Cnn1	-2.736	0.1501	6.66221	6.7e-51	8.8e-49	2098	1843	250	339
ENSMUSG00000063564	Col23a1	-2.336	0.198059	5.04901	1.4e-50	1.2e-25	7785	7578	1075	1965
ENSMUSG00000018830	Myh11	-2.559	0.169693	5.89299	1.6e-50	8.7e-51	5391	5931	773	1146
ENSMUSG00000030069	Prok2	11.036	2099.75	0.000476248	5.3e-49	6.4e-53	0	0	271	247
ENSMUSG00000072235	Tuba1a	1.484	2.79723	0.357496	1.2e-48	8.7e-37	22322	26398	67246	69029
ENSMUSG00000033544	Angptl1	-2.444	0.183773	5.44148	9.7e-48	3.2e-24	1235	1156	167	271
ENSMUSG00000050700	Emilin3	-2.13	0.228458	4.37717	9.9e-48	3e-27	2987	2840	509	819
ENSMUSG00000040852	Plekhh2	-2.116	0.230686	4.3349	1.3e-45	7.6e-24	2031	2094	363	587
ENSMUSG00000027188	Pamr1	-2.827	0.140925	7.09597	1.6e-45	5.1e-21	776	823	76	149
ENSMUSG00000062515	Fabp4	-3.014	0.123793	8.07801	3.4e-44	1.1e-17	728	661	51	122
ENSMUSG00000028339	Col15a1	-2.617	0.163006	6.13473	3.7e-44	6.5e-18	4228	4197	406	968
ENSMUSG00000030849	Fgfr2	-2.362	0.194521	5.14083	4.8e-43	9.3e-28	10775	9977	1454	2580
ENSMUSG00000026829	Gbgt1	-3.119	0.115103	8.68785	2.9e-42	6.5e-27	644	561	51	87
ENSMUSG00000033327	Tnxb	-3.184	0.110032	9.08823	7.5e-42	4.4e-31	523	595	50	73
ENSMUSG00000025921	Rdh10	-2.265	0.20805	4.80654	7.6e-42	4.7e-30	5501	5066	826	1371
ENSMUSG00000032572	Col6a4	-3.25	0.105112	9.51366	2.1e-41	8.5e-33	3630	4130	262	553
ENSMUSG00000036446	Lum	-2.601	0.164824	6.06707	4.4e-41	3.3e-19	5355	5057	522	1195
ENSMUSG00000035000	Dpp4	-2.484	0.178748	5.59446	5.5e-41	4.3e-21	909	902	121	202
ENSMUSG00000039683	Sdk1	-2.414	0.187635	5.3295	3.3e-40	6.9e-28	4522	4127	582	1039
ENSMUSG00000074575	Kcng1	-3.171	0.111028	9.00671	9.5e-39	1.1e-39	868	733	84	93
ENSMUSG00000021466	Ptch1	-1.67	0.314253	3.18215	2.7e-38	8e-46	11254	10011	3226	3453
ENSMUSG00000044220	Nkx2-3	-2.468	0.180742	5.53276	4.6e-38	2.6e-21	3213	2990	368	752
ENSMUSG00000045515	Pou3f3	5.346	40.673	0.0245863	6.5e-38	5.9e-42	5	10	340	280
ENSMUSG00000031355	Arhgap6	-2.184	0.220065	4.54412	1.1e-36	3.4e-20	1714	1786	279	490
ENSMUSG00000024747	Aldh1a7	-3.536	0.0862101	11.5996	2.8e-36	2.5e-81	2799	2321	188	252
ENSMUSG00000062980	Cped1	-2.495	0.17739	5.63728	3.1e-36	3e-30	6096	5442	737	1308
ENSMUSG00000001657	Hoxc8	-4.148	0.0564063	17.7285	4.7e-36	6.3e-85	1900	1544	87	106
ENSMUSG00000030029	Lrig1	-1.39	0.381565	2.62079	5.2e-36	1.4e-31	7096	6519	2462	2730
ENSMUSG00000069919	Hba-a1	1.783	3.44141	0.290579	1.3e-35	2.8e-30	501	530	1871	1682
ENSMUSG00000033577	Myo6	-1.523	0.347962	2.87388	1.8e-35	6.2e-26	4954	4676	1443	1905
ENSMUSG00000020788	Atp2a3	-1.989	0.251913	3.96962	2.9e-34	7.4e-18	1197	1193	234	367
ENSMUSG00000021994	Wnt5a	-2.163	0.223291	4.47845	3.8e-34	3.4e-38	8406	7478	1441	2102
ENSMUSG00000057777	Mab21l2	-1.826	0.282046	3.54553	8e-34	8.7e-54	10109	8854	2619	2727
ENSMUSG00000033174	Mgll	-2.559	0.169693	5.89299	2.1e-33	1.1e-29	2370	2075	279	474
ENSMUSG00000037126	Psd	-2.082	0.236187	4.23394	5.7e-33	7.2e-50	5246	4584	1033	1285
ENSMUSG00000025491	Ifitm1	-2.617	0.163006	6.13473	6.1e-33	1.2e-23	2177	1925	228	441
ENSMUSG00000021676	Iqgap2	-2.027	0.245365	4.07556	2.8e-32	1.8e-26	9098	8415	1644	2651
ENSMUSG00000079662	Ntn3	-1.47	0.360982	2.77022	1e-31	6.6e-29	3005	2738	989	1081
ENSMUSG00000038591	Colec10	-3.059	0.119991	8.33395	1.1e-30	5.8e-39	11945	10056	928	1710
ENSMUSG00000021200	Asb2	-2.719	0.15188	6.58416	1.8e-30	1.5e-23	522	487	62	91
ENSMUSG00000071042	Rasgrp3	-2.143	0.226408	4.4168	2.2e-30	5e-15	1136	1079	176	325
ENSMUSG00000020105	Lrig3	-1.477	0.359235	2.78369	2.2e-30	7.8e-27	5115	4689	1556	1962
ENSMUSG00000009246	Trpm5	-1.988	0.252088	3.96687	2.3e-30	2.4e-17	939	997	196	291
ENSMUSG00000005611	Mrvi1	-2.455	0.182378	5.48313	2.3e-30	6.9e-29	3315	2914	414	721
ENSMUSG00000021069	Pygl	-2.225	0.213899	4.67511	2.2e-29	3.4e-32	2847	2499	455	686
ENSMUSG00000061816	Myl1	2.134	4.38933	0.227825	4.8e-29	9.4e-20	150	205	789	773
ENSMUSG00000031075	Ano1	-2.134	0.227825	4.38933	4.8e-29	2.9e-40	6275	5488	1114	1562
ENSMUSG00000097084	FOXL1	-2.461	0.181621	5.50598	8.6e-29	6.4e-14	569	588	68	142
ENSMUSG00000041842	Fhdc1	-1.796	0.287972	3.47256	1e-28	4.6e-17	1171	1169	276	397
ENSMUSG00000057914	Cacnb2	-2.28	0.205898	4.85678	1.4e-28	4.6e-18	687	633	106	165
ENSMUSG00000092250	Gm20467	-2.924	0.131761	7.58947	1.5e-28	4.6e-18	431	405	35	75
ENSMUSG00000029335	Bmp3	-2.2	0.217638	4.59479	3.4e-28	1.9e-25	842	969	199	195
ENSMUSG00000063727	Tnfrsf11b	-3.016	0.123621	8.08922	4.6e-28	1.6e-26	1138	954	91	167
ENSMUSG00000038602	Slc35f1	1.436	2.7057	0.369591	5.7e-28	5.6e-25	845	986	2541	2417
ENSMUSG00000032085	Tagln	-1.793	0.288571	3.46535	1.4e-27	1.6e-19	2479	2394	542	862
ENSMUSG00000028681	Ptch2	-1.742	0.298955	3.34499	1.4e-27	7.7e-22	1131	1107	338	331
ENSMUSG00000042812	Foxf1	-2.412	0.187895	5.32212	1.8e-27	3e-38	14457	12453	1979	3076
ENSMUSG00000067818	Myl9	-1.606	0.328508	3.04407	2.9e-27	1.8e-23	7642	7891	2087	3011
ENSMUSG00000028031	Dkk2	-2	0.25	4	7.3e-27	6e-19	1999	1852	357	604
ENSMUSG00000020672	Sntg2	-2.845	0.139178	7.18506	8.6e-27	6.2e-29	1809	1525	165	298
ENSMUSG00000022836	Mylk	-2.728	0.150935	6.62537	1.5e-26	1.1e-43	16705	14049	1783	2856
ENSMUSG00000034903	Cobll1	-1.819	0.283417	3.52837	2.4e-26	8e-20	931	953	251	283
ENSMUSG00000025964	Adam23	1.511	2.85008	0.350868	3.9e-26	2.5e-22	979	1315	3168	3376
ENSMUSG00000029761	Cald1	-1.126	0.458184	2.18253	6.1e-26	5.7e-20	12744	11802	5169	6073
ENSMUSG00000036098	Myrf	-1.394	0.380508	2.62806	1e-25	2.9e-19	2284	2199	746	957
ENSMUSG00000076441	Ass1	1.947	3.85572	0.259355	1.1e-25	7.3e-35	744	996	3551	3166
ENSMUSG00000032179	Bmp5	-2.726	0.151144	6.61619	2e-25	2.3e-22	3152	2709	282	604
ENSMUSG00000049119	Fam110b	-1.384	0.383155	2.60991	2.5e-25	2.7e-20	3673	3446	1174	1550
ENSMUSG00000087006	Gm13889	-2.596	0.165396	6.04608	6e-25	3.1e-18	461	407	53	89
ENSMUSG00000024049	Myom1	-2.212	0.215835	4.63317	7.7e-25	4.1e-17	568	581	99	148
ENSMUSG00000018819	Lsp1	-2.125	0.229251	4.36203	1.4e-24	1.6e-21	6689	6090	1041	1888
ENSMUSG00000048096	Lmod1	-2.383	0.19171	5.2162	2.2e-24	1.5e-13	527	477	64	128
ENSMUSG00000020173	Cobl	-1.826	0.282046	3.54553	2.6e-24	2e-14	1225	1152	255	414
ENSMUSG00000022623	Shank3	-1.448	0.366529	2.7283	2.8e-24	3.5e-17	1657	1685	533	689
ENSMUSG00000026637	Traf5	-2.141	0.226723	4.41068	9e-24	8e-16	709	619	118	182
ENSMUSG00000002249	Tead3	-1.431	0.370874	2.69634	1e-23	6.6e-16	2010	2022	621	872
ENSMUSG00000038530	Rgs4	1.305	2.47084	0.404721	1e-23	5.4e-22	971	1093	2647	2461
ENSMUSG00000080316	Ncrna00085	-1.201	0.434974	2.29899	1.2e-23	8.3e-22	3469	3568	1440	1619
ENSMUSG00000064325	Hhip	-2.044	0.24249	4.12387	1.3e-23	1e-41	2889	2458	590	704
ENSMUSG00000061666	Gdpd1	1.326	2.50707	0.398873	1.4e-23	6.8e-21	865	1013	2434	2276
ENSMUSG00000026638	Irf6	1.435	2.70382	0.369847	3.2e-23	1.8e-15	519	707	1648	1670
ENSMUSG00000035105	Egln3	-1.351	0.39202	2.55089	4.3e-23	2.6e-20	1965	1780	727	740
ENSMUSG00000027568	Ntsr1	-2.099	0.23342	4.28412	4.6e-23	4.6e-13	606	585	101	177
ENSMUSG00000027102	Hoxd8	-2.212	0.215835	4.63317	6.1e-23	3.8e-17	500	529	91	131
ENSMUSG00000025558	Dock9	-2.492	0.17776	5.62557	7.8e-23	7.4e-38	13774	11603	1743	2764
ENSMUSG00000045954	Sdpr	-2.203	0.217186	4.60436	8.5e-23	1.7e-16	5546	5194	747	1586
ENSMUSG00000037010	Apln	-2.121	0.229888	4.34995	3.5e-22	3.6e-12	547	560	89	165
ENSMUSG00000022790	Igsf11	1.552	2.93223	0.341037	4.5e-22	1.1e-17	585	840	2128	2054
ENSMUSG00000040663	Clcf1	-2.379	0.192243	5.20176	5.3e-22	7.1e-15	430	438	59	107
ENSMUSG00000001588	Acap1	-2.415	0.187505	5.33319	6.2e-22	1.5e-16	391	436	59	95
ENSMUSG00000015968	Cacna1d	-1.414	0.37527	2.66475	8.6e-22	2.6e-14	1549	1476	482	651
ENSMUSG00000032719	Sbspon	-3.006	0.124481	8.03334	8.9e-22	5.3e-19	293	284	24	47
ENSMUSG00000033788	Dysf	-1.36	0.389582	2.56685	1.2e-21	4.7e-14	1749	1689	566	772
ENSMUSG00000029822	Osbpl3	-1.447	0.366783	2.72641	1.5e-21	3.6e-15	1429	1284	441	553
ENSMUSG00000022144	Gdnf	-2.649	0.159431	6.27232	1.7e-21	2.6e-40	2769	2285	321	483
ENSMUSG00000038370	Pcp4l1	-2.572	0.168171	5.94633	2e-21	3e-15	436	371	47	89
ENSMUSG00000021702	Thbs4	-2.394	0.190254	5.25613	2.1e-21	1.7e-14	432	492	62	114
ENSMUSG00000019124	Scrn1	1.188	2.27837	0.438911	2.5e-21	7.3e-20	1337	1429	2966	3335
ENSMUSG00000028197	Col24a1	-2.17	0.222211	4.50023	2.6e-21	2.5e-11	744	777	108	230
ENSMUSG00000037016	Frem2	-1.521	0.348444	2.8699	2.7e-21	1.7e-25	6844	6139	1954	2567
ENSMUSG00000028927	Padi2	1.963	3.89872	0.256495	2.8e-21	1.6e-15	135	182	653	585
ENSMUSG00000000690	Hoxb6	-1.547	0.342221	2.92209	3.1e-21	2.3e-15	1054	953	364	323
ENSMUSG00000044067	Gpr22	1.728	3.31268	0.30187	3.3e-21	1.8e-18	415	610	1765	1633
ENSMUSG00000050069	Grem2	-1.821	0.283025	3.53326	3.9e-21	3.7e-13	738	691	162	241
ENSMUSG00000052512	Nav2	-1.498	0.354044	2.82451	6.2e-21	2.2e-20	2657	2402	765	1023
ENSMUSG00000037003	Tenc1	-1.464	0.362487	2.75872	7.6e-21	4.5e-16	1917	2002	587	831
ENSMUSG00000046186	Cd109	-1.395	0.380245	2.62989	1e-20	1.4e-12	1438	1437	452	640
ENSMUSG00000043461	Sptssb	-1.803	0.286578	3.48945	1e-20	1.3e-14	1034	917	227	331
ENSMUSG00000030739	Myh14	1.509	2.84613	0.351355	1.1e-20	4e-14	342	451	1138	1124
ENSMUSG00000038855	Itpkb	-1.137	0.454704	2.19923	1.1e-20	1e-17	4269	3916	1685	2034
ENSMUSG00000031144	Syp	1.529	2.88586	0.346517	1.2e-20	1.1e-14	337	423	1154	1045
ENSMUSG00000036502	Tmem255a	-2.339	0.197647	5.05952	1.4e-20	4.3e-13	1605	1462	181	426
ENSMUSG00000021318	Gli3	-1.02	0.493116	2.02792	1.6e-20	1e-18	7765	7418	3567	3919
ENSMUSG00000022676	Snai2	-1.979	0.253666	3.9422	2e-20	2.3e-15	1821	1689	313	577
ENSMUSG00000031636	Pdlim3	-1.91	0.266093	3.75809	2.4e-20	3.2e-14	1156	1047	219	366
ENSMUSG00000050587	Lrrc4c	2.225	4.67511	0.213899	2.6e-20	4.6e-26	240	331	1440	1234
ENSMUSG00000020902	Ntn1	-1.632	0.322641	3.09942	2.8e-20	6.3e-32	4190	3620	1151	1366
ENSMUSG00000063415	Cyp26b1	-1.781	0.290982	3.43664	3e-20	2e-14	1278	1166	275	435
ENSMUSG00000049436	Upk1b	-2.577	0.167589	5.96698	3e-20	1e-16	322	350	42	70
ENSMUSG00000032014	Oaf	-1.788	0.289573	3.45336	4.8e-20	7.3e-17	3018	3059	644	1113
ENSMUSG00000003153	Slc2a3	1.2	2.2974	0.435275	6.3e-20	1.1e-22	1963	2164	4982	4503
ENSMUSG00000006219	Fblim1	-1.079	0.473357	2.11257	7.7e-20	3.8e-18	4069	3939	1755	2032
ENSMUSG00000027864	Ptgfrn	-1.042	0.485654	2.05908	1.1e-19	3.4e-17	10706	9729	4605	5312
ENSMUSG00000030905	Crym	2.577	5.96698	0.167589	1.1e-19	2.2e-20	53	57	340	315
ENSMUSG00000019909	Fam162b	-2.32	0.200267	4.99332	1.7e-19	2.9e-13	404	385	55	103
ENSMUSG00000027499	Pkia	1.059	2.08349	0.479965	2.1e-19	6e-19	2170	2392	4901	4611
ENSMUSG00000038119	Cdon	-1.038	0.487002	2.05338	2.4e-19	9.1e-18	4967	4731	2215	2505
ENSMUSG00000052914	Cyp2j6	1.157	2.22993	0.448444	5.6e-19	1.7e-15	1166	1470	2996	2889
ENSMUSG00000041390	Mdfic	-1.657	0.317098	3.1536	7.1e-19	6.7e-13	1394	1364	331	542
ENSMUSG00000097451	Rian	-0.922	0.527777	1.89474	7.3e-19	8.4e-14	28053	28428	13482	16316
ENSMUSG00000021728	Emb	1.371	2.5865	0.386623	9.4e-19	1.5e-15	463	496	1257	1225
ENSMUSG00000004651	Tyr	-2.201	0.217487	4.59798	9.6e-19	4.9e-12	453	506	71	137
ENSMUSG00000021136	Smoc1	-2.571	0.168288	5.94221	1e-18	6.4e-42	3778	3086	462	691
ENSMUSG00000020297	Nsg2	1.178	2.26263	0.441964	1.1e-18	2.4e-16	922	1095	2363	2207
ENSMUSG00000051236	Msrb3	-1.471	0.360732	2.77214	1.5e-18	9.6e-19	2995	2737	862	1202
ENSMUSG00000010529	Gm266	-1.842	0.278935	3.58507	1.6e-18	4.7e-13	573	571	131	188
ENSMUSG00000019880	Rspo3	-2.084	0.23586	4.23981	1.6e-18	1.6e-27	2797	2380	487	732
ENSMUSG00000053441	Adamts19	-1.549	0.341747	2.92614	2.1e-18	1.8e-12	909	806	256	329
ENSMUSG00000043219	Hoxa6	-1.891	0.26962	3.70892	2.7e-18	4.2e-13	566	510	119	170
ENSMUSG00000039470	Zdhhc2	1.294	2.45207	0.407819	2.8e-18	4.5e-23	1939	2343	5500	5008
ENSMUSG00000013584	Aldh1a2	-2.836	0.140049	7.14038	2.8e-18	7.4e-58	13639	10897	1413	2022
ENSMUSG00000028005	Gucy1b3	-1.924	0.263523	3.79474	3.2e-18	1.4e-16	6556	6145	1159	2186
ENSMUSG00000021614	Vcan	-1.14	0.45376	2.20381	4e-18	1.5e-19	31105	28190	12204	14697
ENSMUSG00000045672	Col27a1	-1.588	0.332632	3.00632	4.2e-18	2.8e-21	2412	2670	710	978
ENSMUSG00000039270	Megf9	1.024	2.03355	0.491751	4.6e-18	9e-16	2141	2554	4868	4687
ENSMUSG00000030102	Itpr1	-1.112	0.462652	2.16145	5.1e-18	3.2e-14	3412	3295	1352	1749
ENSMUSG00000058254	Tspan7	1.09	2.12874	0.469761	9.2e-18	1.3e-15	1242	1475	2914	2872
ENSMUSG00000032911	Cspg4	-1.127	0.457867	2.18404	9.7e-18	2.6e-14	2158	2272	911	1115
ENSMUSG00000025105	Bnc1	-1.801	0.286976	3.48462	9.7e-18	2.7e-15	1501	1343	314	501
ENSMUSG00000033948	Zswim5	1.328	2.51054	0.39832	9.9e-18	8e-14	476	554	1364	1223
ENSMUSG00000052125	F730043M19Rik	-2.39	0.190782	5.24157	1e-17	4.7e-14	358	309	46	80
ENSMUSG00000052920	Prkg1	-1.162	0.446893	2.23767	1.1e-17	4.9e-18	3564	3169	1397	1610
ENSMUSG00000024299	Adamts10	-1.365	0.388234	2.57576	1.1e-17	7e-22	3640	4022	1318	1655
ENSMUSG00000045680	Tcf21	-2.003	0.249481	4.00833	1.2e-17	1.1e-24	5095	4408	907	1461
ENSMUSG00000019990	Pde7b	1.291	2.44698	0.408668	1.3e-17	1.6e-13	521	631	1473	1348
ENSMUSG00000028176	Lrrc7	-1.471	0.360732	2.77214	1.6e-17	2.5e-10	899	922	267	389
ENSMUSG00000021838	Samd4	-1.184	0.44013	2.27206	1.8e-17	1.8e-13	1797	1759	699	863
ENSMUSG00000020357	Flt4	-1.897	0.268501	3.72438	2.6e-17	3.4e-11	1077	1028	194	372
ENSMUSG00000020542	Myocd	-2.784	0.145189	6.88759	2.9e-17	3.9e-63	6768	5376	752	1008
ENSMUSG00000022309	Angpt1	-1.616	0.326239	3.06524	3.7e-17	4.7e-14	1956	1895	477	778
ENSMUSG00000004317	Clcn5	1.098	2.14058	0.467164	4e-17	1.8e-19	3809	4348	9131	8335
ENSMUSG00000004360	9330159F19Rik	1.261	2.39662	0.417255	4.4e-17	1.7e-13	537	644	1447	1387
ENSMUSG00000051359	Ncald	1.215	2.32141	0.430773	4.6e-17	1e-16	960	1176	2583	2380
ENSMUSG00000039103	Nexn	-1.877	0.272249	3.6731	5.7e-17	1e-10	532	478	103	172
ENSMUSG00000026475	Rgs16	1.256	2.38833	0.418703	6.8e-17	1.6e-13	549	639	1487	1352
ENSMUSG00000021703	Serinc5	-1.24	0.423373	2.36199	6.8e-17	1.6e-24	7268	6306	2800	2944
ENSMUSG00000028214	Gem	-1.739	0.299577	3.33804	7.3e-17	4.6e-12	1349	1342	291	515
ENSMUSG00000034648	Lrrn1	1.445	2.72263	0.367292	9.2e-17	2.5e-12	294	356	866	903
ENSMUSG00000027748	Trpc4	-2.191	0.219	4.56622	9.6e-17	2.3e-09	371	370	49	113
ENSMUSG00000055632	Hmcn2	-2.381	0.191976	5.20898	9.6e-17	7.2e-15	308	309	45	73
ENSMUSG00000025492	Ifitm3	-1.719	0.303759	3.29208	1.1e-16	7.9e-11	1034	1000	225	392
ENSMUSG00000070056	Mfhas1	-1.026	0.49107	2.03637	1.4e-16	1.1e-14	3151	2962	1392	1608
ENSMUSG00000039208	Metrnl	-2.298	0.203345	4.91776	1.7e-16	2.4e-12	347	312	47	87
ENSMUSG00000022357	Klhl38	-2.616	0.163119	6.13048	1.7e-16	1.9e-17	272	245	35	48
ENSMUSG00000056220	Pla2g4a	-1.84	0.279322	3.5801	1.9e-16	4.8e-21	4244	3733	856	1370
ENSMUSG00000028763	Hspg2	-0.882	0.542615	1.84293	2e-16	1.6e-12	14300	13940	6952	8369
ENSMUSG00000020182	Ddc	1.152	2.22222	0.450001	2.2e-16	7.4e-14	732	854	1743	1785
ENSMUSG00000033910	Gucy1a3	-1.845	0.278355	3.59253	2.3e-16	8.3e-17	6931	6384	1321	2384
ENSMUSG00000004508	Gab2	0.996	1.99446	0.501388	2.4e-16	4.2e-14	1797	2188	4038	3918
ENSMUSG00000052229	Gpr17	1.715	3.28297	0.304603	2.4e-16	2.6e-18	1368	2255	6113	5786
ENSMUSG00000025092	Hspa12a	-1.368	0.387428	2.58112	2.5e-16	3.9e-19	2331	2028	772	915
ENSMUSG00000031402	Mpp1	-1.051	0.482634	2.07197	2.6e-16	6.8e-15	2445	2457	1104	1260
ENSMUSG00000032125	Robo4	-2.396	0.189991	5.26342	3.2e-16	9.5e-10	1486	1357	137	405
ENSMUSG00000021482	Aaed1	-1.254	0.419284	2.38502	3.6e-16	1.3e-12	1295	1146	493	529
ENSMUSG00000032796	Lama1	0.979	1.9711	0.507331	4.2e-16	1.4e-14	1826	1598	3358	3388
ENSMUSG00000027993	Trim2	1.168	2.247	0.445038	4.3e-16	6.5e-18	1444	1730	3728	3412
ENSMUSG00000038077	Kcna6	1.303	2.46741	0.405283	5.6e-16	7.2e-14	703	981	2080	2082
ENSMUSG00000021493	Pdlim7	-0.961	0.513701	1.94666	5.6e-16	1.4e-14	4135	3951	1928	2221
ENSMUSG00000004698	Hdac9	1.423	2.68143	0.372936	5.6e-16	7.4e-15	451	557	1431	1275
ENSMUSG00000036790	Slitrk2	1.416	2.66845	0.37475	5.6e-16	2.9e-16	785	1126	2607	2499
ENSMUSG00000052821	Cysltr1	-1.929	0.262611	3.80791	7.5e-16	2.1e-13	410	428	93	126
ENSMUSG00000027524	Edn3	-2.262	0.208483	4.79656	8.5e-16	6.2e-17	2060	1757	267	528
ENSMUSG00000030306	Tmtc1	-1.271	0.414372	2.41329	1.1e-15	6.7e-10	1188	1144	404	561
ENSMUSG00000001507	Itga3	-1.101	0.466193	2.14503	1.6e-15	6.3e-14	2297	2042	935	1086
ENSMUSG00000027796	Smad9	-1.307	0.40416	2.47426	1.7e-15	1.8e-11	1115	969	389	452
ENSMUSG00000022332	Khdrbs3	0.938	1.91587	0.521956	1.7e-15	6.6e-16	2447	2495	4904	4564
ENSMUSG00000000555	Itga5	-1.163	0.446583	2.23923	2.1e-15	2.4e-13	2903	2862	1092	1480
ENSMUSG00000000197	Nalcn	1.774	3.42001	0.292397	2.2e-15	2.6e-17	419	655	1937	1740
ENSMUSG00000050315	Synpo2	-2.774	0.146198	6.84002	2.2e-15	2.8e-42	11038	8717	1111	1775
ENSMUSG00000038775	Vill	-1.784	0.290377	3.4438	2.3e-15	4.4e-09	529	552	111	202
ENSMUSG00000028184	Lphn2	-0.917	0.529609	1.88818	2.6e-15	1.1e-12	7055	6584	3276	3942
ENSMUSG00000002059	Rab34	-0.942	0.520511	1.92119	2.6e-15	2.3e-15	3824	3629	1885	1994
ENSMUSG00000028525	Pde4b	-1.113	0.462332	2.16295	2.7e-15	3.9e-12	1770	1647	719	859
ENSMUSG00000019769	Syne1	-1.189	0.438607	2.27995	2.7e-15	1.7e-12	1202	1251	541	535
ENSMUSG00000049107	Ntf3	-1.817	0.283811	3.52348	2.9e-15	1e-08	507	491	97	186
ENSMUSG00000034164	Emid1	-1.835	0.280292	3.56771	3.1e-15	1.4e-10	477	436	98	157
ENSMUSG00000036036	Zfp57	-0.979	0.507331	1.9711	3.1e-15	3.3e-13	2704	2925	1332	1521
ENSMUSG00000022122	Ednrb	1.484	2.79723	0.357496	3.1e-15	8.9e-21	16521	23770	58438	54285
ENSMUSG00000030930	Chst15	-2.122	0.229728	4.35297	3.1e-15	2.9e-24	6477	5463	1020	1722
ENSMUSG00000073154	9330158H04Rik	-2.431	0.185437	5.39267	3.2e-15	5.6e-18	404	322	66	69
ENSMUSG00000015605	Srf	-0.95	0.517632	1.93187	3.6e-15	1.3e-13	5569	5072	2532	2970
ENSMUSG00000039239	Tgfb2	1.66	3.16017	0.316439	4.1e-15	2.6e-30	2111	2729	8186	7116
ENSMUSG00000033542	Arhgef5	-1.791	0.288972	3.46055	4.3e-15	3.4e-12	1667	1663	332	630
ENSMUSG00000044921	Rassf9	-2.865	0.137262	7.28536	4.4e-15	1e-14	533	428	39	93
ENSMUSG00000026594	Ralgps2	-0.914	0.530712	1.88426	4.7e-15	9.4e-14	4841	4495	2326	2624
ENSMUSG00000019842	Traf3ip2	-1.557	0.339857	2.94241	5.6e-15	5.7e-10	629	623	173	252
ENSMUSG00000045281	Gpr20	-2.728	0.150935	6.62537	5.6e-15	6.2e-43	1706	1330	226	232
ENSMUSG00000021194	Chga	1.408	2.65369	0.376834	5.9e-15	2.2e-11	279	333	838	785
ENSMUSG00000092083	Kcnb2	-1.668	0.314689	3.17774	6.3e-15	5.5e-13	502	514	155	165
ENSMUSG00000034586	Hid1	1.236	2.35545	0.424548	6.7e-15	1.1e-10	447	569	1239	1155
ENSMUSG00000024500	Ppp2r2b	1.229	2.34404	0.426613	8e-15	5.1e-14	619	714	1654	1474
ENSMUSG00000036306	Lzts1	1.466	2.76255	0.361985	8.8e-15	6.5e-11	237	291	777	685
ENSMUSG00000034640	Tiparp	-1.442	0.368057	2.71697	9.3e-15	5e-18	5569	5094	1597	2326
ENSMUSG00000005672	Kit	-1.514	0.350139	2.85601	9.8e-15	1.5e-14	2487	2558	681	1083
ENSMUSG00000004791	Pgf	-1.802	0.286777	3.48703	1e-14	1.2e-08	528	534	104	200
ENSMUSG00000022018	Rgcc	1.312	2.48285	0.402762	1.1e-14	1.8e-10	346	438	1022	928
ENSMUSG00000050071	Bex1	1.109	2.15696	0.463615	1.1e-14	6.3e-13	735	798	1729	1580
ENSMUSG00000024593	Megf10	1.58	2.9897	0.334482	1.1e-14	1.1e-14	621	1013	2422	2466
ENSMUSG00000069227	Gprin1	1.384	2.60991	0.383155	1.1e-14	5.5e-17	616	752	1897	1680
ENSMUSG00000020439	Smtn	-0.993	0.502432	1.99032	1.2e-14	1.6e-12	2504	2490	1138	1368
ENSMUSG00000035104	Eva1a	-2.078	0.236843	4.22221	1.2e-14	6.4e-13	849	725	134	239
ENSMUSG00000029563	Foxp2	-1.642	0.320412	3.12098	1.2e-14	5.2e-21	6665	5868	1611	2401
ENSMUSG00000050666	Vstm4	-1.83	0.281265	3.55537	1.6e-14	1.9e-10	1184	1166	222	439
ENSMUSG00000033066	Gas7	1.495	2.81864	0.354781	1.6e-14	6.7e-23	1565	2113	5472	4902
ENSMUSG00000006782	Cnp	1.549	2.92614	0.341747	2e-14	6e-20	1487	2192	5619	5152
ENSMUSG00000018566	Slc2a4	-1.231	0.426022	2.3473	2.1e-14	5.3e-10	1125	1062	405	526
ENSMUSG00000032839	Trpc1	-1.34	0.395021	2.53151	2.1e-14	1.4e-10	838	828	296	361
ENSMUSG00000071226	Cecr2	1.168	2.247	0.445038	2.1e-14	6.2e-16	936	1092	2404	2160
ENSMUSG00000001053	N4bp3	-1.297	0.406972	2.45717	2.3e-14	7.1e-09	939	937	316	446
ENSMUSG00000021696	Elovl7	1.582	2.99385	0.334019	2.9e-14	5.6e-12	196	229	685	589
ENSMUSG00000027692	Tnik	1.01	2.01391	0.496546	3.1e-14	2.5e-13	1051	1212	2293	2266
ENSMUSG00000029651	Mtus2	-1.138	0.454389	2.20076	3.9e-14	4.2e-11	1232	1305	538	615
ENSMUSG00000020051	Pah	1.8	3.4822	0.287175	4.6e-14	3.9e-12	105	140	441	413
ENSMUSG00000031539	Ap3m2	1.224	2.33593	0.428094	5e-14	7e-10	410	536	1133	1079
ENSMUSG00000028517	Ppap2b	-1.229	0.426613	2.34404	5.1e-14	1.9e-12	2185	2182	770	1090
ENSMUSG00000042750	Bex2	0.928	1.90264	0.525586	7.2e-14	1.1e-13	1686	1875	3453	3327
ENSMUSG00000024827	Gldc	1.952	3.86911	0.258458	7.5e-14	5.7e-31	538	696	2604	2178
ENSMUSG00000041607	Mbp	1.505	2.83825	0.35233	8.6e-14	2.8e-16	541	748	1931	1731
ENSMUSG00000032194	Kank2	-1.225	0.427798	2.33755	9.1e-14	5.7e-15	5384	5168	1875	2634
ENSMUSG00000041119	Pde9a	-1.079	0.473357	2.11257	9.4e-14	2.3e-12	1880	1628	818	841
ENSMUSG00000052105	Soga2	-0.811	0.569987	1.75443	1e-13	3.9e-12	6402	6342	3811	3455
ENSMUSG00000068748	Ptprz1	1.622	3.07801	0.324885	1e-13	4.1e-14	546	917	2292	2216
ENSMUSG00000032024	Clmp	-1.579	0.334714	2.98763	1e-13	2.9e-19	3779	3318	964	1409
ENSMUSG00000026188	Tmem169	1.249	2.37677	0.42074	1.1e-13	1.8e-09	371	496	1065	999
ENSMUSG00000018474	Chd3	-0.786	0.57995	1.72429	1.1e-13	6.3e-11	23533	22805	12387	14481
ENSMUSG00000026207	Speg	-0.992	0.50278	1.98894	1.1e-13	1.4e-12	1908	1987	941	1016
ENSMUSG00000028464	Tpm2	-1.373	0.386088	2.59009	1.1e-13	5.7e-14	2993	3015	920	1396
ENSMUSG00000057530	Ece1	-1.204	0.43407	2.30378	1.2e-13	3.1e-15	8374	7976	2971	4122
ENSMUSG00000031586	Rbpms	-1.688	0.310357	3.2221	1.2e-13	2.8e-21	4537	3920	1056	1566
ENSMUSG00000046844	Vat1l	1.575	2.97935	0.335643	1.2e-13	2.1e-23	1255	1730	4725	4173
ENSMUSG00000026728	Vim	0.778	1.71475	0.583175	1.3e-13	7.1e-13	26919	29267	48309	48054
ENSMUSG00000021268	Meg3	-1.137	0.454704	2.19923	1.3e-13	5.3e-20	12826	14381	5717	6655
ENSMUSG00000051000	Fam160a1	1.601	3.03354	0.329648	1.5e-13	7e-09	135	213	539	520
ENSMUSG00000043251	Exoc3l	-2.218	0.214939	4.65248	1.5e-13	2.7e-09	301	264	37	84
ENSMUSG00000038576	Susd4	-1.209	0.432568	2.31177	1.5e-13	6.8e-11	973	966	409	430
ENSMUSG00000031328	Flna	-0.764	0.588861	1.69819	1.5e-13	4.7e-11	115659	108538	61590	70410
ENSMUSG00000032118	Fez1	1.403	2.64451	0.378142	1.5e-13	2.6e-14	643	937	2151	2034
ENSMUSG00000030077	Chl1	1.836	3.57019	0.280097	1.5e-13	1.1e-29	1075	1491	4953	4220
ENSMUSG00000031217	Efnb1	-0.973	0.509446	1.96292	1.6e-13	1.6e-11	3529	3488	1562	2009
ENSMUSG00000019966	Kitl	-1.596	0.330793	3.02304	1.7e-13	1.3e-13	2743	2653	656	1127
ENSMUSG00000034574	Daam1	-0.857	0.552099	1.81127	1.8e-13	6.1e-13	4569	4514	2374	2637
ENSMUSG00000000214	Th	1.356	2.55974	0.390664	2e-13	4.7e-10	267	329	793	735
ENSMUSG00000070509	Rgma	-1.103	0.465547	2.14801	2e-13	9.5e-11	1384	1247	582	642
ENSMUSG00000028373	Astn2	1.378	2.59908	0.384752	2.2e-13	2.3e-09	303	452	989	975
ENSMUSG00000027338	Prnd	-2.188	0.219455	4.55673	2.2e-13	1.1e-18	992	803	161	232
ENSMUSG00000063605	Ccdc102a	-1.229	0.426613	2.34404	2.3e-13	2.5e-09	1092	1157	404	555
ENSMUSG00000031202	Rab39b	1.376	2.59548	0.385286	2.7e-13	1.6e-12	372	432	1117	972
ENSMUSG00000034911	Ushbp1	-2.841	0.139564	7.16517	2.9e-13	1.7e-05	307	343	11	81
ENSMUSG00000025969	Nrp2	-0.767	0.587638	1.70173	2.9e-13	1.3e-11	22828	20812	12476	13159
ENSMUSG00000029669	Tspan12	-1.513	0.350382	2.85403	3.2e-13	3.1e-19	3629	3168	989	1389
ENSMUSG00000020122	Egfr	-1.705	0.306721	3.26029	3.4e-13	1.2e-13	4167	3999	878	1626
ENSMUSG00000023945	Slc5a7	1.497	2.82255	0.354289	3.5e-13	2.1e-10	256	372	928	846
ENSMUSG00000031626	Sorbs2	1.175	2.25793	0.442884	3.8e-13	2.4e-12	600	671	1527	1347
ENSMUSG00000039116	Gpr126	1.405	2.64818	0.377618	3.8e-13	5e-16	785	1108	2381	2635
ENSMUSG00000033740	St18	1.631	3.09728	0.322864	3.9e-13	7.4e-18	440	597	1720	1494
ENSMUSG00000024304	Cdh2	1.358	2.5633	0.390123	4.2e-13	2.1e-20	6859	9224	21609	19621
ENSMUSG00000026921	Egfl7	-1.824	0.282437	3.54062	4.4e-13	3.1e-13	2585	2745	510	995
ENSMUSG00000026674	Ddr2	-1.78	0.291183	3.43426	4.5e-13	3.1e-13	3762	3554	725	1404
ENSMUSG00000027797	Dclk1	1.556	2.94037	0.340093	4.6e-13	1.8e-26	1900	2460	6869	5960
ENSMUSG00000062760	1810041L15Rik	1.737	3.33341	0.299993	4.9e-13	3.8e-12	142	180	581	493
ENSMUSG00000086266	Igf2as	-1.801	0.286976	3.48462	5e-13	5.4e-09	805	766	151	300
ENSMUSG00000051910	Sox6	1.074	2.10526	0.475	5.5e-13	2e-11	638	666	1367	1378
ENSMUSG00000009394	Syn2	1.392	2.62442	0.381036	5.6e-13	1e-11	326	374	985	852
ENSMUSG00000015224	Cyp2j9	1.769	3.40818	0.293412	5.6e-13	3.9e-12	105	127	409	382
ENSMUSG00000027792	Bche	1	2	0.5	5.9e-13	2.4e-12	1382	1711	2985	3204
ENSMUSG00000020598	Nrcam	1.742	3.34499	0.298955	6e-13	1.2e-30	1255	1639	5237	4447
ENSMUSG00000001739	Cldn15	-2.347	0.196554	5.08765	6.1e-13	1.1e-15	364	287	58	70
ENSMUSG00000005583	Mef2c	0.973	1.96292	0.509446	6.2e-13	1.1e-12	2509	3175	5559	5601
ENSMUSG00000031278	Acsl4	0.917	1.88818	0.529609	6.3e-13	1.4e-12	1503	1613	3083	2807
ENSMUSG00000028780	Sema3c	1.208	2.31017	0.432868	6.7e-13	2.1e-14	829	1047	2046	2291
ENSMUSG00000021835	Bmp4	-1.902	0.267572	3.73731	7e-13	2.6e-11	2099	2169	361	781
ENSMUSG00000020387	Phf15	-1.894	0.26906	3.71664	7.2e-13	6.4e-12	519	432	104	151
ENSMUSG00000026872	Zeb2	0.808	1.75078	0.571173	7.3e-13	4.2e-11	8029	9443	15578	15009
ENSMUSG00000034450	Gulo	2.319	4.98986	0.200406	8.1e-13	1.4e-12	42	70	308	254
ENSMUSG00000039395	Mreg	1.558	2.94445	0.339622	8.5e-13	9.4e-09	138	210	505	520
ENSMUSG00000022514	Il1rap	1.114	2.16445	0.462011	8.6e-13	1.4e-10	690	906	1679	1780
ENSMUSG00000021217	Tshz3	-0.949	0.517991	1.93053	8.6e-13	2.8e-11	2616	2349	1183	1386
ENSMUSG00000043391	2510009E07Rik	-1.083	0.472046	2.11844	8.7e-13	2.4e-09	1559	1500	615	826
ENSMUSG00000041482	Piezo2	-1.047	0.483974	2.06623	9e-13	1.2e-09	1571	1428	647	803
ENSMUSG00000024063	Lbh	0.783	1.72071	0.581157	9.5e-13	1.5e-12	6495	6906	11588	11474
ENSMUSG00000092060	Bend4	0.922	1.89474	0.527777	9.5e-13	4.3e-13	1346	1354	2618	2500
ENSMUSG00000028583	Pdpn	1.043	2.06051	0.485317	1.1e-12	2.3e-11	723	761	1607	1453
ENSMUSG00000046668	Cxxc5	1.195	2.28945	0.436786	1.1e-12	6.5e-13	669	820	1799	1617
ENSMUSG00000015468	Notch4	-1.452	0.365514	2.73587	1.2e-12	2.1e-09	1035	979	284	451
ENSMUSG00000041923	Nol4	1.47	2.77022	0.360982	1.2e-12	1e-10	203	203	599	528
ENSMUSG00000091455	Otogl	-2.169	0.222365	4.49712	1.3e-12	3.9e-10	272	258	40	78
ENSMUSG00000033685	Ucp2	0.989	1.98481	0.503827	1.3e-12	1.1e-11	932	928	1943	1749
ENSMUSG00000030222	Rerg	-1.427	0.371903	2.68887	1.4e-12	1e-09	635	552	199	241
ENSMUSG00000053626	Tll1	-2.072	0.23783	4.20469	1.6e-12	1.5e-10	1067	935	150	326
ENSMUSG00000039485	Tspyl4	0.866	1.8226	0.548666	1.8e-12	1.1e-12	2320	2474	4594	4147
ENSMUSG00000036103	Colec12	-1.634	0.322194	3.10372	1.8e-12	5.2e-13	3258	3162	737	1330
ENSMUSG00000019936	Epyc	-2.767	0.14691	6.80691	1.9e-12	7.7e-14	458	361	36	84
ENSMUSG00000007805	Twist2	-1.836	0.280097	3.57019	2.3e-12	3.8e-09	368	336	72	124
ENSMUSG00000037552	Plekhg2	-0.798	0.575146	1.73869	2.3e-12	2.4e-11	5385	5546	2969	3315
ENSMUSG00000039031	Arhgap18	-1.632	0.322641	3.09942	2.3e-12	3.5e-12	2084	2135	486	874
ENSMUSG00000039377	Hlx	-1.836	0.280097	3.57019	2.3e-12	6.7e-15	2951	2607	548	1008
ENSMUSG00000028496	Mllt3	-0.885	0.541488	1.84676	2.4e-12	2.1e-12	3907	3435	1929	2045
ENSMUSG00000004665	Cnn2	-1.51	0.351111	2.8481	2.4e-12	8.4e-17	12809	11526	3357	5181
ENSMUSG00000037610	Kcnmb2	-2.992	0.125695	7.95576	2.4e-12	4.3e-26	1631	1239	125	235
ENSMUSG00000026764	Kif5c	1.519	2.86592	0.348928	2.4e-12	7.4e-27	3516	4446	12259	10573
ENSMUSG00000040723	Rcsd1	-1.169	0.444729	2.24856	2.9e-12	4.1e-10	1638	1677	613	859
ENSMUSG00000053965	Pde5a	-0.744	0.597082	1.67481	2.9e-12	1.3e-10	18271	16559	10017	10774
ENSMUSG00000034940	Synrg	0.86	1.81504	0.550953	2.9e-12	5.7e-12	1995	2233	4007	3673
ENSMUSG00000030844	Rgs10	-1.603	0.329192	3.03774	3.3e-12	8.2e-12	820	688	216	280
ENSMUSG00000004633	Chn2	1.073	2.1038	0.47533	3.7e-12	2.3e-11	686	727	1583	1392
ENSMUSG00000033306	Lpp	-1.487	0.356754	2.80305	4.1e-12	9.7e-29	9750	8144	2940	3441
ENSMUSG00000025608	Podxl	-1.545	0.342696	2.91804	4.2e-12	5.7e-16	3928	3519	992	1558
ENSMUSG00000039323	Igfbp2	-1.147	0.451563	2.21453	4.2e-12	1.4e-20	7662	6538	3135	3276
ENSMUSG00000037335	Hand1	-2.333	0.198471	5.03852	4.5e-12	3.6e-18	865	685	121	186
ENSMUSG00000002980	Bcam	-1.529	0.346517	2.88586	4.7e-12	5.5e-14	2228	2006	569	896
ENSMUSG00000017943	Gdap1l1	1.517	2.86195	0.349412	4.7e-12	3.3e-17	446	509	1481	1255
ENSMUSG00000038168	Leprel1	-0.966	0.511923	1.95342	4.8e-12	1.9e-09	1680	1488	852	770
ENSMUSG00000027009	Itga4	1.487	2.80305	0.356754	5.1e-12	8e-21	2503	3510	8926	7933
ENSMUSG00000043639	Rbm20	1.581	2.99177	0.33425	5.5e-12	8.8e-10	128	176	466	444
ENSMUSG00000031489	Adrb3	-1.73	0.301452	3.31728	5.7e-12	1e-09	351	381	89	132
ENSMUSG00000022773	Ypel1	0.892	1.85575	0.538867	5.8e-12	1.1e-11	1323	1479	2609	2596
ENSMUSG00000033676	Gabrb3	1.672	3.18656	0.313818	6e-12	3e-20	442	546	1711	1440
ENSMUSG00000006435	Neurl1a	-0.937	0.522318	1.91454	6.5e-12	1.3e-10	1990	1799	946	1031
ENSMUSG00000041912	Tdrkh	1.5	2.82843	0.353553	6.9e-12	8.3e-13	305	369	1030	880
ENSMUSG00000032366	Tpm1	-1.263	0.416677	2.39994	6.9e-12	2.3e-15	17497	16186	5786	8247
ENSMUSG00000023886	Smoc2	-1.843	0.278742	3.58755	7.8e-12	1.4e-12	4941	5244	924	1914
ENSMUSG00000055022	Cntn1	1.636	3.10803	0.321747	7.9e-12	8.3e-18	367	400	1301	1085
ENSMUSG00000031772	Cntnap4	1.32	2.49666	0.400535	8.8e-12	9.7e-10	262	260	682	623
ENSMUSG00000050103	Agmo	1.819	3.52837	0.283417	1.1e-11	8.3e-09	70	122	349	328
ENSMUSG00000045613	Chrm2	-2.087	0.23537	4.24864	1.2e-11	5.4e-48	7953	6275	1560	1787
ENSMUSG00000043110	Lrrn4	-1.549	0.341747	2.92614	1.3e-11	1.3e-07	443	463	116	193
ENSMUSG00000027612	Mmp24	1.409	2.65553	0.376573	1.3e-11	1.8e-08	196	279	662	601
ENSMUSG00000014846	Tppp3	1.101	2.14503	0.466193	1.3e-11	1e-08	483	620	1228	1143
ENSMUSG00000031425	Plp1	1.281	2.43007	0.41151	1.3e-11	2.1e-13	1031	1511	3047	3133
ENSMUSG00000070639	Lrrc8b	1.142	2.20687	0.453131	1.3e-11	3.1e-14	938	1151	2430	2186
ENSMUSG00000034413	Neurl1b	-1.248	0.421031	2.37512	1.4e-11	7.2e-08	790	706	270	359
ENSMUSG00000038816	Ctnnal1	0.869	1.8264	0.547526	1.4e-11	1.9e-10	1435	1702	2893	2839
ENSMUSG00000036158	Prickle1	-1.349	0.392564	2.54735	1.4e-11	2.4e-12	2342	2228	706	1086
ENSMUSG00000033149	Phldb2	-1.243	0.422493	2.3669	1.4e-11	3.1e-15	8410	7707	2832	3975
ENSMUSG00000043004	Gng2	1.061	2.08638	0.4793	1.4e-11	1.5e-17	5449	6310	12954	11578
ENSMUSG00000046999	1110032F04Rik	1.876	3.67056	0.272438	1.6e-11	3.9e-11	92	70	306	285
ENSMUSG00000028871	Rspo1	-2.048	0.241819	4.13532	1.6e-11	1.7e-14	526	419	100	128
ENSMUSG00000025856	Pdgfa	-1.131	0.456599	2.1901	1.7e-11	3.3e-08	888	940	373	461
ENSMUSG00000055415	Atp10b	1.693	3.23328	0.309283	1.7e-11	2.2e-10	198	329	897	806
ENSMUSG00000074274	D930028M14Rik	1.691	3.2288	0.309712	1.7e-11	6.5e-12	182	252	758	646
ENSMUSG00000055866	Per2	-1.243	0.422493	2.3669	1.9e-11	4.3e-09	711	683	281	307
ENSMUSG00000016382	Pls3	0.749	1.68063	0.595016	1.9e-11	2.8e-11	5258	5534	9051	9084
ENSMUSG00000055737	Ghr	-1.647	0.319303	3.13182	2e-11	3.5e-16	7382	6529	1666	2774
ENSMUSG00000030761	Myo7a	-1.596	0.330793	3.02304	2.3e-11	3e-09	377	419	111	152
ENSMUSG00000031825	Crispld2	-2.134	0.227825	4.38933	2.3e-11	2.6e-24	9138	7392	1413	2352
ENSMUSG00000024640	Psat1	0.802	1.74352	0.573554	2.5e-11	1.2e-11	4162	4003	7504	6732
ENSMUSG00000008489	Elavl2	1.197	2.29262	0.436181	2.6e-11	1e-16	1088	1299	2911	2566
ENSMUSG00000042050	Wdr60	-1.1	0.466516	2.14355	2.7e-11	1.1e-07	999	1001	399	533
ENSMUSG00000078190	Dnm3os	-1.584	0.333556	2.998	2.9e-11	1.8e-12	3191	3050	746	1334
ENSMUSG00000030218	Mgp	-2.553	0.1704	5.86853	2.9e-11	4.8e-14	520	408	53	105
ENSMUSG00000019960	Dusp6	1.197	2.29262	0.436181	3.1e-11	6.7e-23	5106	5553	13110	11338
ENSMUSG00000047844	Bex4	0.99	1.98618	0.503478	3.3e-11	9.7e-10	680	777	1496	1401
ENSMUSG00000024044	Epb4.1l3	0.784	1.7219	0.580754	3.3e-11	3.3e-10	2763	3211	5117	5177
ENSMUSG00000001119	Col6a1	-2.007	0.24879	4.01946	3.3e-11	3e-12	10405	11567	1681	3788
ENSMUSG00000021763	BC067074	-1.341	0.394747	2.53327	3.4e-11	2.5e-09	1170	1079	355	532
ENSMUSG00000024008	Cpne5	-1.619	0.325561	3.07162	3.5e-11	1.6e-09	678	585	161	249
ENSMUSG00000043496	Tril	1.419	2.674	0.373971	3.6e-11	1.6e-27	2162	2451	6676	5665
ENSMUSG00000054435	Gimap4	-2.407	0.188548	5.3037	3.8e-11	2.8e-10	820	675	79	204
ENSMUSG00000023087	Ccrn4l	0.71	1.6358	0.61132	3.9e-11	2.9e-10	17467	19368	30347	29931
ENSMUSG00000056204	Pgpep1	0.79	1.72907	0.578344	4e-11	1e-11	2566	2643	4620	4389
ENSMUSG00000041141	Pnmal1	1.354	2.5562	0.391206	4.1e-11	1.8e-08	196	259	599	566
ENSMUSG00000012017	Scarf2	-1.159	0.447823	2.23303	4.2e-11	2.3e-16	2391	2751	1080	1222
ENSMUSG00000021823	Vcl	-0.723	0.605836	1.65061	4.3e-11	1.3e-09	10925	10330	6070	6801
ENSMUSG00000028883	Sema3a	-1.616	0.326239	3.06524	4.4e-11	1.8e-15	3786	3337	881	1442
ENSMUSG00000031207	Msn	0.75	1.68179	0.594604	5e-11	1.6e-10	4923	5137	8881	8040
ENSMUSG00000032595	Cdhr4	-1.586	0.333094	3.00216	5.1e-11	3.3e-09	366	406	109	147
ENSMUSG00000048070	Pirt	1.534	2.89588	0.345319	5.1e-11	2.8e-18	712	1004	2658	2319
ENSMUSG00000044433	Camsap3	1.271	2.41329	0.414372	5.4e-11	8.4e-09	268	279	710	612
ENSMUSG00000020868	Xylt2	-0.838	0.559419	1.78757	5.7e-11	3.6e-10	2427	2515	1302	1460
ENSMUSG00000028211	Trp53inp1	0.799	1.73989	0.574747	5.7e-11	9.7e-11	2273	2572	4324	4109
ENSMUSG00000024525	Impa2	-1.011	0.496202	2.01531	5.8e-11	7e-09	1233	1121	566	601
ENSMUSG00000035967	Ddx26b	-1.077	0.474013	2.10964	6e-11	4.9e-14	2321	2636	1090	1258
ENSMUSG00000043099	Hic1	-1.607	0.32828	3.04618	6.1e-11	2.3e-15	3236	3610	851	1395
ENSMUSG00000022367	Has2	-1.81	0.285191	3.50642	6.2e-11	5.4e-12	2091	1864	382	745
ENSMUSG00000036334	Igsf10	-0.906	0.533663	1.87384	6.5e-11	7e-09	1948	1796	901	1095
ENSMUSG00000047867	Gimap6	-2.111	0.231487	4.31991	6.7e-11	1.3e-07	973	907	113	324
ENSMUSG00000021215	Net1	-1.281	0.41151	2.43007	6.8e-11	8.1e-21	7982	6791	2750	3324
ENSMUSG00000019737	Syne4	-1.614	0.326691	3.06099	7e-11	1.4e-08	388	372	98	150
ENSMUSG00000030067	Foxp1	-0.802	0.573554	1.74352	7e-11	8.2e-11	9015	8050	4618	5170
ENSMUSG00000036295	Lrrn3	0.987	1.98206	0.504526	7.1e-11	1e-13	1869	2235	4259	3883
ENSMUSG00000054555	Adam12	1.334	2.52101	0.396667	7.1e-11	4.3e-22	3938	4894	11916	10362
ENSMUSG00000040618	Pck2	-1.034	0.488354	2.04769	7.2e-11	4.6e-11	2696	2507	1095	1442
ENSMUSG00000031910	Has3	1.753	3.37059	0.296684	7.7e-11	4.5e-11	93	96	338	301
ENSMUSG00000031709	Tbc1d9	0.991	1.98756	0.503129	7.9e-11	4.5e-12	1036	1177	2325	2076
ENSMUSG00000000861	Bcl11a	-0.819	0.566835	1.76418	8e-11	3.7e-10	2954	2695	1543	1658
ENSMUSG00000018166	Erbb3	1.546	2.92006	0.342458	8.3e-11	2.8e-19	5117	7640	19774	17490
ENSMUSG00000041741	Pde3a	-1.761	0.295044	3.38933	8.9e-11	4e-14	3552	3124	696	1272
ENSMUSG00000063077	Kif1b	0.853	1.80625	0.553632	9.2e-11	1.3e-13	9297	9816	18230	16293
ENSMUSG00000079022	Col22a1	-1.351	0.39202	2.55089	9.6e-11	1.2e-10	1619	1503	482	740
ENSMUSG00000026463	Atp2b4	-1.102	0.46587	2.14652	9.8e-11	6.5e-11	2497	2422	955	1334
ENSMUSG00000033949	Trim36	1.365	2.57576	0.388234	1.1e-10	2.4e-09	196	215	548	510
ENSMUSG00000013089	Etv5	0.888	1.85061	0.540363	1.1e-10	1.4e-11	1525	1548	3017	2671
ENSMUSG00000052504	Epha3	0.86	1.81504	0.550953	1.2e-10	6e-10	1108	1126	1930	2125
ENSMUSG00000028565	Nfia	-0.965	0.512278	1.95206	1.2e-10	3e-10	3043	2941	1321	1741
ENSMUSG00000022454	Nell2	1.452	2.73587	0.365514	1.2e-10	1.1e-17	3712	5477	13246	11909
ENSMUSG00000038517	Tbkbp1	-1.013	0.495515	2.0181	1.3e-10	3.6e-08	1091	1112	501	589
ENSMUSG00000014444	Piezo1	-0.751	0.594192	1.68296	1.3e-10	2.9e-10	4719	4617	2630	2913
ENSMUSG00000038665	Dgki	1.288	2.44189	0.409518	1.4e-10	7.8e-09	247	240	633	557
ENSMUSG00000017057	Il13ra1	-2.203	0.217186	4.60436	1.4e-10	1.7e-15	2121	1724	279	556
ENSMUSG00000031952	Chst5	1.571	2.97111	0.336575	1.5e-10	1.1e-09	114	145	393	378
ENSMUSG00000029223	Uchl1	1.465	2.76063	0.362236	1.5e-10	3.8e-25	2399	2992	8042	6851
ENSMUSG00000033460	Armcx1	-0.853	0.553632	1.80625	1.6e-10	8.7e-09	2209	2174	1087	1336
ENSMUSG00000034462	Pkd2	-0.742	0.59791	1.67249	1.6e-10	1.1e-09	4723	4896	2702	3046
ENSMUSG00000017817	Jph2	-1.672	0.313818	3.18656	1.6e-10	3.1e-13	626	763	205	230
ENSMUSG00000048142	Nat8l	1.311	2.48113	0.403041	1.7e-10	3.1e-08	211	262	627	547
ENSMUSG00000030103	Bhlhe40	-2.003	0.249481	4.00833	1.8e-10	2.5e-08	479	417	69	155
ENSMUSG00000038301	Snx10	0.921	1.89343	0.528143	1.8e-10	3.1e-09	831	936	1748	1601
ENSMUSG00000038721	Hoxb7	-1.883	0.271119	3.68841	2e-10	2.3e-13	579	460	127	154
ENSMUSG00000043587	Acpl2	-0.87	0.547147	1.82766	2.1e-10	2.4e-09	1969	1774	985	1061
ENSMUSG00000036782	Klhl13	0.855	1.80876	0.552865	2.1e-10	3e-12	3798	4279	7660	6953
ENSMUSG00000037148	Arhgap10	-1.272	0.414085	2.41496	2.1e-10	4.4e-21	5225	4392	1847	2130
ENSMUSG00000061603	Akap6	1.466	2.76255	0.361985	2.3e-10	2.8e-22	936	1144	3114	2637
ENSMUSG00000038156	Spon1	1.432	2.69821	0.370617	2.5e-10	1.2e-16	2819	4224	9971	9044
ENSMUSG00000032375	Aph1b	1.122	2.17648	0.459456	2.6e-10	1.3e-07	350	433	893	813
ENSMUSG00000082229	Nap1l2	1.224	2.33593	0.428094	2.6e-10	1.6e-08	271	288	684	624
ENSMUSG00000021379	Id4	1.063	2.08927	0.478636	2.6e-10	6.5e-11	708	794	1673	1468
ENSMUSG00000024168	Tmem204	-1.724	0.302708	3.30351	2.7e-10	6.6e-08	460	504	101	191
ENSMUSG00000024261	Syt4	1.089	2.12727	0.470087	2.7e-10	2.9e-08	418	392	888	836
ENSMUSG00000002900	Lamb1	-0.682	0.623301	1.60436	2.7e-10	2.7e-08	19752	18889	11093	12993
ENSMUSG00000027007	Ssfa2	-0.714	0.609628	1.64035	2.7e-10	1.3e-09	5661	5269	3398	3264
ENSMUSG00000056124	B4galt6	0.829	1.77645	0.562919	2.7e-10	2.8e-10	1393	1370	2549	2360
ENSMUSG00000058897	Col25a1	0.762	1.69584	0.589678	2.8e-10	1.1e-09	2553	2964	4760	4601
ENSMUSG00000049521	Cdc42ep1	0.841	1.79129	0.558256	2.9e-10	9.1e-10	1290	1444	2564	2337
ENSMUSG00000052187	Hbb-y	1.879	3.6782	0.271872	2.9e-10	1e-43	3219	2901	12494	10018
ENSMUSG00000030220	Arhgdib	-1.896	0.268687	3.7218	3e-10	1.3e-10	1048	892	179	342
ENSMUSG00000021365	Nedd9	1.356	2.55974	0.390664	3e-10	8.4e-17	3220	4627	10536	9557
ENSMUSG00000054409	Tmem74	1.67	3.18215	0.314253	3.1e-10	4.1e-09	100	146	422	360
ENSMUSG00000032373	Car12	1.877	3.6731	0.272249	3.1e-10	2e-22	800	1234	4079	3398
ENSMUSG00000031785	Gpr56	1.525	2.87787	0.34748	3.2e-10	9.7e-09	118	160	418	384
ENSMUSG00000047412	Zbtb44	-0.759	0.590906	1.69232	3.2e-10	2.6e-09	4359	3903	2302	2579
ENSMUSG00000032744	Heyl	1.471	2.77214	0.360732	3.2e-10	1e-15	575	786	2024	1753
ENSMUSG00000042156	Dzip1	-0.771	0.586011	1.70645	3.3e-10	1.1e-09	3114	3199	1754	1945
ENSMUSG00000048107	Kctd12	1.229	2.34404	0.426613	3.3e-10	4.7e-15	1687	2343	4911	4544
ENSMUSG00000040339	Fam102b	0.721	1.64832	0.606677	3.4e-10	4e-10	4535	4695	7934	7287
ENSMUSG00000015222	Map2	1.606	3.04407	0.328508	3.4e-10	1.7e-24	2090	2838	8132	6879
ENSMUSG00000023236	Scg5	1.384	2.60991	0.383155	3.5e-10	6.7e-18	1062	1427	3468	3036
ENSMUSG00000071856	Mcc	-1.51	0.351111	2.8481	3.7e-10	1.3e-15	5154	4532	1322	2077
ENSMUSG00000020737	Hn1	0.746	1.67714	0.596254	3.9e-10	1.5e-10	7648	8242	13968	12685
ENSMUSG00000049307	Fut4	-1.289	0.409235	2.44359	4e-10	6.6e-07	584	550	188	275
ENSMUSG00000087370	Tmem170b	0.994	1.9917	0.502084	4.2e-10	1.6e-11	1007	1198	2313	2086
ENSMUSG00000022270	Fam134b	1.271	2.41329	0.414372	4.4e-10	1.1e-08	325	445	977	884
ENSMUSG00000028519	Dab1	1.499	2.82647	0.353799	4.4e-10	2.8e-14	376	459	1285	1080
ENSMUSG00000014786	Slc9a5	-1.168	0.445038	2.247	4.7e-10	1.5e-07	607	690	273	304
ENSMUSG00000047139	Cd24a	0.674	1.59549	0.626767	4.7e-10	6.6e-10	12462	12417	20200	19492
ENSMUSG00000020189	Osbpl8	0.754	1.68646	0.592957	4.7e-10	2.3e-10	2430	2634	4321	4220
ENSMUSG00000057315	Arhgap24	-1.789	0.289373	3.45575	4.7e-10	9.4e-11	1234	1069	233	433
ENSMUSG00000038236	Hoxa7	-2.016	0.247243	4.04461	4.9e-10	1e-13	875	702	151	239
ENSMUSG00000026123	Plekhb2	0.933	1.90924	0.523768	5e-10	2e-08	708	834	1542	1404
ENSMUSG00000037685	Atp8a1	1.403	2.64451	0.378142	5e-10	1.1e-23	1855	2275	5906	5027
ENSMUSG00000024501	Dpysl3	1.465	2.76063	0.362236	5.3e-10	2.1e-23	22688	30038	78337	67191
ENSMUSG00000024087	Cyp1b1	-1.732	0.301034	3.32188	5.5e-10	6.9e-09	878	780	172	327
ENSMUSG00000006576	Slc4a3	-0.891	0.53924	1.85446	5.5e-10	2.4e-10	2029	2297	1122	1211
ENSMUSG00000031465	Angpt2	1.591	3.01258	0.331941	6.1e-10	2.6e-09	107	128	386	323
ENSMUSG00000029674	Limk1	0.781	1.71832	0.581963	6.1e-10	8.4e-10	1877	2070	3536	3252
ENSMUSG00000034205	Loxl2	-0.838	0.559419	1.78757	6.2e-10	2e-09	4389	4368	2154	2739
ENSMUSG00000046598	Bdh1	1.019	2.02651	0.493458	6.4e-10	7.6e-08	480	559	1106	1001
ENSMUSG00000038296	Galnt18	-1.573	0.336109	2.97523	6.8e-10	1.1e-07	731	757	176	324
ENSMUSG00000069662	Marcks	0.656	1.57571	0.634635	6.8e-10	2.3e-09	19002	19943	29985	31374
ENSMUSG00000008136	Fhl2	-2.088	0.235207	4.25158	6.8e-10	2.4e-16	1512	1209	238	401
ENSMUSG00000061048	Cdh3	-1.738	0.299785	3.33572	7.4e-10	1.1e-20	7553	6253	1634	2501
ENSMUSG00000022629	Kif21a	1.357	2.56152	0.390393	7.5e-10	1.7e-17	2535	3557	8254	7355
ENSMUSG00000027438	Napb	0.919	1.8908	0.528875	7.6e-10	2.3e-08	731	846	1562	1423
ENSMUSG00000028337	Coro2a	1.301	2.464	0.405845	7.7e-10	1.4e-06	173	262	525	549
ENSMUSG00000021314	Amph	1.158	2.23148	0.448133	8.1e-10	8.6e-08	308	330	765	659
ENSMUSG00000030770	Parva	-0.819	0.566835	1.76418	8.3e-10	6.7e-11	8330	7420	4159	4762
ENSMUSG00000022619	Mapk8ip2	1.448	2.7283	0.366529	8.3e-10	2.1e-21	935	1150	3087	2608
ENSMUSG00000002107	Celf2	1.053	2.07484	0.481965	9.3e-10	5.5e-17	3520	3999	8315	7290
ENSMUSG00000030268	Bcat1	1.406	2.65001	0.377356	9.5e-10	5.8e-27	1881	2066	5702	4764
ENSMUSG00000055717	Slain1	1.449	2.73019	0.366275	9.6e-10	6.3e-10	221	277	737	624
ENSMUSG00000043388	Tmem130	1.387	2.61534	0.382359	9.7e-10	2.6e-08	151	193	452	450
ENSMUSG00000036560	Lgi4	1.627	3.0887	0.323761	9.7e-10	4e-15	731	1207	3177	2814
ENSMUSG00000037705	Tecta	1.658	3.15579	0.316878	1e-09	3e-08	89	142	392	341
ENSMUSG00000025738	Fbxl16	1.078	2.11111	0.473685	1.1e-09	3.9e-07	363	453	901	823
ENSMUSG00000031558	Slit2	0.7	1.6245	0.615572	1.1e-09	1.1e-08	4012	4587	6822	7146
ENSMUSG00000073889	Il11ra1	-1.078	0.473685	2.11111	1.1e-09	3.7e-10	2297	2216	888	1247
ENSMUSG00000046743	Fat4	-1.286	0.410086	2.43851	1.1e-09	6.1e-17	12639	10948	4115	5552
ENSMUSG00000029381	Shroom3	-0.991	0.503129	1.98756	1.2e-09	7.1e-10	2720	2670	1149	1560
ENSMUSG00000040722	Scamp5	0.951	1.93321	0.517274	1.3e-09	1.3e-07	562	672	1178	1211
ENSMUSG00000029338	Antxr2	-0.733	0.601652	1.66209	1.3e-09	4e-09	3993	3805	2203	2487
ENSMUSG00000031342	Gpm6b	0.984	1.97794	0.505576	1.3e-09	1.1e-12	2268	2865	5263	4897
ENSMUSG00000026211	Obsl1	-0.688	0.620714	1.61105	1.4e-09	4.6e-08	7758	7440	4324	5103
ENSMUSG00000020458	Rtn4	0.67	1.59107	0.628507	1.4e-09	8.1e-09	11324	12512	19571	18370
ENSMUSG00000071658	Gng3	1.562	2.95263	0.338681	1.4e-09	1.2e-11	213	240	734	604
ENSMUSG00000030782	Tgfb1i1	-1.387	0.382359	2.61534	1.4e-09	1.4e-14	2004	1689	608	801
ENSMUSG00000034958	Atcay	1.552	2.93223	0.341037	1.4e-09	1.8e-16	468	620	1735	1461
ENSMUSG00000000416	Cttnbp2	-0.999	0.500347	1.99861	1.5e-09	1.1e-06	1039	976	436	570
ENSMUSG00000041515	Irf8	-1.623	0.32466	3.08015	1.5e-09	5.6e-09	317	308	86	116
ENSMUSG00000025810	Nrp1	0.668	1.58887	0.629379	1.5e-09	3.4e-09	10848	11341	18310	16950
ENSMUSG00000004085	B230120H23Rik	-0.766	0.588046	1.70055	1.5e-09	1.9e-09	2568	2504	1484	1498
ENSMUSG00000031227	Magee1	0.82	1.76541	0.566442	1.5e-09	1.6e-09	1182	1287	2242	2119
ENSMUSG00000027500	Stmn2	1.438	2.70945	0.369079	1.5e-09	3.1e-23	2135	2709	7108	6029
ENSMUSG00000021364	Elovl2	0.897	1.86219	0.537002	1.6e-09	1.2e-08	754	827	1521	1426
ENSMUSG00000040010	Slc7a5	1.206	2.30697	0.433469	1.6e-09	3.3e-19	1540	1734	4075	3485
ENSMUSG00000054728	Phactr1	1.666	3.17334	0.315126	1.6e-09	2e-22	1256	1802	5278	4435
ENSMUSG00000016349	Eef1a2	1.741	3.34267	0.299162	1.7e-09	1.2e-09	80	96	325	264
ENSMUSG00000040312	Cchcr1	-1.007	0.49758	2.00973	1.8e-09	3e-07	903	923	418	490
ENSMUSG00000046169	Adamts6	-0.923	0.527411	1.89605	1.8e-09	2e-07	1167	1212	579	674
ENSMUSG00000069874	Irgm2	-2.151	0.225156	4.44136	1.8e-09	1.2e-11	309	240	50	73
ENSMUSG00000072875	Gpr27	1.584	2.998	0.333556	1.9e-09	3.2e-09	109	111	361	301
ENSMUSG00000040841	Six5	-0.813	0.569197	1.75686	2e-09	1.2e-08	1773	1777	1021	1001
ENSMUSG00000023243	Kcnk5	1.076	2.10818	0.474342	2e-09	1.5e-10	761	988	1925	1767
ENSMUSG00000048126	Col6a3	-1.6	0.329877	3.03143	2e-09	1e-11	8173	7670	1804	3421
ENSMUSG00000032487	Ptgs2	-2.143	0.226408	4.4168	2.1e-09	2.2e-09	307	248	42	84
ENSMUSG00000025757	Hspa4l	0.867	1.82387	0.548286	2.3e-09	9.5e-09	860	881	1638	1537
ENSMUSG00000042766	Trim46	1.263	2.39994	0.416677	2.4e-09	2.6e-07	195	255	564	516
ENSMUSG00000056492	Gpr116	-2.081	0.236351	4.231	2.4e-09	2.6e-07	1933	1850	216	681
ENSMUSG00000055368	Slc6a2	2.367	5.15867	0.193848	2.4e-09	8.8e-14	55	44	288	221
ENSMUSG00000022057	Adamdec1	-4.46	0.0454366	22.0087	2.4e-09	5.7e-50	863	1303	40	58
ENSMUSG00000037166	Ppp1r14a	-1.607	0.32828	3.04618	2.5e-09	1.3e-09	301	301	93	105
ENSMUSG00000030701	Plekhb1	1.566	2.96083	0.337744	2.5e-09	5.7e-11	304	487	1245	1100
ENSMUSG00000016262	Sertad4	-1.403	0.378142	2.64451	2.6e-09	3.4e-08	816	716	230	348
ENSMUSG00000028273	Pdlim5	0.763	1.69702	0.58927	2.6e-09	2.8e-09	1576	1703	2734	2829
ENSMUSG00000074577	Fam65c	-2.577	0.167589	5.96698	2.6e-09	2.6e-11	446	344	39	94
ENSMUSG00000029231	Pdgfra	-1.795	0.288172	3.47015	2.6e-09	6.5e-14	31337	26931	5786	11006
ENSMUSG00000039661	Dusp26	1.455	2.74157	0.364755	2.6e-09	4.7e-14	458	607	1578	1345
ENSMUSG00000007946	Phox2a	1.587	3.00424	0.332863	2.6e-09	5.5e-17	452	589	1709	1423
ENSMUSG00000048489	8430408G22Rik	-1.603	0.329192	3.03774	2.7e-09	6.4e-07	371	330	83	148
ENSMUSG00000039234	Sec24d	-1.538	0.344363	2.90392	2.8e-09	9.7e-13	4877	4425	1163	2038
ENSMUSG00000035615	Frmpd1	1.246	2.37183	0.421616	2.9e-09	1.1e-07	215	245	585	509
ENSMUSG00000054863	Fam19a5	1.612	3.05675	0.327145	2.9e-09	3.5e-15	373	503	1463	1220
ENSMUSG00000021256	Vash1	0.832	1.78015	0.56175	3e-09	1.1e-10	2094	2421	4204	3838
ENSMUSG00000037887	Dusp8	1.284	2.43513	0.410655	3.1e-09	6.1e-14	579	614	1582	1328
ENSMUSG00000031302	Nlgn3	1.301	2.464	0.405845	3.2e-09	6e-07	167	235	512	480
ENSMUSG00000030257	Srgap3	0.853	1.80625	0.553632	3.2e-09	4.7e-08	873	1037	1766	1685
ENSMUSG00000045932	Ifit2	0.827	1.77399	0.5637	3.2e-09	7.4e-09	1002	1114	1891	1865
ENSMUSG00000023064	Sncg	1.613	3.05887	0.326918	3.2e-09	5.8e-13	274	366	1070	891
ENSMUSG00000045377	Tmem88	-1.332	0.397217	2.51751	3.3e-09	1.1e-06	659	666	200	326
ENSMUSG00000001687	Ubl3	0.867	1.82387	0.548286	3.3e-09	1.1e-11	2727	3154	5631	5101
ENSMUSG00000045934	Mtmr11	-1.386	0.382624	2.61353	3.4e-09	4.8e-07	741	740	211	356
ENSMUSG00000039831	Arhgap29	-1.328	0.39832	2.51054	3.4e-09	6.9e-13	4329	3969	1291	2010
ENSMUSG00000034098	Fstl5	1.557	2.94241	0.339857	3.4e-09	1.5e-20	857	1160	3228	2714
ENSMUSG00000041911	Dlx1	1.618	3.06949	0.325787	3.4e-09	1.1e-22	987	1331	3887	3236
ENSMUSG00000034613	Ppm1h	0.894	1.85832	0.53812	3.5e-09	4.2e-08	715	792	1465	1339
ENSMUSG00000056004	9330182L06Rik	1.301	2.464	0.405845	3.5e-09	7.9e-14	582	718	1727	1479
ENSMUSG00000028949	Smarcd3	-0.897	0.537002	1.86219	3.6e-09	7.9e-07	1316	1287	620	776
ENSMUSG00000038648	Creb3l2	-0.759	0.590906	1.69232	3.6e-09	7.4e-08	2782	2668	1464	1754
ENSMUSG00000015484	Fam163a	1.844	3.59004	0.278548	3.8e-09	2.1e-24	743	1059	3570	2905
ENSMUSG00000024176	Sox8	2.031	4.08688	0.244685	3.8e-09	2.3e-32	925	1275	5022	3981
ENSMUSG00000020160	Meis1	-0.643	0.64038	1.56157	3.9e-09	6.7e-08	14506	13506	8484	9446
ENSMUSG00000031451	Gas6	-1.602	0.32942	3.03564	3.9e-09	6.1e-08	816	870	192	363
ENSMUSG00000016319	Slc25a5	0.65	1.56917	0.63728	4e-09	1.5e-08	12510	12276	20448	18452
ENSMUSG00000073779	B230314M03Rik	-1.662	0.316001	3.16455	4.1e-09	5.3e-07	313	276	67	119
ENSMUSG00000023411	Nfatc4	-1.527	0.346998	2.88186	4.2e-09	8.3e-11	3264	3213	785	1461
ENSMUSG00000039347	Atp6v0e2	1.567	2.96288	0.337509	4.2e-09	1.2e-15	426	566	1604	1340
ENSMUSG00000036402	Gng12	-1.289	0.409235	2.44359	4.2e-09	2.1e-19	4409	3678	1498	1808
ENSMUSG00000055782	Abcd2	0.851	1.80375	0.5544	4.3e-09	1.9e-07	821	1004	1643	1650
ENSMUSG00000031661	Nkd1	-1.003	0.498961	2.00416	4.4e-09	2.9e-06	928	892	391	516
ENSMUSG00000024440	Pcdh12	-1.456	0.364502	2.74347	4.4e-09	4.8e-09	1411	1362	366	645
ENSMUSG00000035493	Tgfbi	-1.648	0.319082	3.13399	4.4e-09	1.7e-11	14816	13673	3066	6021
ENSMUSG00000019874	Fabp7	1.154	2.2253	0.449378	4.5e-09	6.1e-13	914	1175	2169	2484
ENSMUSG00000020689	Itgb3	-1.659	0.316659	3.15798	4.6e-09	7.9e-10	1319	1163	277	509
ENSMUSG00000021313	Ryr2	-1.245	0.421908	2.37019	4.7e-09	1.5e-06	529	508	181	256
ENSMUSG00000024242	Map4k3	-0.691	0.619424	1.6144	4.7e-09	4.3e-09	4206	4159	2525	2657
ENSMUSG00000017774	Myo1c	-0.968	0.511214	1.95613	4.7e-09	2.2e-10	3873	3854	1674	2272
ENSMUSG00000092665	Gm22405	-0.628	0.647073	1.54542	4.8e-09	2.7e-07	48139	48911	34033	28753
ENSMUSG00000050212	Eva1b	-0.979	0.507331	1.9711	4.9e-09	1.1e-06	1219	1186	516	703
ENSMUSG00000050100	Hmx2	1.698	3.24451	0.308213	4.9e-09	9.3e-09	89	137	399	336
ENSMUSG00000018340	Anxa6	-1.06	0.479632	2.08493	4.9e-09	7.9e-12	21469	20581	8384	11778
ENSMUSG00000022048	Dpysl2	0.856	1.81001	0.552482	5.3e-09	1e-13	15490	16048	30370	26716
ENSMUSG00000058297	Spock2	1.383	2.6081	0.383421	5.3e-09	2.7e-15	711	971	2353	2038
ENSMUSG00000022893	Adamts1	0.673	1.59438	0.627201	5.5e-09	1.8e-08	3836	4243	6283	6605
ENSMUSG00000029088	Kcnip4	1.703	3.25577	0.307147	5.6e-09	8.7e-09	68	98	281	263
ENSMUSG00000030020	Prickle2	-1.189	0.438607	2.27995	5.6e-09	6.5e-14	3397	2949	1198	1582
ENSMUSG00000036699	Zcchc12	1.215	2.32141	0.430773	5.8e-09	4.7e-09	413	566	1197	1081
ENSMUSG00000025742	Prps2	0.67	1.59107	0.628507	6e-09	7.7e-09	3902	3655	6070	5951
ENSMUSG00000029287	Tgfbr3	-1.748	0.297714	3.35893	6e-09	6.5e-14	4474	3821	870	1598
ENSMUSG00000006931	Leprel4	-0.877	0.544499	1.83655	6.2e-09	1.8e-06	1381	1352	646	841
ENSMUSG00000068747	Sort1	0.894	1.85832	0.53812	6.3e-09	7.2e-12	3984	4831	8529	7854
ENSMUSG00000023927	Satb1	0.901	1.86736	0.535515	6.4e-09	2.3e-10	1116	1231	2329	2057
ENSMUSG00000006586	Runx1t1	-1.263	0.416677	2.39994	6.6e-09	1.3e-14	4365	3821	1417	1991
ENSMUSG00000020300	Cpeb4	1.006	2.00834	0.497925	6.8e-09	5e-10	787	952	1844	1649
ENSMUSG00000028546	Elavl4	1.566	2.96083	0.337744	6.8e-09	1.1e-21	2865	4013	11057	9311
ENSMUSG00000029174	Tbc1d1	-0.658	0.633756	1.57789	7e-09	5.4e-08	7604	6923	4386	4814
ENSMUSG00000030688	Stard10	1.005	2.00694	0.49827	7.3e-09	3.2e-07	425	436	901	828
ENSMUSG00000032698	Lmo2	-1.583	0.333787	2.99592	7.3e-09	3.1e-07	569	513	128	233
ENSMUSG00000032702	Kank1	-0.875	0.545254	1.83401	7.4e-09	9.5e-07	1333	1299	642	791
ENSMUSG00000000202	Btbd17	1.97	3.91768	0.255253	7.4e-09	4.5e-12	89	128	473	378
ENSMUSG00000070348	Ccnd1	1.417	2.6703	0.37449	8.3e-09	3.8e-25	7499	9086	24131	20164
ENSMUSG00000082809	Gm14150	1.337	2.52625	0.395843	8.5e-09	1.1e-16	728	878	2203	1859
ENSMUSG00000063652	Slc22a21	-1.501	0.353308	2.83039	8.9e-09	1.2e-08	305	327	103	119
ENSMUSG00000045136	Tubb2b	0.803	1.74473	0.573156	9.1e-09	4.2e-12	10058	10422	18959	16768
ENSMUSG00000028444	Cntfr	1.083	2.11844	0.472046	9.2e-09	7.9e-08	456	601	1170	1072
ENSMUSG00000034684	Sema3f	-1.065	0.477973	2.09217	9.2e-09	7.7e-09	1874	1824	728	1037
ENSMUSG00000054708	Ankrd24	-1.088	0.470413	2.12579	9.3e-09	1.6e-07	761	896	379	400
ENSMUSG00000043635	Adamts3	-1.107	0.464258	2.15397	9.5e-09	4.2e-07	626	607	273	299
ENSMUSG00000026941	Mamdc4	-1.197	0.436181	2.29262	9.6e-09	6.3e-07	455	534	205	226
ENSMUSG00000021068	Nin	-0.655	0.635075	1.57462	9.6e-09	3.3e-08	5597	5766	3446	3767
ENSMUSG00000095105	Edaradd	1.22	2.32947	0.429283	9.9e-09	1.1e-07	210	229	529	496
ENSMUSG00000028248	Sfrs18	-0.62	0.650671	1.53688	1e-08	1e-07	7103	7587	4909	4652
ENSMUSG00000098220	RP23-159J2.2	1.391	2.6226	0.3813	1e-08	9.3e-08	156	133	410	347
ENSMUSG00000032220	Myo1e	-1.007	0.49758	2.00973	1e-08	2.8e-08	1790	1689	730	999
ENSMUSG00000006369	Fbln1	0.805	1.74715	0.572362	1e-08	1.4e-11	5777	5950	10885	9613
ENSMUSG00000042078	Svop	1.561	2.95058	0.338916	1e-08	3.3e-12	243	280	851	695
ENSMUSG00000038319	Kcnh2	-0.766	0.588046	1.70055	1.1e-08	4.6e-08	2104	2063	1147	1301
ENSMUSG00000032502	Stac	1.488	2.805	0.356506	1.1e-08	3.6e-08	113	133	379	312
ENSMUSG00000038070	Cntln	-1.03	0.48971	2.04202	1.1e-08	5.1e-10	2950	2996	1211	1698
ENSMUSG00000090841	Myl6	-0.607	0.656561	1.52309	1.2e-08	1.1e-07	15691	14409	10037	9726
ENSMUSG00000031970	Dbndd1	1.315	2.48802	0.401925	1.2e-08	1e-07	210	285	659	575
ENSMUSG00000002190	Clgn	1.671	3.18435	0.314036	1.2e-08	2.3e-09	75	88	253	267
ENSMUSG00000075316	Scn9a	1.433	2.70008	0.37036	1.2e-08	6.6e-11	284	347	931	776
ENSMUSG00000044026	Slc35g1	1.624	3.08228	0.324435	1.3e-08	6.6e-18	435	537	1653	1346
ENSMUSG00000022240	Ctnnd2	0.926	1.9	0.526316	1.4e-08	3e-06	505	651	1119	1080
ENSMUSG00000015647	Lama5	-1.278	0.412367	2.42503	1.4e-08	8.6e-20	5311	4394	1830	2170
ENSMUSG00000024084	Qpct	1.547	2.92209	0.342221	1.5e-08	9.3e-08	97	136	308	374
ENSMUSG00000025950	Idh1	0.7	1.6245	0.615572	1.5e-08	6.8e-09	5519	6042	9834	8946
ENSMUSG00000039601	Rcan2	1.547	2.92209	0.342221	1.5e-08	1.9e-09	240	386	976	855
ENSMUSG00000015653	Steap2	-1.502	0.353064	2.83235	1.8e-08	8.7e-07	581	539	141	255
ENSMUSG00000037386	Rims2	1.444	2.72074	0.367547	1.8e-08	6.7e-09	184	245	634	535
ENSMUSG00000025777	Gdap1	1.575	2.97935	0.335643	1.8e-08	1.2e-09	239	391	1002	875
ENSMUSG00000039646	Vasn	-1.308	0.40388	2.47598	1.8e-08	9.3e-10	2024	1955	609	996
ENSMUSG00000019796	Lrp11	1.358	2.5633	0.390123	1.8e-08	2.1e-13	517	659	1633	1384
ENSMUSG00000036111	Lmo1	2.063	4.17854	0.239318	1.8e-08	4.2e-17	147	166	740	572
ENSMUSG00000048330	Ric3	1.029	2.04061	0.49005	1.9e-08	6.8e-07	365	366	784	711
ENSMUSG00000020577	Tspan13	0.86	1.81504	0.550953	2.2e-08	1.2e-10	1595	1756	3230	2857
ENSMUSG00000069378	Prdm6	-1.287	0.409802	2.4402	2.3e-08	2.3e-06	456	415	146	210
ENSMUSG00000015002	Efr3a	-0.665	0.630689	1.58557	2.3e-08	2.1e-08	4027	3983	2448	2601
ENSMUSG00000008393	Carhsp1	0.637	1.55509	0.643049	2.3e-08	1.9e-08	5129	5058	8050	7795
ENSMUSG00000020473	Aebp1	-1.112	0.462652	2.16145	2.3e-08	9.6e-09	1584	1681	620	888
ENSMUSG00000037820	Tgm2	-1.646	0.319525	3.12965	2.3e-08	3.8e-11	2312	2033	482	906
ENSMUSG00000054793	Cadm4	1.254	2.38502	0.419284	2.3e-08	5.1e-12	759	1097	2322	2111
ENSMUSG00000022436	Sh3bp1	-0.789	0.578745	1.72788	2.4e-08	1.9e-07	1573	1570	885	933
ENSMUSG00000030401	Rtn2	1.304	2.46913	0.405002	2.4e-08	1.5e-10	441	612	1387	1217
ENSMUSG00000022658	Tagln3	1.218	2.32624	0.429878	2.4e-08	3.1e-15	1005	1261	2833	2445
ENSMUSG00000043895	S1pr2	0.693	1.61664	0.618566	2.5e-08	1.5e-08	2241	2477	3870	3764
ENSMUSG00000039838	Slc45a1	1.711	3.27388	0.305448	2.5e-08	7.4e-09	81	116	355	292
ENSMUSG00000033061	Resp18	1.566	2.96083	0.337744	2.5e-08	1.8e-10	170	201	608	494
ENSMUSG00000042873	Lhfpl4	1.706	3.26255	0.306509	2.5e-08	1.4e-11	177	244	757	617
ENSMUSG00000025225	Nfkb2	-0.936	0.52268	1.91322	2.6e-08	2.3e-06	941	910	439	527
ENSMUSG00000063889	Crem	0.957	1.94127	0.515127	2.6e-08	9.2e-07	465	462	954	847
ENSMUSG00000035109	Shc4	1.44	2.71321	0.368567	2.6e-08	8.7e-14	445	568	1500	1253
ENSMUSG00000048895	Cdk5r1	1.276	2.42167	0.412939	2.8e-08	4.4e-13	602	750	1770	1508
ENSMUSG00000068923	Syt11	1.613	3.05887	0.326918	2.8e-08	2.2e-26	2801	3617	10818	8828
ENSMUSG00000022442	Ttll1	0.905	1.87254	0.534033	2.9e-08	4.8e-07	551	578	1094	1020
ENSMUSG00000022091	Sorbs3	-0.893	0.538493	1.85703	3.1e-08	1.9e-06	1058	1032	517	608
ENSMUSG00000028542	Slc6a9	-1.229	0.426613	2.34404	3.1e-08	1.9e-06	648	703	230	345
ENSMUSG00000020256	Aldh1l2	1.413	2.6629	0.37553	3.1e-08	4.5e-12	357	433	1151	955
ENSMUSG00000000753	Serpinf1	1.403	2.64451	0.378142	3.1e-08	2.5e-19	1264	1653	4187	3531
ENSMUSG00000069072	Slc7a14	1.333	2.51926	0.396942	3.1e-08	7.1e-20	938	991	2666	2199
ENSMUSG00000027698	Nceh1	1.112	2.16145	0.462652	3.2e-08	9.8e-07	258	296	626	572
ENSMUSG00000027082	Tfpi	-1.125	0.458502	2.18102	3.2e-08	6.2e-11	2715	2452	984	1383
ENSMUSG00000091264	Smim13	0.864	1.82008	0.549427	3.3e-08	7.8e-12	1970	2083	3936	3444
ENSMUSG00000025477	Inpp5a	-0.799	0.574747	1.73989	3.4e-08	6e-07	1354	1459	779	838
ENSMUSG00000089901	Gm8113	-1.44	0.368567	2.71321	3.4e-08	8.1e-15	3683	3125	1004	1502
ENSMUSG00000000120	Ngfr	1.633	3.10157	0.322417	3.4e-08	2.6e-24	2411	3281	9710	7956
ENSMUSG00000026471	Mr1	-1.525	0.34748	2.87787	3.8e-08	4.3e-06	290	305	74	133
ENSMUSG00000026883	Dab2ip	-0.621	0.65022	1.53794	3.8e-08	9.5e-08	7020	6901	4353	4693
ENSMUSG00000025932	Eya1	1.668	3.17774	0.314689	3.9e-08	1.3e-27	950	1119	3655	2925
ENSMUSG00000038555	Reep2	1.362	2.57041	0.389043	4.1e-08	5.4e-08	217	308	722	628
ENSMUSG00000039706	Ldb2	-1.362	0.389043	2.57041	4.1e-08	5.7e-11	3328	3089	934	1560
ENSMUSG00000003410	Elavl3	1.348	2.54559	0.392836	4.1e-08	1.7e-15	1209	1715	3978	3469
ENSMUSG00000064181	Rab3ip	0.821	1.76663	0.566049	4.2e-08	8.9e-08	926	956	1773	1554
ENSMUSG00000010175	Prox1	1.358	2.5633	0.390123	4.2e-08	5.5e-08	137	147	374	355
ENSMUSG00000029426	Scarb2	0.658	1.57789	0.633756	4.2e-08	3.5e-08	3252	3520	5474	5216
ENSMUSG00000074793	Hspa12b	-1.312	0.402762	2.48285	4.2e-08	1.9e-09	1797	1665	533	861
ENSMUSG00000034295	Fhod3	1.641	3.11882	0.320634	4.3e-08	2.2e-17	572	835	2404	1990
ENSMUSG00000042208	0610010F05Rik	0.7	1.6245	0.615572	4.4e-08	3.8e-08	1847	2053	3208	3131
ENSMUSG00000026335	Pam	-0.605	0.657471	1.52098	4.5e-08	3e-07	9593	9642	6026	6620
ENSMUSG00000026305	Lrrfip1	1.04	2.05623	0.486327	4.5e-08	1.3e-14	2895	3520	7017	6179
ENSMUSG00000007379	Dennd2c	-1.135	0.455335	2.19619	4.6e-08	5.2e-06	582	514	215	284
ENSMUSG00000058153	Sez6l	1.291	2.44698	0.408668	4.6e-08	1.9e-07	161	174	440	382
ENSMUSG00000025085	Ablim1	-0.685	0.622006	1.6077	4.6e-08	7.7e-08	3059	2825	1799	1860
ENSMUSG00000016763	Scube1	1.115	2.16595	0.461691	4.6e-08	1.4e-09	754	1091	2019	1981
ENSMUSG00000019843	Fyn	0.831	1.77892	0.562139	4.6e-08	3.7e-10	2880	3488	5881	5450
ENSMUSG00000018865	Sult4a1	1.087	2.12432	0.470739	4.7e-08	2e-06	270	317	663	586
ENSMUSG00000036928	Stag3	-1.219	0.42958	2.32785	4.8e-08	4e-06	463	453	164	229
ENSMUSG00000004328	Hif3a	-1.02	0.493116	2.02792	4.9e-08	1.3e-07	1572	1557	637	904
ENSMUSG00000026458	Ppfia4	-1.059	0.479965	2.08349	5e-08	3.3e-06	639	609	270	328
ENSMUSG00000048807	Slc35e4	1.113	2.16295	0.462332	5e-08	1.5e-06	270	229	550	528
ENSMUSG00000042763	Maneal	1.279	2.42671	0.412081	5e-08	1e-06	152	200	455	400
ENSMUSG00000022894	Adamts5	1.103	2.14801	0.465547	5.1e-08	2e-07	412	562	992	1102
ENSMUSG00000033960	9430020K01Rik	-1.241	0.423079	2.36362	5.1e-08	5.4e-10	1892	1694	609	907
ENSMUSG00000031790	Mmp15	1.07	2.09943	0.476319	5.2e-08	5.9e-13	2123	2822	5433	4957
ENSMUSG00000048482	Bdnf	-1.141	0.453445	2.20534	5.3e-08	2e-06	567	472	224	247
ENSMUSG00000046314	Stxbp6	-1.31	0.403321	2.47942	5.3e-08	3e-07	662	566	205	290
ENSMUSG00000028194	Ddah1	0.793	1.73267	0.577143	5.3e-08	1.9e-07	910	929	1650	1537
ENSMUSG00000026147	Col9a1	-1.751	0.297096	3.36592	5.3e-08	6.5e-10	1237	1043	235	443
ENSMUSG00000035403	Crb2	-1.358	0.390123	2.5633	5.3e-08	4.9e-13	1554	1268	496	604
ENSMUSG00000041439	Mfsd6	1.257	2.38998	0.418413	5.4e-08	1.1e-09	374	465	1085	922
ENSMUSG00000028207	Asph	-0.749	0.595016	1.68063	5.5e-08	3.5e-08	9291	8863	4803	5998
ENSMUSG00000039252	Lgi2	-1.879	0.271872	3.6782	5.5e-08	1.4e-19	2277	1780	446	655
ENSMUSG00000029001	Fbxo44	1.311	2.48113	0.403041	5.6e-08	2.4e-14	630	759	1878	1573
ENSMUSG00000052151	Ppap2c	0.906	1.87384	0.533663	5.7e-08	2.7e-06	512	457	901	915
ENSMUSG00000048924	Ccdc125	-1.583	0.333787	2.99592	5.7e-08	1.1e-06	255	274	65	111
ENSMUSG00000060548	Tnfrsf19	-0.724	0.605417	1.65176	5.7e-08	9e-09	4612	4003	2629	2587
ENSMUSG00000032181	Scg3	1.449	2.73019	0.366275	5.7e-08	3e-18	756	970	2577	2139
ENSMUSG00000032846	Zswim6	0.734	1.66324	0.601235	6e-08	6.3e-08	1633	1856	3036	2771
ENSMUSG00000021198	Unc79	0.96	1.94531	0.514057	6.1e-08	3.8e-06	409	474	916	806
ENSMUSG00000051851	Cxx1c	1.122	2.17648	0.459456	6.2e-08	1.4e-06	238	277	597	526
ENSMUSG00000026311	Asb1	0.749	1.68063	0.595016	6.2e-08	5e-08	1161	1197	2028	1937
ENSMUSG00000054013	Tmem179	1.44	2.71321	0.368567	6.5e-08	1e-07	119	114	347	287
ENSMUSG00000025854	Fam20c	1.06	2.08493	0.479632	6.6e-08	1.8e-07	415	510	1028	903
ENSMUSG00000072640	Lyrm9	1.021	2.02933	0.492775	6.7e-08	2.5e-06	328	368	746	666
ENSMUSG00000006356	Crip2	0.847	1.79876	0.55594	6.7e-08	2e-10	1609	1718	3194	2797
ENSMUSG00000020814	Mxra7	1.048	2.06766	0.483638	6.7e-08	8.1e-11	773	855	1815	1553
ENSMUSG00000043068	Fam89a	1.368	2.58112	0.387428	6.8e-08	1.9e-09	290	257	777	636
ENSMUSG00000027506	Tpd52	1.155	2.22684	0.449066	6.9e-08	5.7e-14	897	1063	2357	2012
ENSMUSG00000047907	Tshz2	-0.846	0.556325	1.79751	7e-08	2.8e-09	8182	7847	3866	5046
ENSMUSG00000036528	Ppfibp2	-0.968	0.511214	1.95613	7.1e-08	7.5e-12	2837	2392	1281	1390
ENSMUSG00000091475	2810468N07Rik	1.141	2.20534	0.453445	7.3e-08	7.9e-07	277	343	735	636
ENSMUSG00000032172	Olfm2	1.34	2.53151	0.395021	7.3e-08	5.6e-07	127	167	393	353
ENSMUSG00000017491	Rarb	0.672	1.59328	0.627636	7.3e-08	1.1e-07	2375	2714	4167	3946
ENSMUSG00000020021	Fgd6	-1.023	0.492092	2.03214	7.3e-08	2.7e-10	1798	1497	818	803
ENSMUSG00000024236	Svil	-0.613	0.653836	1.52944	7.4e-08	4.4e-07	5748	6108	3691	4061
ENSMUSG00000079037	Prnp	0.645	1.56374	0.639493	7.4e-08	1.3e-07	3126	3512	5156	5225
ENSMUSG00000039199	Zdhhc1	-0.959	0.514413	1.94396	7.6e-08	4.5e-06	714	760	361	397
ENSMUSG00000059540	Tcea2	-1.047	0.483974	2.06623	7.6e-08	1.8e-06	568	596	276	286
ENSMUSG00000030774	Pak1	0.694	1.61776	0.618138	7.9e-08	6.1e-08	1853	1911	3201	2893
ENSMUSG00000025792	Slc25a10	0.738	1.66786	0.59957	8.2e-08	1.3e-07	1269	1378	2328	2090
ENSMUSG00000019907	Ppp1r12a	-0.622	0.64977	1.53901	8.3e-08	1e-06	6834	6401	3973	4620
ENSMUSG00000033768	Nrxn2	1.625	3.08442	0.32421	8.3e-08	7.9e-10	201	318	869	732
ENSMUSG00000050965	Prkca	0.807	1.74957	0.571569	8.5e-08	2.6e-06	768	942	1544	1452
ENSMUSG00000041020	Map7d2	1.305	2.47084	0.404721	8.7e-08	6.7e-07	140	175	417	362
ENSMUSG00000028086	Fbxw7	0.747	1.6783	0.595841	8.7e-08	4.5e-09	2858	3279	5389	4919
ENSMUSG00000029068	Ccnl2	-0.709	0.611744	1.63467	8.7e-08	4.5e-09	6151	6970	3982	4043
ENSMUSG00000035551	Igfbpl1	1.311	2.48113	0.403041	9.2e-08	1.7e-06	126	177	371	382
ENSMUSG00000056486	Chn1	0.757	1.68997	0.591726	9.2e-08	3.5e-09	1994	2013	3602	3171
ENSMUSG00000003452	Bicd1	1.081	2.1155	0.472701	9.2e-08	1.7e-11	973	1274	2509	2250
ENSMUSG00000066392	Nrxn3	-1.478	0.358986	2.78562	9.6e-08	1.2e-05	308	320	78	147
ENSMUSG00000022475	Hdac7	-0.672	0.627636	1.59328	9.8e-08	2e-07	2748	2792	1671	1806
ENSMUSG00000030428	Ttyh1	1.542	2.91198	0.343409	1e-07	3.8e-09	369	695	1484	1614
ENSMUSG00000076435	Acsf2	-0.893	0.538493	1.85703	1.1e-07	2.1e-05	909	953	436	565
ENSMUSG00000031486	Gpr124	-0.645	0.639493	1.56374	1.1e-07	5.2e-07	11501	11851	6772	8162
ENSMUSG00000062014	Gmfb	0.609	1.5252	0.655651	1.1e-07	2e-07	6438	6521	10286	9481
ENSMUSG00000026827	Gpd2	0.724	1.65176	0.605417	1.1e-07	1.2e-07	1326	1396	2356	2143
ENSMUSG00000045095	Magi1	0.681	1.60325	0.623733	1.1e-07	5.4e-08	1937	2035	3288	3081
ENSMUSG00000015599	Ttbk1	1.461	2.75299	0.363241	1.1e-07	2.2e-10	252	319	864	711
ENSMUSG00000004319	Clcn3	0.908	1.87644	0.532923	1.1e-07	3.5e-12	1934	2203	4135	3634
ENSMUSG00000027840	Wnt2b	-1.301	0.405845	2.464	1.2e-07	2.7e-06	360	374	123	175
ENSMUSG00000047747	Rnf150	0.812	1.75564	0.569592	1.2e-07	4.4e-09	1629	1945	3276	3004
ENSMUSG00000038518	Jarid2	0.735	1.6644	0.600818	1.2e-07	1.8e-09	5447	6000	10039	9013
ENSMUSG00000027273	Snap25	1.348	2.54559	0.392836	1.2e-07	1.2e-09	326	442	1058	901
ENSMUSG00000021373	Cap2	-0.935	0.523042	1.91189	1.3e-07	9.1e-06	828	714	408	398
ENSMUSG00000024206	Rfx2	-1.212	0.43167	2.31659	1.3e-07	6e-07	434	393	171	186
ENSMUSG00000029122	Evc	-0.682	0.623301	1.60436	1.3e-07	3.9e-07	2266	2402	1404	1506
ENSMUSG00000038740	Mvb12b	0.803	1.74473	0.573156	1.3e-07	1.9e-10	2602	2908	5091	4531
ENSMUSG00000039385	Cdh6	1.621	3.07588	0.32511	1.3e-07	1.9e-21	1576	2227	6439	5265
ENSMUSG00000026628	Atf3	-1.496	0.354535	2.8206	1.4e-07	3.1e-06	571	554	136	263
ENSMUSG00000032625	Thsd7a	0.978	1.96973	0.507683	1.4e-07	5.5e-09	703	818	1602	1397
ENSMUSG00000052581	Lrrtm4	-1.311	0.403041	2.48113	1.4e-07	9.4e-10	1013	817	395	342
ENSMUSG00000047686	Zcchc5	-1.606	0.328508	3.04407	1.4e-07	2e-10	1402	1175	314	532
ENSMUSG00000047261	Gap43	1.459	2.74918	0.363745	1.4e-07	5.3e-22	4795	6290	16686	13801
ENSMUSG00000032076	Cadm1	1.541	2.90996	0.343647	1.4e-07	3.1e-24	7543	9829	27858	22720
ENSMUSG00000063060	Sox7	-2.019	0.246729	4.05303	1.5e-07	1.6e-06	391	335	48	132
ENSMUSG00000013160	Atp6v0d1	0.656	1.57571	0.634635	1.5e-07	7.7e-08	2430	2620	4103	3855
ENSMUSG00000020241	Col6a2	-1.66	0.316439	3.16017	1.5e-07	9.6e-10	7531	8088	1574	3368
ENSMUSG00000018169	Mfng	1.156	2.22839	0.448755	1.5e-07	1.5e-11	782	1048	2166	1917
ENSMUSG00000056947	Mab21l1	1.756	3.3776	0.296068	1.5e-07	1e-27	1366	1790	5951	4716
ENSMUSG00000061578	Ksr2	1.393	2.62624	0.380772	1.6e-07	2.3e-07	110	135	339	304
ENSMUSG00000058070	Eml1	-0.725	0.604997	1.6529	1.6e-07	1.4e-07	3712	3405	1948	2354
ENSMUSG00000096768	Erdr1	-0.975	0.50874	1.96564	1.6e-07	4.7e-11	3403	3841	2063	1625
ENSMUSG00000063063	Ctnna2	1.089	2.12727	0.470087	1.6e-07	4.2e-13	1395	1791	3602	3181
ENSMUSG00000019254	Ppp1r12c	-0.683	0.622869	1.60547	1.7e-07	4.7e-08	4017	4534	2726	2604
ENSMUSG00000040998	Npnt	-1.672	0.313818	3.18656	1.7e-07	9.2e-10	1613	1386	321	619
ENSMUSG00000028654	Mycl1	1.022	2.03073	0.492433	1.7e-07	1.4e-11	1003	1201	2393	2086
ENSMUSG00000031805	Jak3	-1.251	0.420157	2.38006	1.8e-07	1.6e-05	399	394	130	203
ENSMUSG00000039607	Rbms3	0.591	1.50629	0.663883	1.8e-07	3.9e-07	5897	6240	8940	9338
ENSMUSG00000027010	Slc25a12	0.685	1.6077	0.622006	1.8e-07	2.8e-07	1707	1913	3022	2804
ENSMUSG00000086096	Gm12688	1.47	2.77022	0.360982	1.8e-07	9.1e-09	353	636	1414	1328
ENSMUSG00000031965	Tbx20	0.955	1.93858	0.515842	1.9e-07	1.6e-05	341	411	690	768
ENSMUSG00000052957	Gas1	-0.631	0.645729	1.54864	1.9e-07	3.8e-07	3349	3549	2135	2316
ENSMUSG00000021451	Sema4d	1.235	2.35381	0.424842	1.9e-07	3.2e-07	239	314	699	602
ENSMUSG00000037419	Endod1	0.713	1.63921	0.61005	1.9e-07	1.3e-07	1279	1366	2220	2119
ENSMUSG00000039936	Pik3cd	0.897	1.86219	0.537002	2e-07	8.4e-06	457	556	985	903
ENSMUSG00000026833	Olfm1	1.427	2.68887	0.371903	2e-07	3.5e-23	1142	1173	3452	2780
ENSMUSG00000044864	Ankrd50	0.61	1.52626	0.655197	2.1e-07	6.3e-07	4288	4906	6971	7063
ENSMUSG00000022105	Rb1	0.796	1.73628	0.575944	2.1e-07	8.6e-08	1034	1104	1978	1737
ENSMUSG00000059173	Pde1a	-1.672	0.313818	3.18656	2.1e-07	1.2e-08	2232	2066	421	928
ENSMUSG00000021948	Prkcd	-0.734	0.601235	1.66324	2.2e-07	4.7e-06	1561	1661	896	1039
ENSMUSG00000043415	Otud1	1.185	2.27363	0.439825	2.2e-07	2.2e-06	183	209	485	408
ENSMUSG00000032300	1700017B05Rik	-0.665	0.630689	1.58557	2.2e-07	1.1e-06	3006	2755	1705	1927
ENSMUSG00000022391	Rangap1	0.586	1.50108	0.666187	2.2e-07	4e-07	7377	7061	11185	10484
ENSMUSG00000040280	Ndufa4l2	1.261	2.39662	0.417255	2.2e-07	3.1e-07	151	155	358	373
ENSMUSG00000046079	Lrrc8d	0.727	1.65519	0.604159	2.2e-07	3.1e-07	1182	1237	2110	1895
ENSMUSG00000028487	Bnc2	-0.659	0.633317	1.57899	2.2e-07	2.3e-07	4257	3721	2470	2582
ENSMUSG00000023909	Paqr4	1.135	2.19619	0.455335	2.2e-07	1.5e-08	466	609	1259	1104
ENSMUSG00000031840	Rab3a	0.899	1.86477	0.536258	2.4e-07	1.6e-05	437	555	961	892
ENSMUSG00000006589	Aprt	-0.628	0.647073	1.54542	2.4e-07	4.3e-07	4138	3823	2468	2683
ENSMUSG00000034463	Scara3	-1.153	0.449689	2.22376	2.5e-07	3e-06	920	902	321	498
ENSMUSG00000030339	Ltbr	-0.699	0.615999	1.62338	2.5e-07	2.1e-06	2227	2108	1218	1450
ENSMUSG00000032387	Rbpms2	-1.193	0.437392	2.28628	2.5e-07	1.8e-06	433	393	164	197
ENSMUSG00000097391	Mirg	-1.031	0.489371	2.04344	2.5e-07	4.8e-10	3567	3772	1484	2104
ENSMUSG00000001300	Efnb2	-1.015	0.494828	2.0209	2.5e-07	6.4e-15	7485	6240	3236	3555
ENSMUSG00000032607	Amt	0.914	1.88426	0.530712	2.6e-07	6.9e-06	437	463	903	793
ENSMUSG00000022974	Paxbp1	-0.606	0.657016	1.52203	2.6e-07	4.2e-07	3821	4025	2574	2583
ENSMUSG00000026043	Col3a1	-1.411	0.376051	2.65921	2.6e-07	2.6e-10	134990	129465	35218	64261
ENSMUSG00000010505	Myt1	1.392	2.62442	0.381036	2.7e-07	8.1e-19	1342	1771	4460	3716
ENSMUSG00000070643	Sox13	-0.728	0.60374	1.65634	2.9e-07	1.5e-06	1612	1560	937	978
ENSMUSG00000001270	Ckb	1.614	3.06099	0.326691	2.9e-07	9.9e-29	5373	6526	20284	16138
ENSMUSG00000042216	Sgsm1	0.865	1.82134	0.549046	3e-07	6.4e-06	507	587	1041	953
ENSMUSG00000030525	Chrna7	1.038	2.05338	0.487002	3.1e-07	2.8e-06	277	278	589	550
ENSMUSG00000032020	Ubash3b	1.019	2.02651	0.493458	3.1e-07	4.6e-09	640	667	1437	1215
ENSMUSG00000000142	Axin2	-0.829	0.562919	1.77645	3.2e-07	1.6e-05	1001	1037	521	625
ENSMUSG00000032503	Arpp21	1.521	2.8699	0.348444	3.2e-07	8.7e-08	95	117	337	272
ENSMUSG00000020654	Adcy3	-0.769	0.586824	1.70409	3.3e-07	9.1e-06	1474	1332	748	896
ENSMUSG00000021704	Mtx3	-0.695	0.617709	1.61888	3.3e-07	1e-06	1956	1944	1138	1268
ENSMUSG00000020695	Mrc2	-0.933	0.523768	1.90924	3.4e-07	3.1e-09	4115	4062	1793	2487
ENSMUSG00000047216	Cdh19	1.356	2.55974	0.390664	3.4e-07	4.3e-12	924	1456	3217	2879
ENSMUSG00000041731	Pgm5	-1.867	0.274143	3.64773	3.4e-07	1.3e-12	13710	11204	2251	4578
ENSMUSG00000025089	Gfra1	0.918	1.88949	0.529242	3.4e-07	1.2e-13	8985	10160	19346	16831
ENSMUSG00000025145	Lrrc45	-0.679	0.624598	1.60103	3.6e-07	4.7e-06	1714	1839	1157	1063
ENSMUSG00000068036	Mllt4	-0.631	0.645729	1.54864	3.6e-07	3.6e-06	3693	3675	2147	2606
ENSMUSG00000022469	Rapgef3	-1.725	0.302499	3.3058	3.6e-07	3.4e-06	665	636	115	279
ENSMUSG00000021745	Ptprg	0.595	1.51047	0.662044	3.6e-07	4.2e-07	5248	5511	8419	7837
ENSMUSG00000031428	Zcchc18	0.995	1.99308	0.501736	3.6e-07	1.3e-07	560	705	1335	1188
ENSMUSG00000037492	Zmat4	-1.335	0.396392	2.52275	3.8e-07	1.3e-07	495	393	174	177
ENSMUSG00000002881	Nab1	0.709	1.63467	0.611744	4.1e-07	1.3e-06	1127	1316	2002	1995
ENSMUSG00000017692	Rhbdl3	1.36	2.56685	0.389582	4.1e-07	3.9e-08	181	193	531	430
ENSMUSG00000028528	Dnajc6	1.465	2.76063	0.362236	4.3e-07	9.1e-10	284	418	1053	887
ENSMUSG00000000317	Bcl6b	-2.025	0.245705	4.06992	4.4e-07	1.6e-07	775	640	98	251
ENSMUSG00000029861	Fam131b	1.636	3.10803	0.321747	4.4e-07	3.8e-12	215	259	824	652
ENSMUSG00000043122	A530016L24Rik	-1.559	0.339386	2.9465	4.5e-07	6.8e-06	289	252	64	119
ENSMUSG00000026604	Ptpn14	-0.769	0.586824	1.70409	4.5e-07	3.4e-06	1871	1768	938	1195
ENSMUSG00000019817	Plagl1	-1.423	0.372936	2.68143	4.5e-07	5.2e-10	15528	14791	3957	7347
ENSMUSG00000057897	Camk2b	1.437	2.70757	0.369335	4.5e-07	3.1e-16	771	1056	2706	2246
ENSMUSG00000038679	Trps1	-0.813	0.569197	1.75686	4.6e-07	2.9e-10	7296	6288	3638	4089
ENSMUSG00000021286	Zfyve21	-0.878	0.544121	1.83783	4.8e-07	1.9e-05	815	816	412	475
ENSMUSG00000050288	Fzd2	-0.636	0.643495	1.55401	4.8e-07	2.8e-06	3011	3078	1802	2114
ENSMUSG00000039081	Zfp503	-0.864	0.549427	1.82008	4.8e-07	6.2e-09	3786	3485	1734	2258
ENSMUSG00000038807	Rap1gap2	1.213	2.31819	0.431371	4.8e-07	2.9e-12	606	712	1669	1391
ENSMUSG00000035275	Raver2	-0.679	0.624598	1.60103	4.9e-07	1.5e-06	2229	2049	1268	1402
ENSMUSG00000025795	Rassf3	-1.296	0.407254	2.45547	4.9e-07	4.7e-11	2022	1723	618	905
ENSMUSG00000054484	Tmem62	1.081	2.1155	0.472701	5e-07	5.1e-06	224	260	542	484
ENSMUSG00000050953	Gja1	0.615	1.53156	0.65293	5e-07	2e-07	2943	2921	4634	4347
ENSMUSG00000027210	Meis2	-1.457	0.36425	2.74537	5e-07	3.7e-11	12388	11001	3068	5450
ENSMUSG00000008999	Bmp7	0.952	1.93455	0.516915	5e-07	2.5e-11	1491	1805	3392	2991
ENSMUSG00000053046	Brsk2	1.44	2.71321	0.368567	5e-07	1.2e-13	518	712	1827	1515
ENSMUSG00000033088	Triobp	-0.677	0.625465	1.59881	5.3e-07	3.9e-06	2260	2175	1265	1507
ENSMUSG00000024378	Stard4	-0.699	0.615999	1.62338	5.3e-07	3.4e-06	2011	1782	1103	1231
ENSMUSG00000035274	Tpbg	-0.684	0.622437	1.60659	5.3e-07	1.3e-06	1912	1816	1151	1169
ENSMUSG00000055044	Pdlim1	1.124	2.1795	0.45882	5.3e-07	4.8e-13	870	1002	2219	1867
ENSMUSG00000038143	Stox2	0.749	1.68063	0.595016	5.5e-07	1.4e-08	2588	3099	4959	4602
ENSMUSG00000022321	Cdh10	1.273	2.41664	0.413798	5.5e-07	9.8e-14	1000	1387	3101	2671
ENSMUSG00000072294	Klf12	-0.935	0.523042	1.91189	5.6e-07	2.8e-05	751	628	350	371
ENSMUSG00000051177	Plcb1	0.676	1.5977	0.625898	5.6e-07	1.5e-06	1400	1638	2436	2422
ENSMUSG00000035164	Zc3h12c	0.678	1.59992	0.625031	5.6e-07	9.6e-07	1487	1434	2479	2197
ENSMUSG00000024376	Epb4.1l4a	1.32	2.49666	0.400535	5.7e-07	3.2e-15	720	881	2192	1808
ENSMUSG00000022358	Fbxo32	-0.98	0.50698	1.97247	5.8e-07	1.8e-05	625	592	281	335
ENSMUSG00000060240	Cend1	1.463	2.75681	0.362738	5.9e-07	5.5e-08	134	177	472	387
ENSMUSG00000056917	Sipa1	-0.656	0.634635	1.57571	6.1e-07	1.6e-06	2313	2338	1393	1557
ENSMUSG00000043065	Spice1	-0.722	0.606256	1.64947	6.2e-07	5.8e-06	1502	1385	887	863
ENSMUSG00000096603	Gm7694	-1.265	0.416099	2.40327	6.2e-07	2.9e-06	349	333	122	161
ENSMUSG00000062380	Tubb3	1.78	3.43426	0.291183	6.2e-07	3.2e-25	7095	9958	32794	25789
ENSMUSG00000009569	Mkl2	-0.651	0.636839	1.57026	6.3e-07	4.5e-06	2757	2601	1562	1846
ENSMUSG00000056153	Socs6	0.614	1.5305	0.653383	6.3e-07	4.5e-07	5689	5328	8892	7969
ENSMUSG00000029778	Adcyap1r1	1.632	3.09942	0.322641	6.4e-07	9e-26	1167	1434	4510	3560
ENSMUSG00000015305	Sash1	0.595	1.51047	0.662044	6.5e-07	1.7e-06	3816	4364	6164	6192
ENSMUSG00000085334	Gm12940	-0.686	0.621575	1.60882	6.5e-07	1.6e-06	1833	1804	1092	1168
ENSMUSG00000044456	Rin3	-0.888	0.540363	1.85061	6.7e-07	0.00012	806	810	370	502
ENSMUSG00000033361	Prrg3	-0.685	0.622006	1.6077	6.7e-07	2e-06	1941	1794	1129	1193
ENSMUSG00000044562	Rasip1	-1.725	0.302499	3.3058	6.7e-07	1.1e-06	1196	1182	206	515
ENSMUSG00000031530	Dusp4	0.802	1.74352	0.573554	6.7e-07	1e-09	1765	1835	3360	2919
ENSMUSG00000040452	Cdh12	1.114	2.16445	0.462011	6.8e-07	1.3e-05	192	246	509	441
ENSMUSG00000030606	Hapln3	-2.042	0.242827	4.11816	6.8e-07	1e-07	280	221	38	83
ENSMUSG00000022261	Sdc2	-1.294	0.407819	2.45207	6.8e-07	1.1e-14	5498	4605	1710	2407
ENSMUSG00000032816	Igdcc4	-1.028	0.49039	2.0392	6.9e-07	1.7e-09	3463	3593	1410	2047
ENSMUSG00000075590	Nrbp2	-1.401	0.378667	2.64085	7.1e-07	1.5e-08	581	711	211	277
ENSMUSG00000045667	Smtnl2	0.839	1.78881	0.559031	7.3e-07	3.1e-05	473	515	822	944
ENSMUSG00000028019	Pdgfc	-0.953	0.516557	1.93589	7.3e-07	4e-10	2413	2044	1060	1240
ENSMUSG00000067586	S1pr3	-1.366	0.387965	2.57755	7.7e-07	7e-10	4436	4194	1198	2148
ENSMUSG00000052544	St6galnac3	-0.907	0.533293	1.87514	7.8e-07	3e-05	1002	957	440	604
ENSMUSG00000040964	Arhgef10l	0.652	1.57135	0.636397	8e-07	1.8e-06	1737	2024	3034	2879
ENSMUSG00000020601	Trib2	0.599	1.51467	0.660211	8e-07	4.4e-07	3339	3463	5301	5003
ENSMUSG00000043556	Fbxl7	-0.962	0.513345	1.94801	8.1e-07	4.1e-05	546	624	278	322
ENSMUSG00000030352	Tspan9	-0.946	0.51907	1.92652	8.2e-07	2.6e-09	4747	4528	2007	2804
ENSMUSG00000042751	Nmnat2	1.595	3.02095	0.331022	8.2e-07	4.4e-11	272	411	1136	931
ENSMUSG00000020393	Kremen1	0.674	1.59549	0.626767	8.3e-07	7.6e-07	1336	1466	2269	2204
ENSMUSG00000031284	Pak3	0.82	1.76541	0.566442	8.4e-07	8.1e-06	552	596	1040	986
ENSMUSG00000039156	Stim2	-0.648	0.638164	1.56699	8.4e-07	2e-06	2312	2331	1403	1559
ENSMUSG00000022747	St3gal6	-1.238	0.42396	2.35871	8.6e-07	1e-06	338	330	136	147
ENSMUSG00000042515	Mum1l1	-0.667	0.629815	1.58777	8.9e-07	5.4e-06	2691	2485	1477	1779
ENSMUSG00000068735	Trp53i11	0.918	1.88949	0.529242	9e-07	2.8e-12	2365	2744	5164	4498
ENSMUSG00000061080	Lsamp	1.2	2.2974	0.435275	9.4e-07	1.1e-09	464	578	1301	1095
ENSMUSG00000087333	Gm13652	1.359	2.56507	0.389852	9.6e-07	6.7e-07	106	122	314	272
ENSMUSG00000061535	C1qtnf7	-1.456	0.364502	2.74347	9.7e-07	1.3e-05	273	246	69	120
ENSMUSG00000019894	Slc6a15	1.545	2.91804	0.342696	9.7e-07	4.2e-12	407	630	1654	1376
ENSMUSG00000022860	Chodl	1.182	2.26891	0.44074	1e-06	2.2e-05	180	281	532	515
ENSMUSG00000028601	Echdc2	-0.972	0.509799	1.96156	1e-06	1.3e-05	580	559	278	302
ENSMUSG00000029641	Rasl11a	1.077	2.10964	0.474013	1e-06	5.6e-06	218	232	501	450
ENSMUSG00000075028	Prdm11	-0.668	0.629379	1.58887	1e-06	3.9e-06	2091	1993	1192	1375
ENSMUSG00000002227	Mov10	-0.602	0.65884	1.51782	1e-06	3.7e-06	4293	3827	2538	2810
ENSMUSG00000014077	Chp1	0.608	1.52414	0.656106	1e-06	4.9e-07	2676	2659	4222	3912
ENSMUSG00000032902	Slc16a1	0.602	1.51782	0.65884	1e-06	3.5e-07	2818	2903	4432	4255
ENSMUSG00000035168	Tanc1	-0.795	0.576343	1.73508	1e-06	1.4e-08	5600	5060	2735	3406
ENSMUSG00000027584	Oprl1	1.025	2.03496	0.49141	1.1e-06	6.7e-06	245	265	519	520
ENSMUSG00000036499	Eea1	-0.632	0.645281	1.54971	1.1e-06	5.4e-06	2733	2684	1609	1884
ENSMUSG00000073700	Klhl21	0.717	1.64376	0.608361	1.1e-06	3.4e-06	938	1060	1689	1599
ENSMUSG00000034998	Foxn2	0.629	1.54649	0.646624	1.1e-06	7.9e-07	2048	2230	3395	3224
ENSMUSG00000028412	Slc44a1	0.587	1.50212	0.665726	1.1e-06	5.5e-07	3387	3532	5224	5172
ENSMUSG00000030519	Apba2	1.534	2.89588	0.345319	1.1e-06	7.4e-17	617	836	2331	1882
ENSMUSG00000047409	Ctdspl	-0.69	0.619854	1.61328	1.2e-06	9.3e-06	1771	1714	991	1168
ENSMUSG00000029712	Actl6b	1.362	2.57041	0.389043	1.2e-06	1.4e-06	98	126	305	272
ENSMUSG00000047344	Lancl3	1.539	2.90593	0.344124	1.2e-06	1.3e-06	86	144	361	308
ENSMUSG00000024937	Ehbp1l1	-1.049	0.483303	2.0691	1.2e-06	9.3e-07	976	1096	423	577
ENSMUSG00000031502	Col4a1	-1.454	0.365008	2.73967	1.2e-06	2.2e-09	35738	34249	8660	16893
ENSMUSG00000025321	Itgb8	0.758	1.69114	0.591316	1.3e-06	1.3e-05	689	798	1263	1253
ENSMUSG00000044167	Foxo1	0.739	1.66902	0.599155	1.3e-06	5.4e-06	808	896	1476	1370
ENSMUSG00000055435	Maf	-1.391	0.3813	2.6226	1.3e-06	1e-07	1524	1519	403	757
ENSMUSG00000025892	Gria4	1.055	2.07772	0.481297	1.3e-06	5.5e-10	963	1332	2493	2278
ENSMUSG00000035226	Rims4	1.942	3.84238	0.260255	1.3e-06	3.5e-11	76	97	380	288
ENSMUSG00000063659	Zbtb18	1.057	2.0806	0.48063	1.3e-06	1.9e-14	2070	2478	5109	4360
ENSMUSG00000027577	Chrna4	2.177	4.52212	0.221135	1.3e-06	6.4e-16	148	221	955	713
ENSMUSG00000067071	Hes6	1.082	2.11697	0.472374	1.4e-06	1.2e-12	1249	1568	3207	2762
ENSMUSG00000025889	Snca	1.347	2.54383	0.393109	1.5e-06	1.9e-06	96	128	288	282
ENSMUSG00000028047	Thbs3	-0.984	0.505576	1.97794	1.6e-06	5.5e-05	616	687	282	377
ENSMUSG00000018372	Cep95	-0.743	0.597496	1.67365	1.6e-06	5.2e-05	1047	1174	634	693
ENSMUSG00000027074	Slc43a3	-0.632	0.645281	1.54971	1.6e-06	1.5e-05	2701	2613	1547	1879
ENSMUSG00000078202	Nrarp	0.896	1.8609	0.537375	1.6e-06	9.5e-06	455	522	975	846
ENSMUSG00000040631	Dok4	-1.121	0.459775	2.17498	1.6e-06	7.5e-07	1218	1256	445	692
ENSMUSG00000032440	Tgfbr2	-0.913	0.53108	1.88296	1.6e-06	2.2e-08	3326	3208	1449	2017
ENSMUSG00000055235	Wdr86	-1.522	0.348203	2.87189	1.6e-06	5.9e-09	1926	1694	434	826
ENSMUSG00000027200	Sema6d	-1.254	0.419284	2.38502	1.6e-06	2.2e-09	3744	3606	1143	1938
ENSMUSG00000043857	Mgat5b	0.962	1.94801	0.513345	1.7e-06	2.9e-05	276	330	588	594
ENSMUSG00000020027	Socs2	0.678	1.59992	0.625031	1.7e-06	2.1e-06	1171	1169	1945	1800
ENSMUSG00000042594	Sh2b3	0.66	1.58008	0.632878	1.7e-06	2e-06	1411	1497	2427	2172
ENSMUSG00000025094	Slc18a2	1.406	2.65001	0.377356	1.7e-06	1.2e-13	666	959	2350	1963
ENSMUSG00000053192	Mllt11	1.316	2.48975	0.401647	1.7e-06	2.9e-18	1103	1288	3288	2670
ENSMUSG00000051243	Islr2	1.906	3.74769	0.266831	1.7e-06	3e-27	1008	1378	5075	3873
ENSMUSG00000022203	Efs	-0.618	0.651574	1.53475	1.8e-06	4.1e-06	2641	2590	1614	1792
ENSMUSG00000030031	Kbtbd8	1.189	2.27995	0.438607	1.8e-06	1.3e-09	436	491	1160	955
ENSMUSG00000042105	Inpp5f	0.82	1.76541	0.566442	1.8e-06	2e-10	2433	2736	4869	4263
ENSMUSG00000030000	Add2	1.357	2.56152	0.390393	1.8e-06	2.2e-13	671	937	2244	1878
ENSMUSG00000054196	Cthrc1	1.286	2.43851	0.410086	1.8e-06	2.8e-14	783	1010	2392	1988
ENSMUSG00000031613	Hpgd	-2.089	0.235044	4.25453	1.8e-06	2.3e-15	1453	1081	224	371
ENSMUSG00000020723	Cacng4	1.436	2.7057	0.369591	1.8e-06	1.6e-15	719	987	2539	2081
ENSMUSG00000036046	5031439G07Rik	0.797	1.73748	0.575545	1.9e-06	2.2e-10	3848	4280	7526	6598
ENSMUSG00000033419	Snap91	1.241	2.36362	0.423079	1.9e-06	2.5e-13	714	881	2064	1710
ENSMUSG00000057766	Ankrd29	1.258	2.39164	0.418123	2e-06	3e-06	122	147	340	303
ENSMUSG00000047547	Cltb	0.776	1.71238	0.583984	2.1e-06	3.8e-05	606	732	1196	1099
ENSMUSG00000010154	Spire2	1.187	2.27679	0.439215	2.1e-06	8.5e-06	137	180	367	356
ENSMUSG00000033902	Mapkbp1	-0.637	0.643049	1.55509	2.1e-06	5.9e-06	1888	2010	1226	1281
ENSMUSG00000002109	Ddb2	-1.157	0.448444	2.22993	2.1e-06	4.7e-06	349	340	161	148
ENSMUSG00000029108	Pcdh7	-0.653	0.635957	1.57243	2.1e-06	3.9e-07	4612	4016	2641	2844
ENSMUSG00000032936	Camkv	1.208	2.31017	0.432868	2.1e-06	2.5e-09	601	899	1827	1642
ENSMUSG00000030223	Ptpro	1.81	3.50642	0.285191	2.1e-06	8.1e-24	602	775	2737	2097
ENSMUSG00000057716	Tmem178b	1.732	3.32188	0.301034	2.3e-06	8.1e-12	185	250	813	632
ENSMUSG00000073125	Xlr3b	-1.151	0.450313	2.22068	2.4e-06	6.1e-05	374	379	136	203
ENSMUSG00000002147	Stat6	-0.721	0.606677	1.64832	2.4e-06	4.1e-05	1367	1297	731	884
ENSMUSG00000050248	Evc2	-0.633	0.644834	1.55079	2.4e-06	3.4e-06	2136	2061	1318	1387
ENSMUSG00000022754	Tmem45a	-1.772	0.292803	3.41527	2.4e-06	4.1e-07	658	549	112	243
ENSMUSG00000044968	Napepld	-0.911	0.531816	1.88035	2.5e-06	0.00015	668	639	298	396
ENSMUSG00000035246	Pcyt1b	0.879	1.8391	0.543744	2.5e-06	4.3e-05	389	425	800	697
ENSMUSG00000027570	Col9a3	1.058	2.08204	0.480297	2.5e-06	1e-05	341	506	883	883
ENSMUSG00000011171	Vipr2	-1.248	0.421031	2.37512	2.5e-06	2e-06	295	299	121	129
ENSMUSG00000022415	Syngr1	1.485	2.79917	0.357249	2.5e-06	2.3e-07	165	276	666	570
ENSMUSG00000046402	Rbp1	1.146	2.21299	0.451876	2.5e-06	8.4e-17	5843	7104	15590	13068
ENSMUSG00000049999	Ppp1r3d	-1.661	0.31622	3.16236	2.6e-06	4.7e-12	1186	921	271	394
ENSMUSG00000074657	Kif5a	1.152	2.22222	0.450001	2.6e-06	5.8e-13	1184	1554	3282	2810
ENSMUSG00000056380	Gpr50	-3.222	0.107172	9.33079	2.6e-06	7e-29	963	626	79	91
ENSMUSG00000096401	Gm21811	-0.659	0.633317	1.57899	2.7e-06	9.7e-06	1613	1589	1025	1003
ENSMUSG00000048782	Insc	1.584	2.998	0.333556	2.7e-06	4.7e-15	607	920	2530	2051
ENSMUSG00000000296	Tpd52l1	-1.093	0.468786	2.13317	2.8e-06	7.2e-06	390	389	176	189
ENSMUSG00000022564	Grina	1.04	2.05623	0.486327	2.8e-06	2e-11	1235	1576	3093	2691
ENSMUSG00000025195	Dnmbp	-0.639	0.642158	1.55725	2.9e-06	2.7e-05	2218	2165	1262	1549
ENSMUSG00000021087	Rtn1	1.585	3.00008	0.333325	2.9e-06	2e-20	1047	1411	4117	3262
ENSMUSG00000087259	2610035D17Rik	1.448	2.7283	0.366529	3e-06	1.2e-07	119	147	403	322
ENSMUSG00000029922	Mkrn1	0.871	1.82893	0.546768	3e-06	6.3e-09	1141	1375	2442	2163
ENSMUSG00000033569	Bai3	1.297	2.45717	0.406972	3e-06	3.4e-12	557	721	1722	1422
ENSMUSG00000019590	Cyb561	1.445	2.72263	0.367292	3e-06	1.5e-15	687	929	2432	1973
ENSMUSG00000018411	Mapt	1.426	2.68701	0.372161	3e-06	1.4e-15	936	1319	3329	2737
ENSMUSG00000039007	Cpq	-0.793	0.577143	1.73267	3.1e-06	0.00012	906	926	469	588
ENSMUSG00000035228	Ccdc106	-1.116	0.461371	2.16745	3.1e-06	1.7e-05	361	387	154	191
ENSMUSG00000001786	Fbxo7	0.693	1.61664	0.618566	3.1e-06	1.4e-05	916	1065	1626	1579
ENSMUSG00000024065	Ehd3	0.706	1.63127	0.613017	3.1e-06	6.9e-06	839	878	1415	1387
ENSMUSG00000028328	Tmod1	1.896	3.7218	0.268687	3.1e-06	2.4e-15	203	244	950	713
ENSMUSG00000031285	Dcx	1.663	3.16674	0.315782	3.1e-06	6.2e-25	991	1208	3931	3040
ENSMUSG00000023328	Ache	1.595	3.02095	0.331022	3.4e-06	8.8e-10	237	374	1018	830
ENSMUSG00000028655	Mfsd2a	1.253	2.38337	0.419575	3.5e-06	3.7e-06	132	142	362	292
ENSMUSG00000034271	Jdp2	-1.126	0.458184	2.18253	3.6e-06	1.3e-05	379	360	151	187
ENSMUSG00000029165	Agbl5	-0.631	0.645729	1.54864	3.6e-06	9.5e-06	1802	1809	1179	1154
ENSMUSG00000056313	1810011O10Rik	-1.422	0.373195	2.67957	3.6e-06	9e-09	1708	1492	430	764
ENSMUSG00000017009	Sdc4	-0.698	0.616426	1.62225	3.8e-06	8.4e-05	1451	1398	780	974
ENSMUSG00000060733	Ipmk	0.653	1.57243	0.635957	3.8e-06	3.5e-06	1183	1288	1961	1927
ENSMUSG00000060429	Sntb1	1.183	2.27048	0.440435	3.8e-06	9.4e-12	942	1311	2744	2376
ENSMUSG00000013846	St3gal1	0.739	1.66902	0.599155	3.9e-06	2.3e-05	696	686	1197	1111
ENSMUSG00000057969	Sema3b	0.953	1.93589	0.516557	4.1e-06	7.7e-05	256	329	572	561
ENSMUSG00000019066	Rab3d	0.939	1.9172	0.521594	4.1e-06	7e-05	273	338	595	578
ENSMUSG00000041096	Tspyl2	-0.678	0.625031	1.59992	4.1e-06	3e-05	1362	1432	828	917
ENSMUSG00000039167	Eltd1	-1.853	0.276816	3.61251	4.1e-06	3e-05	507	469	67	204
ENSMUSG00000026494	Kif26b	-1.471	0.360732	2.77214	4.1e-06	1.3e-11	8220	6948	1999	3470
ENSMUSG00000002341	Ncan	1.449	2.73019	0.366275	4.1e-06	2.3e-18	781	955	2645	2102
ENSMUSG00000056612	Ppp1r14b	0.828	1.77522	0.56331	4.2e-06	2e-11	5597	5855	10952	9381
ENSMUSG00000010476	Ebf3	1.092	2.13169	0.469111	4.3e-06	2.6e-08	543	729	1450	1266
ENSMUSG00000027581	Stmn3	1.516	2.85997	0.349654	4.3e-06	7.2e-16	735	1058	2840	2295
ENSMUSG00000035459	Stab2	-1.977	0.254018	3.93674	4.4e-06	2e-05	1674	1556	175	649
ENSMUSG00000074867	Zfp808	-0.648	0.638164	1.56699	4.4e-06	1.6e-05	1894	1732	1095	1218
ENSMUSG00000050394	Armcx6	-1.197	0.436181	2.29262	4.4e-06	1.2e-06	1130	1171	377	626
ENSMUSG00000020340	Cyfip2	1.092	2.13169	0.469111	4.4e-06	6.5e-16	2265	2582	5646	4690
ENSMUSG00000030091	Nup210	1.138	2.20076	0.454389	4.4e-06	7.3e-17	1964	2216	5050	4157
ENSMUSG00000026452	Syt2	-1.397	0.379718	2.63353	4.5e-06	2.1e-05	329	286	85	148
ENSMUSG00000056972	Magel2	0.991	1.98756	0.503129	4.6e-06	5.5e-05	221	278	491	502
ENSMUSG00000074637	Sox2	1.658	3.15579	0.316878	4.6e-06	2.3e-16	707	1088	3157	2515
ENSMUSG00000029291	Rufy3	1.243	2.3669	0.422493	4.6e-06	1.8e-17	1811	2215	5238	4298
ENSMUSG00000031137	Fgf13	1.422	2.67957	0.373195	4.7e-06	1.8e-16	644	736	2067	1634
ENSMUSG00000032340	Neo1	-0.646	0.63905	1.56482	4.9e-06	8.9e-07	11462	10408	6382	7592
ENSMUSG00000038668	Lpar1	-1.476	0.359484	2.78176	4.9e-06	1.1e-09	4494	3971	1046	1997
ENSMUSG00000038916	Soga3	1.022	2.03073	0.492433	4.9e-06	4.9e-12	1297	1551	3130	2661
ENSMUSG00000041540	Sox5	0.638	1.55617	0.642603	5e-06	3.5e-06	1259	1347	2039	2018
ENSMUSG00000030554	Synm	1.421	2.67771	0.373453	5e-06	1.4e-11	438	619	1557	1276
ENSMUSG00000035235	Trim13	0.797	1.73748	0.575545	5.1e-06	7.2e-05	477	569	932	888
ENSMUSG00000044461	Shisa2	-0.589	0.664804	1.5042	5.1e-06	1e-05	2962	2769	1805	2003
ENSMUSG00000020101	4632428N05Rik	-0.766	0.588046	1.70055	5.2e-06	0.00018	1026	954	516	647
ENSMUSG00000095115	Itpripl2	-0.586	0.666187	1.50108	5.2e-06	8.1e-06	2704	2686	1726	1864
ENSMUSG00000035078	Mtmr9	0.624	1.54114	0.648869	5.2e-06	5.1e-06	1560	1628	2590	2324
ENSMUSG00000032511	Scn5a	1.186	2.27521	0.43952	5.3e-06	1.5e-05	125	167	336	328
ENSMUSG00000034255	Arhgap27	-1.687	0.310572	3.21986	5.4e-06	2.2e-05	454	423	78	196
ENSMUSG00000060803	Gstp1	0.905	1.87254	0.534033	5.4e-06	1.4e-11	2647	3097	5771	4989
ENSMUSG00000027333	Smox	0.682	1.60436	0.623301	5.5e-06	2.2e-05	939	1092	1700	1562
ENSMUSG00000024074	Crim1	-0.62	0.650671	1.53688	5.5e-06	2.1e-05	1740	1872	1153	1197
ENSMUSG00000034614	Pik3ip1	0.732	1.66094	0.602069	5.6e-06	3.1e-05	687	687	1190	1094
ENSMUSG00000057411	Fam173a	0.72	1.64718	0.607097	5.6e-06	4.2e-06	1054	1288	1994	1867
ENSMUSG00000003644	Rps6ka1	-0.656	0.634635	1.57571	5.8e-06	5e-05	1756	1644	983	1173
ENSMUSG00000095403	Gm21092	-0.591	0.663883	1.50629	5.8e-06	2.4e-05	2852	2750	1712	2004
ENSMUSG00000026640	Plxna2	-1.167	0.445346	2.24544	5.9e-06	1e-16	5789	4633	2169	2468
ENSMUSG00000001985	Grik3	1.773	3.41764	0.2926	5.9e-06	5.9e-17	1439	2380	7306	5751
ENSMUSG00000021066	Atl1	1.025	2.03496	0.49141	6e-06	6.6e-07	422	510	1027	874
ENSMUSG00000052726	Kcnt2	1.131	2.1901	0.456599	6e-06	3e-11	704	810	1818	1499
ENSMUSG00000027849	Syt6	0.834	1.78262	0.560972	6.1e-06	6.2e-05	409	398	723	715
ENSMUSG00000006519	Cyba	-0.945	0.51943	1.92519	6.1e-06	4e-05	940	903	392	564
ENSMUSG00000036097	Fam178a	-0.633	0.644834	1.55079	6.1e-06	9.6e-07	10634	9396	6056	6857
ENSMUSG00000048550	Thnsl1	0.867	1.82387	0.548286	6.2e-06	9.4e-05	335	389	644	677
ENSMUSG00000074093	Svip	0.988	1.98343	0.504176	6.2e-06	2.5e-05	237	250	501	465
ENSMUSG00000000031	H19	-1.505	0.35233	2.83825	6.2e-06	1.1e-10	253805	217004	58051	107872
ENSMUSG00000032643	Fhl3	-1.203	0.434371	2.30218	6.4e-06	7.9e-08	872	693	319	360
ENSMUSG00000026923	Notch1	0.813	1.75686	0.569197	6.4e-06	3.9e-10	4147	4861	8407	7420
ENSMUSG00000040860	Crocc	-0.634	0.644387	1.55186	6.6e-06	3.5e-05	1724	1791	1053	1211
ENSMUSG00000031596	Slc7a2	-0.753	0.593368	1.68529	6.8e-06	9.6e-05	1002	893	544	580
ENSMUSG00000020181	Nav3	0.937	1.91454	0.522318	6.9e-06	4.7e-05	287	279	577	509
ENSMUSG00000023048	Prr13	0.947	1.92786	0.51871	6.9e-06	3.9e-05	260	294	550	519
ENSMUSG00000040907	Atp1a3	1.342	2.53503	0.394473	6.9e-06	3.9e-07	144	148	414	327
ENSMUSG00000024502	Jakmip2	1.317	2.49147	0.401369	7e-06	2.8e-08	322	479	1080	918
ENSMUSG00000021895	Arhgef3	0.851	1.80375	0.5544	7.1e-06	1.9e-10	1992	2296	4142	3597
ENSMUSG00000035354	Uvrag	-0.641	0.641268	1.55941	7.2e-06	4.6e-05	1595	1669	974	1118
ENSMUSG00000023391	Dlx2	1.833	3.56277	0.28068	7.3e-06	3.1e-18	410	583	2011	1529
ENSMUSG00000091243	Vgll3	1.453	2.73777	0.365261	7.5e-06	8.2e-07	113	168	344	429
ENSMUSG00000049791	Fzd4	-1.2	0.435275	2.2974	7.5e-06	7.2e-07	1366	1358	439	746
ENSMUSG00000026321	Tnfrsf11a	-1.432	0.370617	2.69821	7.6e-06	8.8e-05	272	263	66	133
ENSMUSG00000004896	Rrnad1	-0.669	0.628942	1.58997	7.7e-06	0.00025	1081	1232	749	706
ENSMUSG00000040690	Col16a1	-1.584	0.333556	2.998	8e-06	5.6e-11	2749	3290	706	1307
ENSMUSG00000020576	Nbas	0.984	1.97794	0.505576	8e-06	8.4e-14	4945	5670	11392	9608
ENSMUSG00000054423	Cadps	1.534	2.89588	0.345319	8e-06	5.7e-15	1624	2560	6671	5447
ENSMUSG00000020848	Doc2b	1.167	2.24544	0.445346	8.1e-06	3.5e-11	827	1136	2376	2037
ENSMUSG00000026447	Pik3c2b	-0.624	0.648869	1.54114	8.3e-06	2e-05	1834	1714	1128	1173
ENSMUSG00000045827	Serpinb9	-1.682	0.31165	3.20872	8.3e-06	2.2e-06	632	537	114	251
ENSMUSG00000034312	Iqsec1	-0.687	0.621144	1.60993	8.4e-06	9.2e-05	1264	1248	721	837
ENSMUSG00000023017	Asic1	1.292	2.44867	0.408384	8.7e-06	8.9e-05	81	134	248	280
ENSMUSG00000050966	Lin28a	2.39	5.24157	0.190782	8.7e-06	2.6e-14	57	78	413	292
ENSMUSG00000020436	Gabrg2	1.221	2.33108	0.428985	8.9e-06	5.9e-06	120	133	312	278
ENSMUSG00000045573	Penk	-0.903	0.534774	1.86995	9e-06	0.00011	580	541	274	325
ENSMUSG00000031103	Elf4	-1.198	0.435879	2.29421	9e-06	1.8e-05	665	597	211	339
ENSMUSG00000025978	Rftn2	0.695	1.61888	0.617709	9.3e-06	4.7e-05	739	830	1272	1271
ENSMUSG00000063760	Rnf217	0.608	1.52414	0.656106	9.3e-06	6.7e-06	1533	1630	2503	2322
ENSMUSG00000037892	Pcdh18	-1.162	0.446893	2.23767	9.4e-06	1.4e-10	16264	14332	5402	8269
ENSMUSG00000041216	Clvs1	1.86	3.63008	0.275476	9.4e-06	1.4e-26	728	905	3400	2535
ENSMUSG00000031189	Aff2	0.78	1.71713	0.582367	9.5e-06	7.3e-05	502	515	917	830
ENSMUSG00000032741	Tpcn1	-0.625	0.64842	1.54221	9.5e-06	4.5e-05	1858	1815	1095	1284
ENSMUSG00000061859	Inadl	-0.723	0.605836	1.65061	9.6e-06	7.9e-05	1389	1256	715	886
ENSMUSG00000040414	Slc25a28	-0.747	0.595841	1.6783	9.7e-06	0.00018	823	895	494	529
ENSMUSG00000040675	Mthfd1l	0.586	1.50108	0.666187	9.7e-06	5.2e-06	1843	1936	2896	2780
ENSMUSG00000025318	Jph3	1.255	2.38667	0.418994	9.7e-06	1.9e-06	219	328	701	605
ENSMUSG00000059022	Kcp	-1.256	0.418703	2.38833	9.7e-06	2.6e-10	1696	2010	629	921
ENSMUSG00000036459	Wtip	-0.682	0.623301	1.60436	1e-05	7.3e-05	1215	1184	724	771
ENSMUSG00000026527	Rgs7	1.33	2.51403	0.397768	1e-05	6e-06	88	111	270	230
ENSMUSG00000059049	Frem1	-1.293	0.408102	2.45037	1e-05	4.7e-10	7644	6748	2186	3685
ENSMUSG00000051375	Pcdh1	1.521	2.8699	0.348444	1e-05	5.5e-23	3482	4363	12645	9872
ENSMUSG00000039384	Dusp10	-0.878	0.544121	1.83783	1.1e-05	0.00025	635	578	292	367
ENSMUSG00000055963	Triqk	-1.084	0.471719	2.11991	1.1e-05	0.00019	368	372	139	210
ENSMUSG00000037243	Zfp692	-0.79	0.578344	1.72907	1.1e-05	0.00018	755	888	460	490
ENSMUSG00000022221	Ripk3	-0.973	0.509446	1.96292	1.1e-05	9.2e-05	786	748	316	465
ENSMUSG00000020263	Appl2	-0.675	0.626332	1.5966	1.1e-05	1.4e-05	1602	1850	1064	1098
ENSMUSG00000038473	Nos1ap	-1.219	0.42958	2.32785	1.1e-05	8.8e-06	294	266	112	129
ENSMUSG00000028497	Ptplad2	-1.279	0.412081	2.42671	1.1e-05	1.2e-06	956	827	280	454
ENSMUSG00000028664	Ephb2	0.618	1.53475	0.651574	1.1e-05	8.8e-07	3172	3367	5318	4720
ENSMUSG00000005124	Wisp1	-1.361	0.389312	2.56863	1.1e-05	6.4e-08	2342	2249	612	1175
ENSMUSG00000048978	Nrsn1	1.626	3.08656	0.323985	1.1e-05	6e-08	78	97	307	236
ENSMUSG00000041046	Ramp3	1.787	3.45097	0.289774	1.1e-05	7.3e-11	110	117	450	335
ENSMUSG00000022055	Nefl	1.12	2.17347	0.460094	1.1e-05	3.4e-15	6411	7990	17049	14259
ENSMUSG00000036403	Cep135	-0.629	0.646624	1.54649	1.2e-05	5.8e-05	1759	1693	1026	1204
ENSMUSG00000024805	Pcgf5	1.139	2.20228	0.454074	1.2e-05	2.1e-05	149	155	372	301
ENSMUSG00000001622	Csn3	1.18	2.26577	0.441351	1.2e-05	1.9e-05	130	146	345	281
ENSMUSG00000044447	Dock5	0.971	1.9602	0.510152	1.2e-05	1.3e-05	382	500	918	812
ENSMUSG00000055675	Kbtbd11	0.911	1.88035	0.531816	1.2e-05	1.3e-05	435	535	975	851
ENSMUSG00000038453	Srcin1	1.542	2.91198	0.343409	1.2e-05	1.2e-05	62	115	277	237
ENSMUSG00000044117	2900011O08Rik	1.258	2.39164	0.418123	1.2e-05	6.6e-06	120	128	329	263
ENSMUSG00000023191	Leprel2	-0.817	0.567621	1.76174	1.2e-05	8.4e-08	3038	3319	1569	2036
ENSMUSG00000023885	Thbs2	-1.343	0.3942	2.53678	1.2e-05	4.9e-08	1718	1891	507	915
ENSMUSG00000036564	Ndrg4	1.033	2.04627	0.488693	1.2e-05	5e-09	732	935	1836	1579
ENSMUSG00000068154	Insm1	1.767	3.40345	0.293819	1.2e-05	7.5e-19	519	725	2408	1833
ENSMUSG00000067925	Cxx1a	0.79	1.72907	0.578344	1.3e-05	0.00013	443	507	847	796
ENSMUSG00000022359	Wdyhv1	-0.894	0.53812	1.85832	1.3e-05	9.3e-05	555	511	280	293
ENSMUSG00000056919	4922501C03Rik	-0.654	0.635516	1.57352	1.3e-05	8.4e-05	1307	1251	823	803
ENSMUSG00000072568	Fam84b	0.692	1.61552	0.618995	1.3e-05	6.8e-05	704	766	1176	1199
ENSMUSG00000029163	Emilin1	-0.646	0.63905	1.56482	1.3e-05	2.2e-06	11958	12134	6818	8576
ENSMUSG00000037979	Ccdc92	1.289	2.44359	0.409235	1.3e-05	2e-07	206	257	627	507
ENSMUSG00000023951	Vegfa	-0.819	0.566835	1.76418	1.3e-05	5.4e-08	2548	2893	1384	1699
ENSMUSG00000005338	Cadm3	1.15	2.21914	0.450625	1.3e-05	1.2e-08	517	710	1468	1258
ENSMUSG00000049281	Scn3b	1.44	2.71321	0.368567	1.3e-05	5.8e-19	1129	1421	3872	3054
ENSMUSG00000031688	Pou4f2	3.375	10.3747	0.0963882	1.3e-05	4e-25	44	56	635	403
ENSMUSG00000028256	Odf2l	-0.687	0.621144	1.60993	1.4e-05	0.00013	1127	1046	679	670
ENSMUSG00000035580	Kcnh8	1.257	2.38998	0.418413	1.4e-05	1.3e-05	121	172	381	321
ENSMUSG00000054976	Nyap2	1.223	2.33432	0.428391	1.4e-05	2.9e-06	187	248	555	461
ENSMUSG00000037625	Cldn11	-2.018	0.2469	4.05022	1.4e-05	1.9e-06	315	248	39	101
ENSMUSG00000060477	Irak2	-1.602	0.32942	3.03564	1.4e-05	6e-07	568	461	120	220
ENSMUSG00000052889	Prkcb	1.193	2.28628	0.437392	1.4e-05	3.5e-08	457	672	1382	1202
ENSMUSG00000007021	Syngr3	1.508	2.84415	0.351598	1.4e-05	5.5e-09	176	237	658	518
ENSMUSG00000062444	Ap3b2	1.407	2.65185	0.377095	1.4e-05	2.4e-15	729	962	2498	1995
ENSMUSG00000043531	Sorcs1	1.728	3.31268	0.30187	1.4e-05	8.7e-21	1264	1825	5796	4445
ENSMUSG00000032348	Gsta4	0.916	1.88688	0.529976	1.5e-05	2.2e-10	2309	2945	5260	4661
ENSMUSG00000000325	Arvcf	1.136	2.19771	0.455019	1.5e-05	3.1e-13	4701	6376	13132	11212
ENSMUSG00000027834	Serpini1	1.326	2.50707	0.398873	1.5e-05	9.4e-14	1862	2743	6293	5259
ENSMUSG00000032186	Tmod2	1.327	2.5088	0.398596	1.5e-05	6.7e-21	2103	2365	6268	4952
ENSMUSG00000063873	Slc24a3	-1.242	0.422786	2.36526	1.6e-05	7.5e-05	437	409	130	227
ENSMUSG00000027803	Wwtr1	0.627	1.54435	0.647521	1.6e-05	2.6e-06	5856	7130	10148	9914
ENSMUSG00000046157	Tmem229b	1.046	2.0648	0.484309	1.6e-05	8.7e-07	409	524	1039	888
ENSMUSG00000051111	Sv2c	1.204	2.30378	0.43407	1.6e-05	8.3e-07	217	245	592	476
ENSMUSG00000003279	Dlgap1	1.355	2.55797	0.390935	1.6e-05	1.7e-07	206	290	699	571
ENSMUSG00000022371	Col14a1	-1.212	0.43167	2.31659	1.6e-05	1.1e-08	6305	6455	2015	3492
ENSMUSG00000068699	Flnc	-1.244	0.4222	2.36854	1.6e-05	4.5e-09	10656	9821	3170	5473
ENSMUSG00000048027	Rgmb	0.836	1.78509	0.560195	1.6e-05	4.5e-10	3579	4294	7484	6577
ENSMUSG00000061740	Cyp2d22	-1.33	0.397768	2.51403	1.7e-05	0.00016	283	283	77	148
ENSMUSG00000035158	Mitf	0.981	1.97383	0.506628	1.7e-05	0.00014	201	261	473	439
ENSMUSG00000022012	Enox1	0.694	1.61776	0.618138	1.7e-05	9.7e-05	720	801	1300	1163
ENSMUSG00000025422	Agap2	0.982	1.9752	0.506277	1.7e-05	7.3e-05	200	239	428	440
ENSMUSG00000039765	Cc2d2a	-0.591	0.663883	1.50629	1.7e-05	5.8e-05	2206	2107	1317	1543
ENSMUSG00000024172	St6gal2	1.13	2.18859	0.456916	1.7e-05	2.7e-05	130	163	320	323
ENSMUSG00000063506	Arhgap22	1.363	2.57219	0.388773	1.7e-05	7.2e-08	241	349	834	686
ENSMUSG00000041313	Slc7a1	0.765	1.69937	0.588453	1.7e-05	3.8e-08	1455	1493	2701	2311
ENSMUSG00000027525	Phactr3	1.477	2.78369	0.359235	1.7e-05	3.2e-09	221	298	808	638
ENSMUSG00000034936	Arl4d	-1.749	0.297508	3.36126	1.7e-05	1e-09	437	322	100	125
ENSMUSG00000042529	Kcnj12	1.47	2.77022	0.360982	1.7e-05	7.2e-11	299	375	1049	820
ENSMUSG00000069727	Gm5595	-0.769	0.586824	1.70409	1.8e-05	0.00024	786	753	428	475
ENSMUSG00000026825	Dnm1	-0.651	0.636839	1.57026	1.8e-05	0.00022	1117	1211	747	737
ENSMUSG00000024952	Rps6ka4	-0.774	0.584794	1.71	1.8e-05	0.00022	746	733	415	450
ENSMUSG00000039087	Rreb1	-0.608	0.656106	1.52414	1.8e-05	7.3e-05	1610	1681	1031	1128
ENSMUSG00000041608	Entpd3	1.621	3.07588	0.32511	1.8e-05	1.7e-09	130	157	501	382
ENSMUSG00000090061	3110047P20Rik	2.397	5.26707	0.189859	1.8e-05	3.2e-15	71	97	522	364
ENSMUSG00000035864	Syt1	1.393	2.62624	0.380772	1.8e-05	1.1e-17	2305	3095	7875	6309
ENSMUSG00000033705	Stard9	-0.623	0.649319	1.54007	1.9e-05	8.2e-05	1451	1458	924	964
ENSMUSG00000016087	Fli1	-1.709	0.305872	3.26934	1.9e-05	6.2e-06	1503	1427	238	661
ENSMUSG00000068615	Gjd2	1.513	2.85403	0.350382	1.9e-05	9.6e-13	342	391	1184	910
ENSMUSG00000039954	Stk32a	1.591	3.01258	0.331941	1.9e-05	3.7e-15	399	462	1475	1122
ENSMUSG00000012520	Phox2b	1.725	3.3058	0.302499	1.9e-05	7.6e-22	4035	5739	18329	13984
ENSMUSG00000045409	Trim39	-0.61	0.655197	1.52626	2e-05	0.00014	1460	1582	964	1029
ENSMUSG00000051124	Gimap9	-1.085	0.471392	2.12138	2e-05	6.7e-05	345	330	138	180
ENSMUSG00000049690	Nckap5	1.367	2.57934	0.387697	2e-05	3e-08	199	228	618	485
ENSMUSG00000024109	Nrxn1	1.385	2.61172	0.382889	2e-05	1.4e-10	407	571	1412	1143
ENSMUSG00000015879	Fam184b	1.392	2.62442	0.381036	2e-05	4.5e-11	774	1266	2899	2460
ENSMUSG00000031387	Renbp	-0.848	0.555554	1.8	2.1e-05	0.0003	593	587	294	361
ENSMUSG00000036198	Arhgap36	1.105	2.15099	0.464902	2.1e-05	2e-05	140	161	322	327
ENSMUSG00000052384	Lrrc33	-1.673	0.313601	3.18877	2.1e-05	2.7e-06	595	495	108	234
ENSMUSG00000031028	Tub	0.926	1.9	0.526316	2.1e-05	1.7e-07	975	1390	2246	2253
ENSMUSG00000031647	Mfap3l	1.474	2.77791	0.359983	2.1e-05	2.9e-10	303	428	1132	901
ENSMUSG00000000948	Snrpn	0.985	1.97931	0.505226	2.1e-05	6.7e-11	1290	1566	3061	2598
ENSMUSG00000034612	Chst11	1.137	2.19923	0.454704	2.1e-05	4.1e-12	841	1015	2243	1842
ENSMUSG00000042671	Rgs8	1.173	2.2548	0.443498	2.2e-05	1.8e-05	118	141	304	280
ENSMUSG00000020900	Myh10	-0.618	0.651574	1.53475	2.2e-05	2.4e-06	33307	30521	18852	22744
ENSMUSG00000037992	Rara	0.715	1.64148	0.609205	2.2e-05	3.6e-08	2561	2877	4751	4180
ENSMUSG00000056812	St8sia3	1.66	3.16017	0.316439	2.2e-05	7.9e-12	209	217	772	578
ENSMUSG00000041729	Coro2b	1.371	2.5865	0.386623	2.2e-05	2.1e-15	797	1031	2635	2098
ENSMUSG00000036815	Dpp10	-1.135	0.455335	2.19619	2.3e-05	8.8e-05	242	298	131	115
ENSMUSG00000031517	Gpm6a	1.095	2.13613	0.468136	2.3e-05	6.2e-05	134	173	315	340
ENSMUSG00000051022	Hs3st1	1.376	2.59548	0.385286	2.3e-05	7.6e-07	159	236	564	463
ENSMUSG00000019986	Ahi1	0.706	1.63127	0.613017	2.3e-05	2.7e-07	1764	2021	3272	2907
ENSMUSG00000041058	Wwp1	-0.712	0.610473	1.63807	2.3e-05	5.5e-08	4650	3928	2555	2680
ENSMUSG00000009828	Ick	1.002	2.00277	0.499307	2.4e-05	5.5e-13	2310	2744	5509	4621
ENSMUSG00000039431	Mtmr7	0.79	1.72907	0.578344	2.5e-05	0.00025	432	416	784	682
ENSMUSG00000029005	Draxin	1.257	2.38998	0.418413	2.5e-05	6e-05	86	130	271	245
ENSMUSG00000035258	Abi3bp	-1.593	0.331481	3.01676	2.5e-05	7.9e-06	253	306	63	122
ENSMUSG00000024921	Smarca2	-0.805	0.572362	1.74715	2.5e-05	4.2e-07	3504	3332	1658	2252
ENSMUSG00000029121	Crmp1	1.307	2.47426	0.40416	2.5e-05	3.7e-18	4077	5107	12633	10104
ENSMUSG00000036273	Lrrk2	-1.429	0.371388	2.6926	2.6e-05	1.2e-06	780	650	193	338
ENSMUSG00000026469	Xpr1	0.783	1.72071	0.581157	2.6e-05	8.9e-10	2616	2704	4947	4209
ENSMUSG00000032291	Crabp1	0.68	1.60214	0.624165	2.7e-05	0.00026	724	644	1140	1050
ENSMUSG00000079055	Slc8a3	-1.098	0.467164	2.14058	2.7e-05	7.3e-05	331	310	129	169
ENSMUSG00000021390	Ogn	-1.207	0.433168	2.30857	2.7e-05	1e-05	955	948	299	526
ENSMUSG00000027435	Cd93	-1.68	0.312083	3.20428	2.7e-05	1.5e-06	4369	4131	713	1943
ENSMUSG00000024758	Rtn3	0.65	1.56917	0.63728	2.7e-05	1.6e-07	4356	4744	7590	6698
ENSMUSG00000022453	Naga	-0.749	0.595016	1.68063	2.8e-05	0.00049	714	777	418	469
ENSMUSG00000022515	Anks3	-0.623	0.649319	1.54007	2.8e-05	0.00024	1280	1409	827	919
ENSMUSG00000025375	Aatk	-0.684	0.622437	1.60659	2.8e-05	0.00023	1025	985	605	645
ENSMUSG00000001313	Rnd2	0.863	1.81882	0.549808	2.8e-05	0.0002	314	323	625	535
ENSMUSG00000050875	A730017C20Rik	1.265	2.40327	0.416099	2.8e-05	3.9e-07	203	238	590	470
ENSMUSG00000043629	1700019D03Rik	1.649	3.13616	0.318861	2.8e-05	1.2e-10	190	254	792	603
ENSMUSG00000014602	Kif1a	1.463	2.75681	0.362738	2.8e-05	2e-17	1732	2410	6374	5046
ENSMUSG00000029406	Pitpnm2	-0.602	0.65884	1.51782	2.9e-05	0.00024	1385	1399	958	877
ENSMUSG00000059674	Cdh24	-0.672	0.627636	1.59328	2.9e-05	4.5e-05	1406	1635	971	939
ENSMUSG00000021133	4933426M11Rik	0.598	1.51362	0.660669	2.9e-05	1.4e-05	1801	2035	3045	2765
ENSMUSG00000028041	Adam15	-1.11	0.463294	2.15846	2.9e-05	1.5e-06	1368	1436	495	803
ENSMUSG00000032549	Rab6b	1.699	3.24676	0.308	2.9e-05	2.1e-19	536	657	2217	1660
ENSMUSG00000033578	Tmem35	0.804	1.74594	0.572759	3e-05	0.00046	349	438	684	690
ENSMUSG00000036225	Kctd1	0.887	1.84933	0.540737	3e-05	8.9e-08	821	870	1704	1425
ENSMUSG00000025511	Tspan4	-0.661	0.63244	1.58118	3.1e-05	0.00031	1164	1149	676	786
ENSMUSG00000052921	Arhgef15	-1.177	0.44227	2.26106	3.1e-05	2.3e-05	841	808	268	461
ENSMUSG00000029413	Naaa	-1.167	0.445346	2.24544	3.1e-05	2.1e-05	262	269	110	126
ENSMUSG00000040451	Sgms1	-0.672	0.627636	1.59328	3.2e-05	0.00061	1209	1166	652	837
ENSMUSG00000034993	Vat1	0.666	1.58667	0.630252	3.2e-05	1.5e-06	1677	1847	2975	2621
ENSMUSG00000025019	Lcor	0.63	1.54756	0.646176	3.2e-05	9.2e-07	2397	2348	3926	3421
ENSMUSG00000033392	Clasp2	0.662	1.58227	0.632002	3.2e-05	8.5e-08	4668	4979	8151	7123
ENSMUSG00000021464	Ror2	-1.219	0.42958	2.32785	3.2e-05	7e-08	2742	2597	830	1462
ENSMUSG00000024425	Ndfip1	0.835	1.78386	0.560583	3.2e-05	1.3e-09	2901	3539	6115	5381
ENSMUSG00000005089	Slc1a2	1.568	2.96493	0.337276	3.2e-05	9.5e-11	210	223	733	553
ENSMUSG00000000889	Dbh	2.018	4.05022	0.2469	3.3e-05	5.2e-32	1356	1688	7184	5155
ENSMUSG00000024948	Map4k2	-0.955	0.515842	1.93858	3.4e-05	2e-06	991	1180	504	615
ENSMUSG00000037355	Uvssa	-0.62	0.650671	1.53688	3.6e-05	0.00054	1156	1325	782	833
ENSMUSG00000022074	Tnfrsf10b	-0.927	0.525951	1.90132	3.6e-05	0.00044	450	451	202	271
ENSMUSG00000024873	Cnih2	0.81	1.75321	0.570382	3.6e-05	0.00024	363	348	640	607
ENSMUSG00000001946	Esam	-1.713	0.305025	3.27842	3.6e-05	2.2e-05	1145	1105	176	513
ENSMUSG00000032303	Chrna3	1.584	2.998	0.333556	3.6e-05	8.5e-20	1535	2112	6182	4759
ENSMUSG00000026821	Ralgds	0.886	1.84805	0.541112	3.7e-05	1.4e-10	3503	4277	7711	6678
ENSMUSG00000025855	Prkar1b	0.728	1.65634	0.60374	3.8e-05	0.00011	668	835	1291	1201
ENSMUSG00000048583	Igf2	-1.36	0.389582	2.56685	3.8e-05	3.8e-09	42921	37708	11048	20363
ENSMUSG00000086370	Ftx	-0.674	0.626767	1.59549	3.9e-05	0.00036	985	929	609	591
ENSMUSG00000020911	Krt19	-0.992	0.50278	1.98894	3.9e-05	9.6e-05	378	365	171	202
ENSMUSG00000058056	Palld	-0.866	0.548666	1.8226	3.9e-05	4.1e-05	1235	1188	549	779
ENSMUSG00000029570	Lfng	1.627	3.0887	0.323761	3.9e-05	4.6e-10	227	347	1000	776
ENSMUSG00000024130	Abca3	0.91	1.87905	0.532185	3.9e-05	1.2e-10	1600	1841	3511	2962
ENSMUSG00000004558	Ndrg2	0.665	1.58557	0.630689	4e-05	0.00033	691	843	1221	1213
ENSMUSG00000051043	Gprc5c	-0.618	0.651574	1.53475	4e-05	0.00016	1880	1855	1075	1356
ENSMUSG00000005774	Rfx5	-0.615	0.65293	1.53156	4e-05	0.00014	1394	1330	869	909
ENSMUSG00000038605	Samd10	1.324	2.50359	0.399426	4e-05	7.1e-09	285	324	857	671
ENSMUSG00000020431	Adcy1	1.091	2.13022	0.469436	4e-05	3.8e-12	1049	1269	2713	2232
ENSMUSG00000078496	Gm13152	-0.707	0.612593	1.63241	4.1e-05	0.00057	951	888	509	617
ENSMUSG00000031557	Plekha2	0.83	1.77769	0.562529	4.1e-05	0.00026	336	339	636	562
ENSMUSG00000026879	Gsn	-0.837	0.559806	1.78633	4.1e-05	1.8e-07	5593	5519	2586	3630
ENSMUSG00000049907	Rasl11b	-1.225	0.427798	2.33755	4.1e-05	3.2e-09	1397	1112	464	608
ENSMUSG00000029168	Dpysl5	1.672	3.18656	0.313818	4.2e-05	2.8e-21	834	1074	3474	2609
ENSMUSG00000020098	Pcbd1	0.933	1.90924	0.523768	4.3e-05	0.00018	218	259	481	430
ENSMUSG00000021662	Arhgef28	0.596	1.51152	0.661586	4.3e-05	8.4e-05	1137	1324	1870	1852
ENSMUSG00000036109	Mbnl3	-0.879	0.543744	1.8391	4.3e-05	3e-05	1102	955	485	632
ENSMUSG00000027111	Itga6	0.604	1.51992	0.657927	4.3e-05	4.5e-06	4346	5161	6920	7534
ENSMUSG00000027950	Chrnb2	1.529	2.88586	0.346517	4.3e-05	9.9e-16	595	794	2265	1747
ENSMUSG00000027954	Efna1	-1.279	0.412081	2.42671	4.4e-05	3.1e-05	595	641	181	329
ENSMUSG00000047909	Ankrd16	-0.689	0.620284	1.61217	4.4e-05	2.8e-05	1476	1717	1033	949
ENSMUSG00000028040	Efna4	-0.644	0.639936	1.56266	4.5e-05	0.00038	1226	1178	709	828
ENSMUSG00000052727	Map1b	1.453	2.73777	0.365261	4.5e-05	1.7e-21	10987	13724	38146	29513
ENSMUSG00000046605	B3gntl1	-0.832	0.56175	1.78015	4.6e-05	0.00057	619	524	298	344
ENSMUSG00000067924	Cxx1b	0.678	1.59992	0.625031	4.6e-05	0.00022	649	647	1066	1008
ENSMUSG00000058145	Adamts17	-0.894	0.53812	1.85832	4.6e-05	5.5e-05	1113	1061	479	690
ENSMUSG00000045994	B3gat1	2.341	5.06654	0.197373	4.6e-05	2.3e-12	48	69	351	243
ENSMUSG00000047875	Gpr157	1.007	2.00973	0.49758	4.7e-05	0.00011	179	197	414	343
ENSMUSG00000038178	Slc43a2	0.785	1.72309	0.580352	4.7e-05	5.2e-05	589	722	1195	1066
ENSMUSG00000034220	Gpc1	0.699	1.62338	0.615999	4.7e-05	4.3e-08	7005	8158	13021	11608
ENSMUSG00000041073	Nacad	1.391	2.6226	0.3813	4.7e-05	2.3e-11	492	705	1743	1399
ENSMUSG00000048747	E130114P18Rik	0.987	1.98206	0.504526	4.8e-05	0.00035	168	235	413	387
ENSMUSG00000029648	Flt1	-1.667	0.314907	3.17554	4.8e-05	1.3e-05	1397	1348	228	639
ENSMUSG00000037736	Limch1	-0.739	0.599155	1.66902	4.8e-05	5.9e-08	5149	4403	2648	3071
ENSMUSG00000026587	Astn1	1.548	2.92411	0.341984	4.8e-05	1.1e-16	840	1181	3335	2581
ENSMUSG00000055639	Dach1	0.72	1.64718	0.607097	4.9e-05	0.00029	510	503	851	818
ENSMUSG00000047935	Gm5607	1.474	2.77791	0.359983	4.9e-05	3.2e-07	118	168	444	349
ENSMUSG00000051515	Fam181b	1.66	3.16017	0.316439	4.9e-05	2.1e-16	497	673	2111	1593
ENSMUSG00000006920	Ezh1	-0.656	0.634635	1.57571	5e-05	0.00046	948	990	616	614
ENSMUSG00000096956	AC137123.1	-1.036	0.487678	2.05053	5e-05	6.6e-05	710	618	264	383
ENSMUSG00000028995	Fam126a	0.644	1.56266	0.639936	5e-05	3.4e-07	4014	4403	6993	6164
ENSMUSG00000035200	Chrnb4	1.897	3.72438	0.268501	5e-05	1.2e-22	579	774	2919	2124
ENSMUSG00000027858	Tspan2	-0.594	0.662504	1.50943	5.1e-05	0.00021	1649	1471	1007	1059
ENSMUSG00000021061	Sptb	0.643	1.56157	0.64038	5.2e-05	0.00014	813	843	1362	1226
ENSMUSG00000022103	Gfra2	0.895	1.85961	0.537747	5.3e-05	0.00049	221	291	465	488
ENSMUSG00000031665	Sall1	1.145	2.21146	0.45219	5.3e-05	4.8e-05	116	139	305	259
ENSMUSG00000031367	Ap1s2	0.706	1.63127	0.613017	5.3e-05	1.6e-05	919	1073	1721	1531
ENSMUSG00000025425	St8sia5	1.396	2.63171	0.379981	5.3e-05	4.8e-07	159	232	572	460
ENSMUSG00000058420	Syt17	0.953	1.93589	0.516557	5.4e-05	3.1e-05	331	345	719	590
ENSMUSG00000068874	Selenbp1	-1.233	0.425432	2.35055	5.4e-05	1.2e-06	1015	852	310	484
ENSMUSG00000059824	Dbp	-0.965	0.512278	1.95206	5.5e-05	0.00013	350	376	178	193
ENSMUSG00000024907	Gal	1.947	3.85572	0.259355	5.5e-05	2.7e-13	192	288	1071	780
ENSMUSG00000078773	Rad54b	-0.612	0.654289	1.52838	5.6e-05	0.00071	1115	1151	778	705
ENSMUSG00000045733	Sprn	1.809	3.50399	0.285389	5.6e-05	4.9e-08	57	87	288	215
ENSMUSG00000021431	Snrnp48	-0.598	0.660669	1.51362	5.8e-05	0.00021	1334	1330	883	878
ENSMUSG00000022054	Nefm	1.095	2.13613	0.468136	5.8e-05	9.5e-13	2474	3242	6652	5568
ENSMUSG00000029167	Ppargc1a	-0.847	0.55594	1.79876	6e-05	0.00032	472	474	269	257
ENSMUSG00000044707	Ccnjl	1.138	2.20076	0.454389	6e-05	2.1e-14	1271	1399	3270	2612
ENSMUSG00000030342	Cd9	1.277	2.42335	0.412653	6.1e-05	1.7e-15	1751	2299	5447	4371
ENSMUSG00000036834	Plch1	1.145	2.21146	0.45219	6.2e-05	6.7e-05	106	139	272	271
ENSMUSG00000027254	Map1a	0.797	1.73748	0.575545	6.2e-05	2.8e-09	2453	2856	4951	4283
ENSMUSG00000028931	Kcnab2	0.802	1.74352	0.573554	6.3e-05	0.00035	329	368	614	603
ENSMUSG00000042757	Tmem108	0.714	1.64035	0.609628	6.4e-05	0.00063	466	532	791	846
ENSMUSG00000022580	Rhpn1	-0.948	0.518351	1.9292	6.4e-05	0.00032	334	397	178	201
ENSMUSG00000035681	Kcnc2	1.749	3.36126	0.297508	6.4e-05	3.8e-10	113	139	490	360
ENSMUSG00000042686	Jph1	-1.11	0.463294	2.15846	6.5e-05	9.4e-05	296	268	114	147
ENSMUSG00000032297	Celf6	1.329	2.51228	0.398044	6.5e-05	3.5e-06	139	205	476	389
ENSMUSG00000016346	Kcnq2	1.335	2.52275	0.396392	6.5e-05	6.6e-10	404	548	1338	1068
ENSMUSG00000025938	Slco5a1	1.616	3.06524	0.326239	6.5e-05	6.5e-16	496	652	2008	1514
ENSMUSG00000052133	Sema5b	1.312	2.48285	0.402762	6.6e-05	4e-06	140	196	368	467
ENSMUSG00000019718	L3hypdh	-0.713	0.61005	1.63921	6.7e-05	0.0011	756	691	467	416
ENSMUSG00000035476	Tab3	0.601	1.51677	0.659297	6.7e-05	0.0001	1049	1109	1719	1557
ENSMUSG00000027408	Cpxm1	-0.784	0.580754	1.7219	6.7e-05	4.5e-06	2107	1936	1004	1341
ENSMUSG00000033007	Asic4	1.445	2.72263	0.367292	6.7e-05	1.4e-07	270	476	1106	927
ENSMUSG00000037031	Tspan15	-0.636	0.643495	1.55401	6.8e-05	0.00053	1168	1036	706	712
ENSMUSG00000057143	Trim12c	-0.77	0.586417	1.70527	6.9e-05	0.0013	764	753	375	513
ENSMUSG00000074457	S100a16	0.64	1.55833	0.641713	7e-05	0.00014	1002	967	1405	1661
ENSMUSG00000039716	Dock3	1.625	3.08442	0.32421	7.1e-05	3.9e-08	98	138	415	315
ENSMUSG00000046709	Mapk10	1.397	2.63353	0.379718	7.1e-05	3.9e-11	649	1023	2426	1983
ENSMUSG00000055471	Alk	1.716	3.28524	0.304392	7.2e-05	8.1e-13	337	523	1609	1218
ENSMUSG00000034881	Tbxa2r	-1.266	0.415811	2.40494	7.3e-05	0.00039	252	254	73	138
ENSMUSG00000032431	Crtap	-0.589	0.664804	1.5042	7.4e-05	0.0004	1600	1541	947	1138
ENSMUSG00000022485	Hoxc5	-0.873	0.54601	1.83147	7.4e-05	2.1e-06	1423	1165	668	744
ENSMUSG00000030341	Tnfrsf1a	-0.651	0.636839	1.57026	7.5e-05	0.0009	1134	1063	626	772
ENSMUSG00000021986	Amer2	1.007	2.00973	0.49758	7.5e-05	0.00014	174	200	413	339
ENSMUSG00000045629	Sh3tc2	0.961	1.94666	0.513701	7.5e-05	2.8e-06	592	859	1457	1370
ENSMUSG00000023972	Ptk7	-0.708	0.612168	1.63354	7.6e-05	1.1e-06	15958	16183	8470	11200
ENSMUSG00000027533	Fabp5	0.622	1.53901	0.64977	7.6e-05	6.3e-07	4175	4202	6903	5992
ENSMUSG00000025374	Nabp2	0.638	1.55617	0.642603	7.7e-05	0.00029	775	758	1254	1132
ENSMUSG00000030123	Plxnd1	-1.431	0.370874	2.69634	7.7e-05	4.2e-07	9649	9696	2239	4935
ENSMUSG00000024968	Rcor2	0.911	1.88035	0.531816	7.7e-05	6.9e-11	2990	3636	6732	5735
ENSMUSG00000038267	Slc22a23	0.852	1.805	0.554016	7.8e-05	0.00041	256	311	514	510
ENSMUSG00000054162	Spock3	0.955	1.93858	0.515842	7.8e-05	2.2e-08	833	1040	1964	1669
ENSMUSG00000014361	Mertk	-0.815	0.568408	1.7593	7.9e-05	0.0019	571	568	270	377
ENSMUSG00000021047	Nova1	0.956	1.93992	0.515484	7.9e-05	5.9e-05	279	309	627	516
ENSMUSG00000038065	2410066E13Rik	0.774	1.71	0.584794	8e-05	0.00061	345	395	620	647
ENSMUSG00000061576	Dpp6	0.945	1.92519	0.51943	8e-05	0.00027	188	236	425	391
ENSMUSG00000025509	Pnpla2	0.941	1.91986	0.520872	8e-05	0.00019	239	230	496	405
ENSMUSG00000028351	Dbc1	-0.961	0.513701	1.94666	8.1e-05	3.6e-05	1107	1079	444	678
ENSMUSG00000051041	Olfml1	-1.13	0.456916	2.18859	8.2e-05	1.7e-05	976	1002	334	569
ENSMUSG00000045877	4933415A04Rik	1.249	2.37677	0.42074	8.2e-05	3.9e-06	146	149	395	307
ENSMUSG00000046550	Spin2	-1.353	0.391477	2.55443	8.3e-05	8.6e-08	749	574	225	292
ENSMUSG00000029913	Prdm5	-0.598	0.660669	1.51362	8.4e-05	0.00049	1462	1380	864	1011
ENSMUSG00000034771	Tle2	-1.009	0.496891	2.01252	8.4e-05	9.6e-05	316	317	151	163
ENSMUSG00000020083	2010107G23Rik	1.121	2.17498	0.459775	8.5e-05	3.6e-05	117	128	270	263
ENSMUSG00000007440	Pcdhac1	1.581	2.99177	0.33425	8.5e-05	2.4e-12	325	431	1289	974
ENSMUSG00000022114	Spry2	1.244	2.36854	0.4222	8.5e-05	9.4e-15	914	1056	2616	2055
ENSMUSG00000055116	Arntl	0.72	1.64718	0.607097	8.6e-05	0.00071	454	542	845	798
ENSMUSG00000022223	Sdr39u1	-0.778	0.583175	1.71475	8.6e-05	0.00071	603	588	322	372
ENSMUSG00000030170	Wnt5b	-0.841	0.558256	1.79129	8.8e-05	0.0015	470	519	235	317
ENSMUSG00000047787	Flrt1	0.944	1.92385	0.51979	8.8e-05	0.00013	198	200	392	374
ENSMUSG00000021253	Tgfb3	-1.06	0.479632	2.08493	8.8e-05	4.8e-07	1627	1415	584	873
ENSMUSG00000038280	Ostm1	0.687	1.60993	0.621144	8.9e-05	0.00053	535	624	953	914
ENSMUSG00000032000	Birc3	-1.047	0.483974	2.06623	8.9e-05	0.00012	292	274	145	129
ENSMUSG00000029003	Mad2l2	0.751	1.68296	0.594192	8.9e-05	8.1e-05	614	704	1190	1032
ENSMUSG00000021294	Kif26a	0.783	1.72071	0.581157	9e-05	5.6e-09	4390	5239	8843	7728
ENSMUSG00000039782	Cpeb2	1.196	2.29104	0.436484	9e-05	1e-09	494	500	1279	1001
ENSMUSG00000026131	Dst	0.828	1.77522	0.56331	9e-05	7.6e-10	6080	7341	12769	11070
ENSMUSG00000024524	Gnal	1.077	2.10964	0.474013	9.1e-05	5.7e-05	129	142	286	286
ENSMUSG00000045071	E130308A19Rik	0.663	1.58337	0.631564	9.2e-05	3.2e-06	1572	1777	2819	2487
ENSMUSG00000029420	Rimbp2	1.457	2.74537	0.36425	9.2e-05	3.5e-07	110	134	380	290
ENSMUSG00000020846	Fam101b	-0.89	0.539614	1.85318	9.3e-05	2.6e-06	2004	1904	858	1249
ENSMUSG00000026109	Tmeff2	1.477	2.78369	0.359235	9.4e-05	1.1e-11	530	816	2094	1657
ENSMUSG00000030302	Atp2b2	1.372	2.58829	0.386355	9.5e-05	4.2e-08	220	279	727	565
ENSMUSG00000027238	Frmd5	1.167	2.24544	0.445346	9.6e-05	1.1e-07	351	370	906	714
ENSMUSG00000032120	C2cd2l	0.688	1.61105	0.620714	9.8e-05	0.00064	533	631	974	902
ENSMUSG00000072258	Taf1a	-0.705	0.613442	1.63014	9.9e-05	0.0014	678	756	416	464
ENSMUSG00000020019	Ntn4	1.379	2.60088	0.384485	9.9e-05	4.2e-06	164	283	630	533
ENSMUSG00000029348	Asphd2	0.726	1.65405	0.604578	0.0001	0.00062	446	491	818	735
ENSMUSG00000031145	Prickle3	-1.279	0.412081	2.42671	0.0001	0.00026	276	245	76	139
ENSMUSG00000069920	B3gnt9	-1.111	0.462973	2.15995	0.0001	0.00011	346	413	145	206
ENSMUSG00000000184	Ccnd2	-0.854	0.553249	1.80751	0.0001	3.1e-11	27197	22043	13499	13741
ENSMUSG00000026163	Sphkap	1.366	2.57755	0.387965	0.0001	3.6e-12	658	944	2302	1833
ENSMUSG00000056427	Slit3	1.045	2.06337	0.484645	0.0001	5.5e-13	2441	2965	6126	5034
ENSMUSG00000025353	Ormdl2	0.842	1.79253	0.55787	0.00011	0.00019	428	381	791	660
ENSMUSG00000003420	Fcgrt	-1.367	0.387697	2.57934	0.00011	4.1e-05	765	755	190	400
ENSMUSG00000079157	Fam155a	1.084	2.11991	0.471719	0.00011	1.8e-05	263	364	719	611
ENSMUSG00000090698	Apold1	-1.26	0.417544	2.39496	0.00011	1.4e-05	894	794	252	453
ENSMUSG00000026443	Lrrn2	1.508	2.84415	0.351598	0.00011	1.4e-06	89	136	360	282
ENSMUSG00000004151	Etv1	0.765	1.69937	0.588453	0.00011	9.4e-09	2375	2670	4622	3958
ENSMUSG00000006575	Rundc3a	1.27	2.41162	0.41466	0.00011	5.1e-11	793	1169	2599	2137
ENSMUSG00000060568	Fam78b	1.572	2.97317	0.336342	0.00011	3.2e-14	452	610	1802	1362
ENSMUSG00000031906	Smpd3	1.319	2.49493	0.400813	0.00011	1.9e-17	1944	2418	6114	4774
ENSMUSG00000066842	Hmcn1	1.372	2.58829	0.386355	0.00011	2.6e-21	3005	3313	9283	7080
ENSMUSG00000097039	Pvt1	-0.706	0.613017	1.63127	0.00012	0.003	672	625	440	356
ENSMUSG00000020785	Camkk1	-0.783	0.581157	1.72071	0.00012	0.0011	573	563	297	363
ENSMUSG00000019856	Fam184a	-0.747	0.595841	1.6783	0.00012	0.00086	590	599	348	360
ENSMUSG00000021010	Npas3	-0.635	0.643941	1.55294	0.00012	0.00083	937	969	596	631
ENSMUSG00000017144	Rnd3	-0.621	0.65022	1.53794	0.00012	1.2e-05	7006	6659	3920	4961
ENSMUSG00000022044	Stmn4	1.187	2.27679	0.439215	0.00012	7.1e-09	429	506	1190	942
ENSMUSG00000031548	Sfrp1	-1.114	0.462011	2.16445	0.00012	4.7e-09	14578	12772	4902	7733
ENSMUSG00000032232	Cgnl1	-1.772	0.292803	3.41527	0.00012	1.5e-13	5782	4297	1056	1895
ENSMUSG00000022489	Pde1b	0.77	1.70527	0.586417	0.00013	0.0019	314	404	579	647
ENSMUSG00000020400	Tnip1	-0.674	0.626767	1.59549	0.00013	0.0011	895	835	498	586
ENSMUSG00000050505	Pcdh20	-1.077	0.474013	2.10964	0.00013	0.00054	390	383	137	229
ENSMUSG00000028128	F3	-1.026	0.49107	2.03637	0.00013	0.0003	286	307	126	165
ENSMUSG00000002944	Cd36	-1.941	0.260436	3.83972	0.00013	0.00029	874	970	90	393
ENSMUSG00000038188	Scarf1	-1.835	0.280292	3.56771	0.00013	0.00027	454	492	57	210
ENSMUSG00000075585	6330403L08Rik	-1.062	0.478968	2.08782	0.00013	0.00014	301	259	124	143
ENSMUSG00000060716	Plekhh1	0.641	1.55941	0.641268	0.00013	6.4e-05	986	1049	1701	1476
ENSMUSG00000007655	Cav1	-1.515	0.349896	2.85799	0.00013	2.6e-06	3137	2996	623	1525
ENSMUSG00000019467	Arhgef25	-0.788	0.579146	1.72668	0.00013	4.8e-07	3398	3694	1754	2352
ENSMUSG00000026740	Dnajc1	0.704	1.62902	0.613868	0.00013	2.6e-07	2618	3150	4958	4445
ENSMUSG00000039115	Itga9	-1.27	0.41466	2.41162	0.00013	9.6e-08	4530	4166	1251	2353
ENSMUSG00000041112	Elmo1	-0.708	0.612168	1.63354	0.00014	0.0012	646	665	401	401
ENSMUSG00000035697	Hmha1	-1.171	0.444113	2.25168	0.00014	0.0001	629	650	204	364
ENSMUSG00000035431	Sstr1	1.895	3.71922	0.268874	0.00014	5.2e-10	84	121	445	319
ENSMUSG00000040035	Disp2	1.508	2.84415	0.351598	0.00014	4.4e-12	386	506	1445	1094
ENSMUSG00000034336	Ina	1.512	2.85205	0.350625	0.00014	3.2e-17	1094	1489	4186	3187
ENSMUSG00000097048	AC158662.1	-0.703	0.614293	1.62789	0.00015	0.0029	572	653	397	356
ENSMUSG00000021408	Ripk1	-0.634	0.644387	1.55186	0.00015	0.0016	1028	1009	591	721
ENSMUSG00000051537	Gm5124	1.12	2.17347	0.460094	0.00015	7.1e-05	107	126	261	247
ENSMUSG00000053024	Cntn2	1.151	2.22068	0.450313	0.00015	2.9e-05	163	158	309	405
ENSMUSG00000000530	Acvrl1	-1.225	0.427798	2.33755	0.00015	1.5e-06	1649	1519	479	875
ENSMUSG00000038608	Dock10	1.15	2.21914	0.450625	0.00015	8.3e-11	908	1238	2613	2155
ENSMUSG00000035594	Chrna5	1.371	2.5865	0.386623	0.00015	9.1e-12	528	720	1815	1419
ENSMUSG00000044288	Cnr1	1.381	2.60449	0.383953	0.00015	1.2e-14	1281	1814	4517	3553
ENSMUSG00000023961	Enpp4	0.651	1.57026	0.636839	0.00016	0.00091	592	698	1040	987
ENSMUSG00000097392	AC123687.1	-0.675	0.626332	1.5966	0.00016	0.0007	895	1053	591	628
ENSMUSG00000097487	Ptges3l	-1.026	0.49107	2.03637	0.00016	0.00037	321	252	145	136
ENSMUSG00000025875	Tspan17	1.12	2.17347	0.460094	0.00016	0.00024	131	208	387	350
ENSMUSG00000023039	Krt7	-1.628	0.323536	3.09084	0.00016	9.7e-05	631	668	111	311
ENSMUSG00000031442	Mcf2l	0.662	1.58227	0.632002	0.00016	5.8e-06	1382	1572	2489	2190
ENSMUSG00000049516	Spty2d1	-0.685	0.622006	1.6077	0.00016	5.2e-06	3122	2760	1637	2018
ENSMUSG00000048899	Rimkla	1.371	2.5865	0.386623	0.00016	4.5e-06	99	95	286	216
ENSMUSG00000037032	Apbb1	0.647	1.56591	0.638607	0.00016	5e-07	3331	3680	5859	5122
ENSMUSG00000032532	Cck	2.315	4.97605	0.200963	0.00016	2e-17	187	293	1423	965
ENSMUSG00000033350	Chst2	-0.599	0.660211	1.51467	0.00017	0.0018	1225	1239	721	905
ENSMUSG00000021701	Plk2	-0.927	0.525951	1.90132	0.00017	1.1e-07	4478	4092	1821	2682
ENSMUSG00000028456	Unc13b	0.834	1.78262	0.560972	0.00017	8.9e-08	1248	1565	2679	2340
ENSMUSG00000025366	Esyt1	0.763	1.69702	0.58927	0.00017	6.8e-09	3903	4464	7647	6561
ENSMUSG00000003436	Dll3	1.815	3.5186	0.284204	0.00017	1.4e-15	300	377	1391	996
ENSMUSG00000054893	Zfp667	0.7	1.6245	0.615572	0.00018	0.0011	465	520	854	747
ENSMUSG00000072214	2005-09-01	0.59	1.50525	0.664343	0.00018	0.0004	898	989	1473	1368
ENSMUSG00000026955	Sapcd2	0.67	1.59107	0.628507	0.00018	0.00014	775	870	1399	1220
ENSMUSG00000057329	Bcl2	-0.613	0.653836	1.52944	0.00018	7.2e-05	2366	2110	1328	1596
ENSMUSG00000031934	Panx1	0.699	1.62338	0.615999	0.00018	9.4e-07	1453	1533	2619	2233
ENSMUSG00000029219	Slc10a4	1.052	2.0734	0.482299	0.00018	4.3e-09	714	873	1815	1480
ENSMUSG00000056553	Ptprn2	1.527	2.88186	0.346998	0.00018	3.6e-09	211	291	823	623
ENSMUSG00000067261	Foxd3	1.804	3.49187	0.286379	0.00018	1.2e-13	912	1660	5134	3846
ENSMUSG00000023484	Prph	1.554	2.9363	0.340565	0.00018	3.1e-15	1409	2146	5914	4529
ENSMUSG00000028039	Efna3	-0.827	0.5637	1.77399	0.00019	0.0018	436	477	222	292
ENSMUSG00000039913	Pak7	0.96	1.94531	0.514057	0.00019	0.0008	154	214	379	337
ENSMUSG00000057604	Lmcd1	-1.526	0.347239	2.87986	0.00019	1.4e-05	307	241	68	123
ENSMUSG00000029875	AI836003	1.99	3.97237	0.251739	0.00019	1.3e-08	55	97	350	252
ENSMUSG00000036523	Greb1	0.968	1.95613	0.511214	0.00019	3.1e-10	1260	1513	2972	2457
ENSMUSG00000017740	Slc12a5	-0.917	0.529609	1.88818	0.0002	0.00081	305	332	185	153
ENSMUSG00000042498	D330045A20Rik	-0.904	0.534403	1.87125	0.0002	0.0006	449	360	206	225
ENSMUSG00000034714	Ttyh2	0.834	1.78262	0.560972	0.0002	0.00019	425	539	793	926
ENSMUSG00000036894	Rap2b	0.624	1.54114	0.648869	0.0002	2.3e-05	1457	1333	2305	1996
ENSMUSG00000001120	Pcbp3	0.815	1.7593	0.568408	0.0002	6.1e-09	1851	2106	3778	3189
ENSMUSG00000038193	Hand2	1.048	2.06766	0.483638	0.00021	1.5e-14	4167	4566	10047	8017
ENSMUSG00000043456	Zfp536	1.631	3.09728	0.322864	0.00021	4.2e-19	1498	2087	6379	4734
ENSMUSG00000062729	Ppox	-0.587	0.665726	1.50212	0.00022	0.0033	904	1045	662	636
ENSMUSG00000024302	Dtna	0.787	1.72548	0.579548	0.00022	0.00097	280	329	519	532
ENSMUSG00000031245	Hmgn5	-0.808	0.571173	1.75078	0.00022	0.0009	599	486	303	316
ENSMUSG00000028573	Fggy	0.807	1.74957	0.571569	0.00022	0.00083	287	262	502	459
ENSMUSG00000035863	Palm	0.616	1.53262	0.652477	0.00022	2.1e-06	2849	3137	4889	4287
ENSMUSG00000002274	Metrn	1.409	2.65553	0.376573	0.00022	1e-16	3417	4620	12061	9283
ENSMUSG00000045103	Dmd	0.785	1.72309	0.580352	0.00023	5.3e-05	643	838	1338	1217
ENSMUSG00000031841	Cdh13	-1.361	0.389312	2.56863	0.00023	2.1e-05	692	790	195	383
ENSMUSG00000023008	Fmnl3	-0.739	0.599155	1.66902	0.00023	4.2e-06	3257	3392	1688	2292
ENSMUSG00000021301	Hecw1	1.502	2.83235	0.353064	0.00023	2.3e-11	380	535	1474	1120
ENSMUSG00000023495	Pcbp4	0.978	1.96973	0.507683	0.00023	2.1e-12	6034	7213	14321	11770
ENSMUSG00000038260	Trpm4	-0.741	0.598324	1.67133	0.00024	0.0033	591	607	307	409
ENSMUSG00000028785	Hpca	1.2	2.2974	0.435275	0.00024	9.6e-06	179	244	538	434
ENSMUSG00000002504	Slc9a3r2	-0.681	0.623733	1.60325	0.00025	0.00079	1121	1177	619	813
ENSMUSG00000030110	Ret	1.919	3.78161	0.264438	0.00025	4.8e-22	7355	10787	40159	28444
ENSMUSG00000036995	Asap3	-0.953	0.516557	1.93589	0.00026	0.00051	587	624	247	379
ENSMUSG00000052005	Gm9864	0.642	1.56049	0.640824	0.00027	0.0014	536	616	886	913
ENSMUSG00000078502	Gm13212	-1.074	0.475	2.10526	0.00027	0.00025	270	232	107	131
ENSMUSG00000031216	Stard8	-1.406	0.377356	2.65001	0.00027	3.6e-05	913	837	207	455
ENSMUSG00000001506	Col1a1	-1.199	0.435577	2.2958	0.00027	2e-07	29378	27557	8710	16083
ENSMUSG00000022419	Deptor	0.659	1.57899	0.633317	0.00028	0.0012	537	584	945	826
ENSMUSG00000038486	Sv2a	0.634	1.55186	0.644387	0.00028	0.0012	614	688	1067	955
ENSMUSG00000072893	4933439C10Rik	-0.836	0.560195	1.78509	0.00028	0.00077	375	402	218	218
ENSMUSG00000031351	Zfp185	-1.283	0.41094	2.43344	0.00028	0.00011	513	458	137	262
ENSMUSG00000004110	Cacna1e	1.325	2.50533	0.399149	0.00028	4.2e-07	224	317	758	597
ENSMUSG00000028381	Ugcg	0.656	1.57571	0.634635	0.00028	3.9e-07	2948	3135	5161	4430
ENSMUSG00000030683	Sez6l2	1.37	2.58471	0.386891	0.00028	4.3e-12	481	545	1513	1140
ENSMUSG00000079259	Trim71	1.665	3.17114	0.315344	0.00028	3.5e-22	807	870	3097	2223
ENSMUSG00000000901	Mmp11	-0.605	0.657471	1.52098	0.00029	0.00038	1803	1759	1025	1314
ENSMUSG00000049687	Fam109b	-0.921	0.528143	1.89343	0.00029	0.00033	778	706	316	467
ENSMUSG00000032262	Elovl4	0.821	1.76663	0.566049	0.0003	7.7e-07	887	898	1732	1426
ENSMUSG00000020701	Tmem132e	1.547	2.92209	0.342221	0.0003	6.6e-16	1067	1535	4343	3265
ENSMUSG00000014704	Hoxa2	0.609	1.5252	0.655651	0.00031	0.0011	659	744	1086	1055
ENSMUSG00000004864	Mapk13	-0.902	0.535144	1.86865	0.00031	0.00075	347	349	166	207
ENSMUSG00000066687	Zbtb16	1.617	3.06737	0.326013	0.00031	7.9e-09	147	206	623	460
ENSMUSG00000015944	Gatsl2	1.116	2.16745	0.461371	0.00031	5.7e-09	576	698	1540	1225
ENSMUSG00000032641	Gpr19	0.774	1.71	0.584794	0.00032	0.0012	295	338	573	510
ENSMUSG00000001247	Lsr	0.597	1.51257	0.661127	0.00032	0.00029	980	1127	1683	1508
ENSMUSG00000021759	Ppap2a	-0.596	0.661586	1.51152	0.00033	0.002	1080	1029	644	750
ENSMUSG00000042099	Kank3	-0.822	0.565657	1.76786	0.00034	0.0023	399	441	207	268
ENSMUSG00000024533	Spire1	0.634	1.55186	0.644387	0.00034	2.4e-06	2188	2489	3866	3401
ENSMUSG00000016179	Camk1g	-0.941	0.520872	1.91986	0.00035	0.00032	671	576	269	380
ENSMUSG00000090523	Gypc	-0.675	0.626332	1.5966	0.00036	8.1e-05	1958	1804	1023	1330
ENSMUSG00000031503	Col4a2	-1.125	0.458502	2.18102	0.00036	3.2e-07	14203	13692	4603	8182
ENSMUSG00000020135	Apc2	1.396	2.63171	0.379981	0.00036	2.3e-17	1705	2177	5819	4406
ENSMUSG00000023032	Slc4a8	0.785	1.72309	0.580352	0.00037	6.2e-05	579	640	1144	958
ENSMUSG00000022483	Col2a1	0.843	1.79378	0.557483	0.00037	2.3e-06	868	1132	1657	1933
ENSMUSG00000031099	Smarca1	-0.984	0.505576	1.97794	0.00037	1.4e-07	5839	5269	2208	3407
ENSMUSG00000024897	Apba1	1.278	2.42503	0.412367	0.00037	2.2e-08	409	596	1356	1084
ENSMUSG00000062591	Tubb4a	1.694	3.23553	0.309069	0.00037	6.9e-12	285	417	1315	959
ENSMUSG00000026442	Nfasc	1.442	2.71697	0.368057	0.00037	5.6e-17	1458	1934	5259	3967
ENSMUSG00000026785	Pkn3	-0.737	0.599986	1.66671	0.00038	0.002	492	535	292	324
ENSMUSG00000021647	Cartpt	2.271	4.82658	0.207186	0.00038	2.9e-26	792	1149	5633	3744
ENSMUSG00000048960	Prex2	-1.342	0.394473	2.53503	0.00039	1.3e-05	1480	1485	368	802
ENSMUSG00000038375	Trp53inp2	1.054	2.07628	0.481631	0.00039	5.3e-10	809	879	1961	1547
ENSMUSG00000031021	Tmem9b	0.665	1.58557	0.630689	0.0004	0.0024	470	565	866	778
ENSMUSG00000057182	Scn3a	1.28	2.42839	0.411796	0.0004	6.1e-13	759	939	2333	1794
ENSMUSG00000024268	Celf4	0.701	1.62563	0.615146	0.00042	0.0017	377	420	660	636
ENSMUSG00000071862	Lrrtm2	0.975	1.96564	0.50874	0.00042	0.0003	148	144	299	275
ENSMUSG00000026797	Stxbp1	0.902	1.86865	0.535144	0.00042	2.9e-09	1269	1480	2820	2324
ENSMUSG00000010362	Rdm1	-0.788	0.579146	1.72668	0.00043	0.0018	479	439	242	289
ENSMUSG00000025813	Homer2	0.778	1.71475	0.583175	0.00043	0.0012	320	350	626	523
ENSMUSG00000033618	Map3k13	0.879	1.8391	0.543744	0.00043	0.00049	248	257	513	417
ENSMUSG00000038305	Spats2l	-0.759	0.590906	1.69232	0.00043	0.00019	1330	1319	651	913
ENSMUSG00000021892	Sh3bp5	-0.662	0.632002	1.58227	0.00044	0.00097	1175	1231	656	863
ENSMUSG00000032596	Uba7	-0.901	0.535515	1.86736	0.00044	0.00076	341	324	161	195
ENSMUSG00000028360	Slc44a5	0.85	1.8025	0.554785	0.00045	0.00079	213	229	423	374
ENSMUSG00000039246	Lyplal1	0.619	1.53581	0.651122	0.00046	0.0014	589	615	954	895
ENSMUSG00000036040	Adamtsl2	0.977	1.96837	0.508035	0.00046	0.00038	145	149	313	266
ENSMUSG00000026657	Frmd4a	0.769	1.70409	0.586824	0.00047	1.8e-09	6482	6959	12494	10412
ENSMUSG00000038022	Fam188b	-0.609	0.655651	1.5252	0.00048	0.003	968	838	570	613
ENSMUSG00000019539	Rcn3	-0.808	0.571173	1.75078	0.00049	1.7e-06	4775	4847	2247	3247
ENSMUSG00000038738	Shank1	-0.792	0.577543	1.73147	0.0005	0.0021	370	404	235	212
ENSMUSG00000048965	Mrgpre	0.973	1.96292	0.509446	0.00051	0.00038	136	155	295	276
ENSMUSG00000021108	Prkch	-1.37	0.386891	2.58471	0.00051	0.00013	648	606	150	336
ENSMUSG00000069678	Pcgf1	0.662	1.58227	0.632002	0.00054	0.0024	436	497	753	724
ENSMUSG00000031963	Bmper	-0.922	0.527777	1.89474	0.00054	0.00079	302	304	143	176
ENSMUSG00000040856	Dlk1	-1.201	0.434974	2.29899	0.00054	9.5e-07	7909	7821	2332	4509
ENSMUSG00000045991	Onecut2	1.66	3.16017	0.316439	0.00054	3.2e-15	556	794	2476	1795
ENSMUSG00000035847	Ids	0.599	1.51467	0.660211	0.00055	7.9e-05	1226	1286	2046	1763
ENSMUSG00000056758	Hmga2	-0.75	0.594604	1.68179	0.00055	1.3e-08	26562	21740	13681	15036
ENSMUSG00000052852	Reep1	1.069	2.09798	0.476649	0.00055	3.2e-10	1225	1641	3307	2708
ENSMUSG00000020635	Fkbp1b	0.923	1.89605	0.527411	0.00056	0.0014	144	199	331	320
ENSMUSG00000024330	Col11a2	-0.918	0.529242	1.88949	0.00056	0.00071	284	304	147	164
ENSMUSG00000087141	Plcxd2	1.138	2.20076	0.454389	0.00056	5.5e-06	246	305	679	535
ENSMUSG00000024777	Ppp2r5b	0.781	1.71832	0.581963	0.00056	1.7e-07	1324	1491	2635	2207
ENSMUSG00000051427	Ccdc157	-0.638	0.642603	1.55617	0.00057	0.0065	762	784	430	562
ENSMUSG00000020717	Pecam1	-1.615	0.326465	3.06312	0.00057	3.4e-05	4050	3820	635	1938
ENSMUSG00000032332	Col12a1	-0.884	0.541863	1.84548	0.00057	6e-07	9012	8448	3782	5675
ENSMUSG00000053552	Ebf4	-0.661	0.63244	1.58118	0.00058	0.0033	626	649	384	422
ENSMUSG00000009628	Tex15	-0.799	0.574747	1.73989	0.00058	0.0022	411	419	212	265
ENSMUSG00000020541	Tom1l1	0.625	1.54221	0.64842	0.00059	0.002	555	579	927	824
ENSMUSG00000096472	Cdkn2d	0.626	1.54328	0.64797	0.0006	0.0026	519	617	899	857
ENSMUSG00000007097	Atp1a2	1.074	2.10526	0.475	0.0006	2.7e-05	341	534	851	992
ENSMUSG00000070822	Zscan18	-0.588	0.665265	1.50316	0.00061	0.0036	833	834	568	542
ENSMUSG00000006731	B4galnt1	0.995	1.99308	0.501736	0.00061	0.00044	129	143	295	248
ENSMUSG00000002083	Bbc3	0.985	1.97931	0.505226	0.00061	0.0003	130	139	274	260
ENSMUSG00000038028	9630033F20Rik	0.861	1.8163	0.550571	0.00061	0.00028	334	336	674	545
ENSMUSG00000051951	Xkr4	1.259	2.3933	0.417833	0.00061	2.8e-06	183	241	573	444
ENSMUSG00000053693	Mast1	0.986	1.98069	0.504876	0.00062	0.00046	177	249	454	390
ENSMUSG00000031283	Chrdl1	0.709	1.63467	0.611744	0.00063	5.9e-05	798	933	1521	1313
ENSMUSG00000040289	Hey1	0.604	1.51992	0.657927	0.00065	0.002	576	579	878	877
ENSMUSG00000018983	E2f2	0.587	1.50212	0.665726	0.00065	0.002	679	677	1068	971
ENSMUSG00000033006	Sox10	1.572	2.97317	0.336342	0.00065	3.2e-12	1607	2750	7367	5593
ENSMUSG00000019852	D10Bwg1379e	1.694	3.23553	0.309069	0.00065	4e-14	489	741	2313	1672
ENSMUSG00000028439	Fam219a	0.968	1.95613	0.511214	0.00066	0.00027	224	308	561	479
ENSMUSG00000037206	Islr	-1.179	0.441658	2.2642	0.00066	3.5e-06	2175	2074	647	1229
ENSMUSG00000029722	Agfg2	-0.611	0.654743	1.52732	0.00067	0.0038	828	805	498	571
ENSMUSG00000036249	Rbm43	-0.807	0.571569	1.74957	0.00067	0.0032	435	397	204	271
ENSMUSG00000063887	Nlgn1	-0.957	0.515127	1.94127	0.00067	0.00053	390	472	190	253
ENSMUSG00000018672	Copz2	-0.951	0.517274	1.93321	0.00067	0.00028	771	676	300	448
ENSMUSG00000041633	Kctd12b	-0.836	0.560195	1.78509	0.00069	0.00058	880	882	397	590
ENSMUSG00000097311	mmu-mir-137	1.046	2.0648	0.484309	0.00069	0.00053	135	204	375	327
ENSMUSG00000035629	1700021K19Rik	0.67	1.59107	0.628507	0.0007	3.5e-06	1670	1925	3066	2659
ENSMUSG00000048677	Tpcn2	-0.656	0.634635	1.57571	0.00071	0.0038	595	619	380	390
ENSMUSG00000022176	Rem2	0.957	1.94127	0.515127	0.00071	0.00092	152	125	283	255
ENSMUSG00000018604	Tbx3	1.518	2.86394	0.34917	0.00071	2.1e-17	2393	3255	9321	6857
ENSMUSG00000025533	Asl	0.609	1.5252	0.655651	0.00072	0.0024	540	581	856	856
ENSMUSG00000001029	Icam2	-1.658	0.316878	3.15579	0.00073	0.00029	695	629	101	321
ENSMUSG00000019889	Ptprk	-0.706	0.613017	1.63127	0.00073	1.3e-05	3242	2974	1629	2178
ENSMUSG00000007989	Fzd3	0.811	1.75443	0.569987	0.00073	2e-09	2411	2548	4785	3919
ENSMUSG00000053198	Prx	-0.777	0.583579	1.71356	0.00074	0.003	649	623	305	436
ENSMUSG00000037224	Zfyve28	1.015	2.0209	0.494828	0.00075	0.00061	119	146	297	239
ENSMUSG00000087620	5330434G04Rik	1.012	2.0167	0.495858	0.00075	2.2e-05	311	380	773	622
ENSMUSG00000033882	Rbm46	-1.278	0.412367	2.42503	0.00076	0.0004	303	262	80	154
ENSMUSG00000075478	Slitrk1	1.156	2.22839	0.448755	0.00077	0.00062	94	164	302	274
ENSMUSG00000026308	Klhl30	1.133	2.19314	0.455967	0.00077	0.00028	163	286	510	474
ENSMUSG00000032318	Isl2	-1.776	0.291992	3.42475	0.00077	7.3e-06	445	333	68	160
ENSMUSG00000044338	Aplnr	-1.816	0.284007	3.52104	0.00078	0.00051	3280	3419	344	1564
ENSMUSG00000039546	Ajap1	1.63	3.09513	0.323088	0.00078	1.1e-12	392	560	1711	1237
ENSMUSG00000074158	9830147E19Rik	-0.659	0.633317	1.57899	0.00079	0.0043	679	614	383	435
ENSMUSG00000026519	Tmem63a	-0.715	0.609205	1.64148	0.00079	0.0029	476	498	285	308
ENSMUSG00000029364	Wsb2	0.613	1.52944	0.653836	0.00079	9.1e-06	1922	2053	3272	2810
ENSMUSG00000023169	Slc38a1	0.721	1.64832	0.606677	0.0008	2.7e-08	5411	5703	9993	8335
ENSMUSG00000052305	Hbb-b1	1.449	2.73019	0.366275	0.0008	7.5e-09	303	434	848	1166
ENSMUSG00000020961	Ston2	0.814	1.75808	0.568803	0.00081	0.00039	391	382	750	609
ENSMUSG00000045319	Proser2	1.241	2.36362	0.423079	0.00081	1.6e-06	203	243	598	455
ENSMUSG00000019832	Rab32	-1.46	0.363493	2.75108	0.00081	1.1e-06	488	358	125	182
ENSMUSG00000022550	Adck5	-0.59	0.664343	1.50525	0.00082	0.0057	779	756	531	489
ENSMUSG00000023800	Tiam2	0.602	1.51782	0.65884	0.00084	0.0045	512	580	789	868
ENSMUSG00000036106	Prr5	-0.602	0.65884	1.51782	0.00084	0.0045	826	801	498	573
ENSMUSG00000027223	Mapk8ip1	0.853	1.80625	0.553632	0.00084	7.9e-10	2903	3315	6171	5064
ENSMUSG00000039963	Ccdc40	0.744	1.67481	0.597082	0.00085	0.0023	268	312	492	481
ENSMUSG00000030653	Pde2a	-0.69	0.619854	1.61328	0.00088	7.7e-05	2066	2099	1090	1489
ENSMUSG00000036766	Dner	1.79	3.45815	0.289172	0.00088	1.2e-08	163	300	930	672
ENSMUSG00000008590	Htr3b	1.667	3.17554	0.314907	0.00088	1.2e-08	114	152	495	352
ENSMUSG00000066800	Rnasel	0.805	1.74715	0.572362	0.0009	0.003	204	268	422	403
ENSMUSG00000039860	Srrm3	1.25	2.37841	0.420448	0.0009	5.8e-06	154	196	473	362
ENSMUSG00000042116	Vwa1	-0.693	0.618566	1.61664	0.00091	0.0033	510	497	315	308
ENSMUSG00000027459	Fam110a	0.625	1.54221	0.64842	0.00091	0.0032	501	527	838	750
ENSMUSG00000028073	Pear1	-1.131	0.456599	2.1901	0.00092	2.9e-05	1323	1257	414	764
ENSMUSG00000038132	Rbm24	0.624	1.54114	0.648869	0.00095	0.0057	460	581	809	797
ENSMUSG00000028957	Per3	-0.66	0.632878	1.58008	0.00095	0.0044	587	555	365	358
ENSMUSG00000098061	RP23-204I16.2	-0.803	0.573156	1.74473	0.00095	0.0029	562	506	254	358
ENSMUSG00000019790	Stxbp5	0.756	1.6888	0.592136	0.00095	3.1e-07	1797	2197	3624	3125
ENSMUSG00000015094	Npdc1	1.242	2.36526	0.422786	0.00095	4.4e-08	453	674	1486	1182
ENSMUSG00000035547	Capn5	0.671	1.59218	0.628071	0.00097	0.0046	347	369	539	602
ENSMUSG00000031168	Ebp	0.645	1.56374	0.639493	0.00097	0.0034	434	481	747	684
ENSMUSG00000027430	Dtd1	-0.724	0.605417	1.65176	0.00097	0.0033	441	470	262	289
ENSMUSG00000041235	Chd7	1.011	2.01531	0.496202	0.00097	1.2e-11	5326	6637	13368	10756
ENSMUSG00000053040	Aph1c	0.771	1.70645	0.586011	0.00098	0.0038	235	305	487	436
ENSMUSG00000030203	Dusp16	0.665	1.58557	0.630689	0.00098	5e-06	1581	1486	2646	2221
ENSMUSG00000035356	Nfkbiz	-0.592	0.663423	1.50733	0.001	0.0033	1122	936	697	668
ENSMUSG00000022887	Masp1	-1.522	0.348203	2.87189	0.001	0.00053	417	426	77	218
ENSMUSG00000021822	Plau	-1.353	0.391477	2.55443	0.001	0.00027	509	547	127	288
ENSMUSG00000000739	Sult5a1	-1.079	0.473357	2.11257	0.001	0.00017	274	357	138	160
ENSMUSG00000064080	Fbln2	0.802	1.74352	0.573554	0.001	1.3e-07	2699	3431	4883	5805
ENSMUSG00000029581	Fscn1	1.081	2.1155	0.472701	0.001	1.5e-14	10513	11740	26522	20545
ENSMUSG00000051331	Cacna1c	-0.672	0.627636	1.59328	0.0011	0.0078	473	561	305	344
ENSMUSG00000021567	Nkd2	0.741	1.67133	0.598324	0.0011	0.005	252	334	502	478
ENSMUSG00000043518	Rai2	0.631	1.54864	0.645729	0.0011	0.0046	476	467	786	675
ENSMUSG00000041362	4930506M07Rik	0.824	1.77031	0.564874	0.0011	0.0039	180	252	397	369
ENSMUSG00000060843	Ctnna3	-0.868	0.547906	1.82513	0.0011	0.0012	297	299	157	169
ENSMUSG00000053158	Fes	-1.124	0.45882	2.1795	0.0011	0.0011	343	352	111	207
ENSMUSG00000020388	Pdlim4	-1.325	0.399149	2.50533	0.0011	0.00021	727	728	179	404
ENSMUSG00000022472	Desi1	0.64	1.55833	0.641713	0.0011	0.00011	1010	1007	1707	1437
ENSMUSG00000032890	Rims3	1.572	2.97317	0.336342	0.0011	4.2e-16	673	861	2662	1904
ENSMUSG00000021611	Tert	-0.608	0.656106	1.52414	0.0012	0.0057	673	664	440	437
ENSMUSG00000028445	Enho	0.868	1.82513	0.547906	0.0012	0.0023	151	200	318	323
ENSMUSG00000040562	Gstm2	-0.997	0.501041	1.99585	0.0012	0.00053	506	572	209	331
ENSMUSG00000030284	Creld1	0.69	1.61328	0.619854	0.0012	0.00033	666	793	1261	1095
ENSMUSG00000060534	Dcc	1.067	2.09507	0.477311	0.0012	0.00032	119	131	295	229
ENSMUSG00000015568	Lpl	-1.021	0.492775	2.02933	0.0012	0.00027	783	707	276	457
ENSMUSG00000033981	Gria2	0.915	1.88557	0.530344	0.0012	1.6e-05	524	717	1261	1081
ENSMUSG00000022150	Dab2	-1.234	0.425137	2.35218	0.0012	6e-06	1903	1694	517	1012
ENSMUSG00000002625	Akap8l	-0.679	0.624598	1.60103	0.0012	5e-06	2112	2564	1472	1448
ENSMUSG00000041794	Myrip	1	2	0.5	0.0012	3.6e-06	505	710	1322	1111
ENSMUSG00000045174	Amer3	1.675	3.19319	0.313166	0.0012	7e-08	125	205	612	443
ENSMUSG00000049265	Kcnk3	-2.183	0.220217	4.54097	0.0012	2e-10	354	544	72	125
ENSMUSG00000055407	Map6	1.449	2.73019	0.366275	0.0012	2.8e-15	850	1080	3050	2223
ENSMUSG00000014599	Csf1	-0.603	0.658383	1.51887	0.0013	0.0097	729	767	437	547
ENSMUSG00000042770	Hebp1	-0.635	0.643941	1.55294	0.0013	0.0097	723	714	395	529
ENSMUSG00000033717	Adra2a	0.92	1.89212	0.528509	0.0013	0.0009	145	149	298	259
ENSMUSG00000042680	Garem	0.589	1.5042	0.664804	0.0013	0.00062	928	1064	1595	1404
ENSMUSG00000028145	Them4	0.916	1.88688	0.529976	0.0013	0.00035	239	248	513	407
ENSMUSG00000046470	Sox18	-1.632	0.322641	3.09942	0.0013	0.00025	287	346	54	151
ENSMUSG00000041669	Prima1	1.226	2.33918	0.427501	0.0013	8.5e-05	97	134	305	237
ENSMUSG00000058975	Kcnc1	1.4	2.63902	0.378929	0.0013	9.4e-06	84	112	298	220
ENSMUSG00000004952	Rasa4	-1.451	0.365768	2.73397	0.0013	7.8e-06	252	342	86	131
ENSMUSG00000052911	Lamb2	-0.691	0.619424	1.6144	0.0013	7.1e-06	3370	3759	1917	2496
ENSMUSG00000020099	Unc5b	-0.94	0.521233	1.91853	0.0013	5e-06	2421	2234	937	1487
ENSMUSG00000026247	Ecel1	1.022	2.03073	0.492433	0.0013	2e-07	561	582	1309	1014
ENSMUSG00000050334	C130071C03Rik	1.244	2.36854	0.4222	0.0013	6.6e-10	644	892	2053	1588
ENSMUSG00000028195	Cyr61	-1.19	0.438303	2.28153	0.0013	8.5e-12	19984	15305	6486	8984
ENSMUSG00000035735	Dagla	1.297	2.45717	0.406972	0.0013	6.8e-14	1453	1933	4743	3587
ENSMUSG00000028952	Zbtb48	-0.606	0.657016	1.52203	0.0014	0.0074	620	668	416	431
ENSMUSG00000054871	Tmem158	-0.709	0.611744	1.63467	0.0014	0.0053	417	423	271	243
ENSMUSG00000074579	Lekr1	-0.924	0.527046	1.89737	0.0014	0.0036	338	340	137	220
ENSMUSG00000048581	E130311K13Rik	-0.926	0.526316	1.9	0.0014	0.0036	275	269	113	172
ENSMUSG00000035891	Cerk	0.664	1.58447	0.631126	0.0014	7.8e-06	1446	1658	2649	2274
ENSMUSG00000042604	Kcna4	1.556	2.94037	0.340093	0.0014	1.8e-10	260	283	938	660
ENSMUSG00000063804	Lin28b	1.155	2.22684	0.449066	0.0014	4e-13	1149	1171	2949	2221
ENSMUSG00000070695	Cntnap5a	2.15	4.43828	0.225313	0.0014	8.5e-14	133	173	824	533
ENSMUSG00000034522	Zfp395	-0.589	0.664804	1.5042	0.0015	0.01	693	653	474	421
ENSMUSG00000085028	Slc2a4rg-ps	-0.785	0.580352	1.72309	0.0015	0.0081	335	306	213	159
ENSMUSG00000032558	Nphp3	-0.597	0.661127	1.51257	0.0015	0.0075	745	725	448	523
ENSMUSG00000036745	Ttll7	0.613	1.52944	0.653836	0.0015	0.0074	453	564	804	754
ENSMUSG00000046546	Fam43a	-0.663	0.631564	1.58337	0.0015	0.006	517	543	312	358
ENSMUSG00000067279	Ppp1r3c	-0.856	0.552482	1.81001	0.0015	0.0047	286	319	139	195
ENSMUSG00000039519	Cyp7b1	-1.264	0.416388	2.40161	0.0015	0.0011	286	274	74	160
ENSMUSG00000036867	Smad6	-0.837	0.559806	1.78633	0.0015	0.0006	943	922	414	629
ENSMUSG00000040111	Gramd1b	0.765	1.69937	0.588453	0.0015	0.00057	453	588	942	829
ENSMUSG00000017754	Pltp	-1.671	0.314036	3.18435	0.0015	6.2e-05	569	447	88	232
ENSMUSG00000074934	Grem1	-1.493	0.355273	2.81474	0.0015	5.4e-05	568	454	114	250
ENSMUSG00000004044	Ptrf	-1.305	0.404721	2.47084	0.0015	1.2e-05	2597	2702	662	1483
ENSMUSG00000070476	Fam217b	-0.913	0.53108	1.88296	0.0015	4.5e-06	1365	1074	593	701
ENSMUSG00000040488	Ltbp4	-1.073	0.47533	2.1038	0.0015	4.1e-06	3274	3135	1086	1959
ENSMUSG00000021943	Gdf10	1.182	2.26891	0.44074	0.0015	3.7e-06	245	280	504	689
ENSMUSG00000018707	Dync1h1	0.624	1.54114	0.648869	0.0015	5.1e-07	22848	22641	38067	32053
ENSMUSG00000045534	Kcna5	1.018	2.02511	0.4938	0.0015	2.4e-09	896	1071	2230	1757
ENSMUSG00000027799	Nbea	0.994	1.9917	0.502084	0.0015	7.3e-12	4581	5384	11086	8763
ENSMUSG00000053062	Jam2	0.664	1.58447	0.631126	0.0016	0.0076	314	359	494	573
ENSMUSG00000051517	Arhgef39	-0.59	0.664343	1.50525	0.0016	0.0074	766	713	465	517
ENSMUSG00000002799	Jag2	0.624	1.54114	0.648869	0.0016	0.0048	425	432	671	651
ENSMUSG00000038059	Smim3	-0.688	0.620714	1.61105	0.0016	0.0045	486	468	283	308
ENSMUSG00000026586	Prrx1	1.147	2.21453	0.451563	0.0016	0.0009	88	152	244	288
ENSMUSG00000017724	Etv4	0.739	1.66902	0.599155	0.0016	0.00033	530	563	1001	825
ENSMUSG00000044337	Cxcr7	-1.428	0.371646	2.69073	0.0016	4e-05	802	654	173	369
ENSMUSG00000026768	Itga8	-1.39	0.381565	2.62079	0.0016	1.2e-05	7112	6580	1524	3701
ENSMUSG00000056481	Cd248	-0.973	0.509446	1.96292	0.0016	1.1e-05	2117	2044	793	1325
ENSMUSG00000022206	Npr3	-0.878	0.544121	1.83783	0.0016	3.1e-06	4274	4473	1866	2892
ENSMUSG00000051391	Ywhag	0.648	1.56699	0.638164	0.0016	3.1e-07	7887	8061	13603	11391
ENSMUSG00000031391	L1cam	1.365	2.57576	0.388234	0.0016	4e-14	2004	2763	7039	5248
ENSMUSG00000091183	Gm5141	-0.647	0.638607	1.56591	0.0017	0.0069	499	513	333	313
ENSMUSG00000025324	Atp10a	-0.612	0.654289	1.52838	0.0017	0.0068	617	619	397	411
ENSMUSG00000072763	5430403G16Rik	-0.775	0.584389	1.71119	0.0017	0.0047	396	361	194	248
ENSMUSG00000000409	Lck	-0.899	0.536258	1.86477	0.0017	0.0029	268	326	138	181
ENSMUSG00000020828	Pld2	-1.044	0.484981	2.06194	0.0017	0.001	493	507	175	310
ENSMUSG00000073599	Ecscr	-1.425	0.372419	2.68515	0.0017	0.00061	499	497	103	270
ENSMUSG00000029249	Rest	-0.633	0.644834	1.55079	0.0017	3.7e-05	7772	7599	4230	5678
ENSMUSG00000006930	Hap1	1.19	2.28153	0.438303	0.0017	3.4e-09	1318	2083	4277	3486
ENSMUSG00000029765	Plxna4	1.769	3.40818	0.293412	0.0017	1.1e-21	2228	2849	10292	7019
ENSMUSG00000026200	Glb1l	-0.619	0.651122	1.53581	0.0018	0.01	568	627	361	417
ENSMUSG00000066235	Gtdc2	0.631	1.54864	0.645729	0.0018	0.0062	414	464	724	636
ENSMUSG00000024697	Gna14	-0.696	0.617281	1.62001	0.0018	0.0011	1076	919	546	684
ENSMUSG00000024663	Rab3il1	-1.03	0.48971	2.04202	0.0018	0.00025	880	914	319	560
ENSMUSG00000014329	Bicc1	-0.788	0.579146	1.72668	0.0018	8.2e-05	1755	1764	821	1215
ENSMUSG00000062542	Syt9	0.985	1.97931	0.505226	0.0018	1.2e-05	390	401	882	684
ENSMUSG00000028137	Celf3	1.217	2.32463	0.430176	0.0018	3.3e-09	929	1441	3062	2448
ENSMUSG00000074227	Spint2	0.603	1.51887	0.658383	0.0019	0.0073	468	557	819	740
ENSMUSG00000031112	2610018G03Rik	-0.997	0.501041	1.99585	0.0019	0.00055	662	712	257	432
ENSMUSG00000024887	Asah2	-0.878	0.544121	1.83783	0.002	0.0034	386	335	159	233
ENSMUSG00000020310	Madcam1	-1.652	0.318199	3.14269	0.002	0.0015	408	402	55	205
ENSMUSG00000026399	Cd55	-0.934	0.523405	1.91057	0.002	0.00061	810	828	324	533
ENSMUSG00000032492	Pth1r	-1.103	0.465547	2.14801	0.002	0.00014	1045	1028	334	631
ENSMUSG00000061028	Clasrp	-0.631	0.645729	1.54864	0.002	9.7e-05	1577	1901	1091	1155
ENSMUSG00000029135	Fosl2	-1.031	0.489371	2.04344	0.002	3.2e-05	1634	1543	563	990
ENSMUSG00000002580	Mien1	0.611	1.52732	0.654743	0.0021	0.0091	397	466	637	682
ENSMUSG00000004267	Eno2	0.667	1.58777	0.629815	0.0021	0.0074	327	396	608	541
ENSMUSG00000041658	Rragb	0.587	1.50212	0.665726	0.0021	0.0065	477	537	768	757
ENSMUSG00000038637	Lrrc56	-0.696	0.617281	1.62001	0.0021	0.0054	410	424	258	257
ENSMUSG00000068221	Pdxp	0.632	1.54971	0.645281	0.0021	0.0021	575	614	1000	843
ENSMUSG00000056900	Usp13	-0.591	0.663883	1.50629	0.0022	0.0096	706	678	424	494
ENSMUSG00000043243	Fam129c	-0.783	0.581157	1.72071	0.0022	0.0066	267	334	178	171
ENSMUSG00000074863	Gm5665	-0.743	0.597496	1.67365	0.0022	0.0062	543	480	258	353
ENSMUSG00000050732	Vamp8	-1.033	0.488693	2.04627	0.0022	6.8e-05	1125	980	386	641
ENSMUSG00000029361	Nos1	2.421	5.35542	0.186727	0.0022	4.6e-26	489	655	3807	2328
ENSMUSG00000032688	Malt1	-0.655	0.635075	1.57462	0.0023	0.0088	534	519	300	368
ENSMUSG00000016526	Dyrk3	0.714	1.64035	0.609628	0.0023	0.0042	262	270	455	419
ENSMUSG00000004054	Map3k11	0.587	1.50212	0.665726	0.0023	1.2e-05	2593	2794	4367	3730
ENSMUSG00000050822	Slc29a4	1.351	2.55089	0.39202	0.0023	5.1e-08	300	408	1040	768
ENSMUSG00000028461	Ccdc107	-0.649	0.637722	1.56808	0.0024	0.0071	485	497	306	320
ENSMUSG00000024030	Abcg1	0.638	1.55617	0.642603	0.0024	0.006	360	364	572	554
ENSMUSG00000050132	Sarm1	1.077	2.10964	0.474013	0.0024	1.7e-05	257	299	665	509
ENSMUSG00000027978	Prss12	0.826	1.77276	0.564091	0.0025	0.0026	158	190	311	305
ENSMUSG00000021062	Rab15	-0.626	0.64797	1.54328	0.0026	0.011	740	694	398	531
ENSMUSG00000022948	Setd4	-0.754	0.592957	1.68646	0.0026	0.0044	369	348	196	229
ENSMUSG00000021573	Tppp	0.872	1.8302	0.546389	0.0026	0.0019	136	157	269	268
ENSMUSG00000051703	Tmem198	1.381	2.60449	0.383953	0.0026	2.4e-05	107	180	423	325
ENSMUSG00000056069	Fam105a	-0.86	0.550953	1.81504	0.0028	0.0037	297	249	135	165
ENSMUSG00000048938	Nr1h5	-0.84	0.558644	1.79005	0.0028	0.0031	572	486	350	241
ENSMUSG00000032482	Cspg5	0.932	1.90792	0.524131	0.0028	0.0022	121	143	281	223
ENSMUSG00000026749	Nek6	-0.625	0.64842	1.54221	0.0028	0.00041	1932	1801	1037	1380
ENSMUSG00000070866	Zfp804a	1.135	2.19619	0.455335	0.0028	1.7e-05	267	389	805	637
ENSMUSG00000054889	Dsp	-1.221	0.428985	2.33108	0.0028	4.2e-06	1604	1309	445	804
ENSMUSG00000027350	Chgb	1.165	2.24233	0.445964	0.0028	2.8e-07	414	516	881	1205
ENSMUSG00000046876	Atxn1	-0.663	0.631564	1.58337	0.0029	0.0095	599	493	322	367
ENSMUSG00000053825	Ppfia2	0.631	1.54864	0.645729	0.0029	0.0075	350	389	580	564
ENSMUSG00000025545	Clybl	-0.72	0.607097	1.64718	0.0029	0.006	344	374	215	220
ENSMUSG00000027324	Rpusd2	0.681	1.60325	0.623733	0.0029	0.0038	392	436	724	605
ENSMUSG00000074415	2610203C20Rik	-0.729	0.603322	1.65749	0.0029	0.00059	1070	874	537	635
ENSMUSG00000002289	Angptl4	-1.089	0.470087	2.12727	0.0029	0.00017	694	567	227	365
ENSMUSG00000027422	Rrbp1	-0.698	0.616426	1.62225	0.0029	2.4e-05	6478	6573	3333	4709
ENSMUSG00000047878	A4galt	1.002	2.00277	0.499307	0.003	0.0016	107	150	284	231
ENSMUSG00000039058	Ak5	-1.522	0.348203	2.87189	0.003	4.1e-05	347	257	71	139
ENSMUSG00000022762	Ncam2	1.097	2.13909	0.467488	0.003	4.9e-06	359	498	1027	810
ENSMUSG00000004446	Bid	0.672	1.59328	0.627636	0.0031	0.0061	294	283	468	451
ENSMUSG00000002012	Pnck	0.712	1.63807	0.610473	0.0031	0.0054	238	276	431	412
ENSMUSG00000028978	Nos3	-1.468	0.361483	2.76638	0.0031	0.00068	730	712	133	390
ENSMUSG00000019726	Lyst	1.185	2.27363	0.439825	0.0032	1.9e-13	3160	3940	9229	6918
ENSMUSG00000021285	Ppp1r13b	-0.776	0.583984	1.71238	0.0033	0.0015	918	886	423	630
ENSMUSG00000037239	Spred3	0.745	1.67597	0.596668	0.0034	0.00029	577	713	1172	993
ENSMUSG00000034593	Myo5a	0.736	1.66555	0.600402	0.0034	5.5e-08	4365	4876	8455	6945
ENSMUSG00000032872	Cyb5r4	0.61	1.52626	0.655197	0.0035	2.3e-05	1784	1771	2960	2469
ENSMUSG00000027510	Rbm38	0.875	1.83401	0.545254	0.0035	2.8e-06	721	712	1476	1154
ENSMUSG00000015829	Tnr	1.372	2.58829	0.386355	0.0035	9.4e-10	383	444	1251	890
ENSMUSG00000023473	Celsr3	1.418	2.67215	0.374231	0.0035	3e-15	1066	1289	3687	2610
ENSMUSG00000024246	Thumpd2	-0.62	0.650671	1.53688	0.0036	0.012	566	494	337	352
ENSMUSG00000040212	Emp3	-0.836	0.560195	1.78509	0.0036	0.0021	741	706	317	493
ENSMUSG00000024940	Ltbp3	-0.759	0.590906	1.69232	0.0036	0.00032	1080	1259	591	790
ENSMUSG00000041930	Fam222a	1.072	2.10235	0.475659	0.0036	6.8e-05	192	207	479	360
ENSMUSG00000006651	Aplp1	1.171	2.25168	0.444113	0.0036	6e-10	766	994	2259	1707
ENSMUSG00000028251	Tstd3	0.615	1.53156	0.65293	0.0037	0.0097	359	412	603	579
ENSMUSG00000007908	Hmgcll1	0.687	1.60993	0.621144	0.0037	0.0085	299	278	511	418
ENSMUSG00000040929	Rfx3	0.619	1.53581	0.651122	0.0037	7e-06	2377	2226	3857	3213
ENSMUSG00000032826	Ank2	0.915	1.88557	0.530344	0.0037	8.4e-10	5574	6846	13025	10403
ENSMUSG00000027953	Slc50a1	-0.632	0.645281	1.54971	0.0038	0.0097	511	474	306	330
ENSMUSG00000071632	2510002D24Rik	-0.707	0.612593	1.63241	0.0038	0.0071	368	378	211	245
ENSMUSG00000039883	Lrrc17	-1.22	0.429283	2.32947	0.0038	9.4e-05	1073	925	285	573
ENSMUSG00000054752	Fsd1l	0.748	1.67946	0.595428	0.0038	1.7e-07	1893	1928	3556	2864
ENSMUSG00000018899	Irf1	-0.64	0.641713	1.55833	0.0039	0.0096	716	764	404	546
ENSMUSG00000031538	Plat	-0.892	0.538867	1.85575	0.0039	2.4e-05	2557	2429	1024	1661
ENSMUSG00000040258	Nxph4	1.655	3.14923	0.317538	0.0039	5e-08	104	114	411	275
ENSMUSG00000052572	Dlg2	1.23	2.34567	0.426317	0.0039	5.8e-10	1055	1552	3470	2651
ENSMUSG00000025592	Dach2	0.706	1.63127	0.613017	0.004	0.0097	251	206	387	359
ENSMUSG00000055609	Hba-x	1.865	3.64268	0.274523	0.004	1.6e-12	263	224	1080	695
ENSMUSG00000078435	AU041133	-0.641	0.641268	1.55941	0.0041	0.0099	487	449	289	311
ENSMUSG00000019437	Tlcd1	-0.772	0.585605	1.70764	0.0041	0.0067	342	276	178	184
ENSMUSG00000027276	Jag1	-1.052	0.482299	2.0734	0.0041	1.1e-05	4708	4703	1580	2957
ENSMUSG00000040148	Hmx3	1.497	2.82255	0.354289	0.0041	3.2e-07	140	190	547	384
ENSMUSG00000070304	Scn2b	-0.642	0.640824	1.56049	0.0042	0.01	739	689	387	526
ENSMUSG00000048445	Ccdc57	-0.73	0.602904	1.65864	0.0042	0.0077	495	409	242	303
ENSMUSG00000022440	C1qtnf6	-0.659	0.633317	1.57899	0.0043	0.014	452	454	250	323
ENSMUSG00000060703	Cd302	-0.734	0.601235	1.66324	0.0043	0.011	382	342	187	248
ENSMUSG00000001131	Timp1	-0.926	0.526316	1.9	0.0043	0.0055	316	304	122	205
ENSMUSG00000032584	Mst1r	-0.676	0.625898	1.5977	0.0044	0.0089	382	399	233	255
ENSMUSG00000063919	Srrm4	1.585	3.00008	0.333325	0.0044	8.6e-12	374	468	1504	1025
ENSMUSG00000034173	2410018M08Rik	-0.72	0.607097	1.64718	0.0045	0.011	377	362	192	256
ENSMUSG00000003585	Sec14l2	0.786	1.72429	0.57995	0.0045	0.0098	161	235	350	333
ENSMUSG00000098168	RP24-422C24.2	0.64	1.55833	0.641713	0.0045	0.0093	313	350	545	488
ENSMUSG00000031740	Mmp2	-0.922	0.527777	1.89474	0.0045	9.5e-06	7701	7416	2979	4995
ENSMUSG00000021360	Gcnt2	0.626	1.54328	0.64797	0.0046	0.0015	703	897	1293	1178
ENSMUSG00000020020	Usp44	1.521	2.8699	0.348444	0.0046	1.8e-05	84	155	395	291
ENSMUSG00000020333	Acsl6	0.708	1.63354	0.612168	0.0047	0.0078	235	257	436	368
ENSMUSG00000040732	Erg	-1.703	0.307147	3.25577	0.0047	0.0029	573	523	62	278
ENSMUSG00000045658	Pid1	1.032	2.04486	0.489032	0.0048	0.00029	177	181	308	424
ENSMUSG00000025572	Tmc6	0.87	1.82766	0.547147	0.0049	1.1e-06	938	1230	2176	1791
ENSMUSG00000032908	Sgpp2	1.45	2.73208	0.366021	0.0049	6.5e-10	355	444	1286	898
ENSMUSG00000028709	Mob3c	-0.843	0.557483	1.79378	0.0051	0.005	477	434	199	308
ENSMUSG00000021411	Pxdc1	1.46	2.75108	0.363493	0.0051	6e-11	457	605	1719	1204
ENSMUSG00000029084	Cd38	-1.091	0.469436	2.13022	0.0052	0.00054	664	572	206	374
ENSMUSG00000022490	Ppp1r1a	1.17	2.25012	0.444421	0.0052	0.00037	109	179	360	289
ENSMUSG00000026748	Plxdc2	-0.65	0.63728	1.56917	0.0052	0.00035	2043	1976	1070	1489
ENSMUSG00000024256	Adcyap1	1.169	2.24856	0.444729	0.0052	3e-05	203	292	630	483
ENSMUSG00000025927	Tfap2b	1.292	2.44867	0.408384	0.0052	8.4e-06	140	175	449	324
ENSMUSG00000074364	Ehd2	-0.979	0.507331	1.9711	0.0053	4.1e-05	1956	1810	696	1214
ENSMUSG00000068740	Celsr2	1.275	2.41999	0.413225	0.0053	2.4e-13	1276	1551	3980	2867
ENSMUSG00000097743	AC154731.1	-0.596	0.661586	1.51152	0.0054	0.021	461	533	306	351
ENSMUSG00000026072	Il1r1	-1.431	0.370874	2.69634	0.0054	0.00063	291	354	69	171
ENSMUSG00000087365	C430049B03Rik	-0.805	0.572362	1.74715	0.0054	9.3e-05	1513	1270	668	922
ENSMUSG00000047085	Lrrc4b	1.635	3.10588	0.32197	0.0054	3.3e-11	763	1318	3808	2657
ENSMUSG00000039814	Xkr5	-0.69	0.619854	1.61328	0.0055	0.013	459	379	233	285
ENSMUSG00000024534	Sncaip	-0.63	0.646176	1.54756	0.0055	0.011	764	693	402	538
ENSMUSG00000045231	BC106179	0.722	1.64947	0.606256	0.0055	0.0081	212	239	405	340
ENSMUSG00000040557	Wbscr27	-0.69	0.619854	1.61328	0.0056	0.01	393	363	212	255
ENSMUSG00000040265	Dnm3	1.064	2.09072	0.478304	0.0056	2.1e-06	415	518	1110	843
ENSMUSG00000028524	Sgip1	1.013	2.0181	0.495515	0.0056	2.3e-07	736	985	1947	1531
ENSMUSG00000035314	Gdpd5	0.647	1.56591	0.638607	0.0057	2.2e-05	1581	1889	2930	2508
ENSMUSG00000057751	Megf6	0.655	1.57462	0.635075	0.0057	2.1e-06	3889	4481	7164	6023
ENSMUSG00000022817	Itgb5	-0.843	0.557483	1.79378	0.0058	3.3e-05	3124	3155	1345	2154
ENSMUSG00000036764	Dnajc12	0.713	1.63921	0.61005	0.0059	0.0076	203	237	369	353
ENSMUSG00000041361	Myzap	-1.501	0.353308	2.83039	0.0059	0.0021	274	243	45	139
ENSMUSG00000036553	Sh3tc1	-1.411	0.376051	2.65921	0.0059	0.0017	415	387	79	224
ENSMUSG00000026814	Eng	-1.399	0.379192	2.63719	0.0059	0.00033	1270	1361	265	735
ENSMUSG00000020052	Ascl1	2.03	4.08405	0.244855	0.0059	2.9e-17	502	743	3125	1960
ENSMUSG00000003863	Ppfia3	0.595	1.51047	0.662044	0.006	0.015	364	421	622	563
ENSMUSG00000044042	Fmn1	1.1	2.14355	0.466516	0.006	4.5e-06	371	407	694	974
ENSMUSG00000038578	Susd1	-0.799	0.574747	1.73989	0.0061	0.0046	582	620	273	418
ENSMUSG00000069793	Slfn9	-0.884	0.541863	1.84548	0.0061	3.7e-06	2641	2179	1071	1539
ENSMUSG00000018507	Trpv2	0.749	1.68063	0.595016	0.0062	0.0054	178	184	305	304
ENSMUSG00000041762	Gpr155	0.796	1.73628	0.575944	0.0063	0.0095	162	241	359	341
ENSMUSG00000004661	Arid3b	1.043	2.06051	0.485317	0.0063	4.1e-07	547	561	1312	974
ENSMUSG00000097493	AC164597.1	0.645	1.56374	0.639493	0.0064	0.015	253	266	376	435
ENSMUSG00000034282	Evpl	-0.662	0.632002	1.58227	0.0064	0.012	350	381	225	237
ENSMUSG00000028680	Plk3	0.659	1.57899	0.633317	0.0064	0.0095	262	275	443	405
ENSMUSG00000044786	Zfp36	-0.871	0.546768	1.82893	0.0064	0.00047	875	704	366	497
ENSMUSG00000033863	Klf9	0.703	1.62789	0.614293	0.0065	0.0099	198	239	348	364
ENSMUSG00000033985	Tesk2	-0.59	0.664343	1.50525	0.0066	0.016	494	491	317	337
ENSMUSG00000000253	Gmpr	-0.689	0.620284	1.61217	0.0066	0.0097	355	327	211	212
ENSMUSG00000024247	Pkdcc	-0.762	0.589678	1.69584	0.0066	4.7e-05	3551	3366	1628	2449
ENSMUSG00000051166	Eml5	0.912	1.88165	0.531448	0.0066	4.2e-08	3192	4361	7823	6397
ENSMUSG00000054612	Mgmt	-0.757	0.591726	1.68997	0.0067	0.009	265	258	166	144
ENSMUSG00000039533	Mmd2	1.5	2.82843	0.353553	0.0067	2.8e-05	87	158	285	408
ENSMUSG00000031822	Gse1	0.816	1.76052	0.568015	0.0067	3.8e-08	1815	1990	3747	2955
ENSMUSG00000041263	Rusc1	0.777	1.71356	0.583579	0.0068	1.7e-05	820	933	1668	1339
ENSMUSG00000031673	Cdh11	-0.964	0.512634	1.95071	0.0068	1.7e-05	13474	13290	4940	8783
ENSMUSG00000052217	Hbb-bh1	2.436	5.41139	0.184795	0.0068	6.3e-11	62	45	366	210
ENSMUSG00000037926	Ssh2	0.606	1.52203	0.657016	0.0069	6.3e-05	1528	1736	2692	2280
ENSMUSG00000019772	Vip	1.392	2.62442	0.381036	0.007	4.8e-06	125	175	460	326
ENSMUSG00000060176	Kif27	-0.732	0.602069	1.66094	0.0071	0.0097	324	272	181	177
ENSMUSG00000041649	Klf8	0.758	1.69114	0.591316	0.0071	0.0068	164	165	268	289
ENSMUSG00000000627	Sema4f	0.685	1.6077	0.622006	0.0072	0.012	243	306	475	408
ENSMUSG00000056025	Clca1	-1.396	0.379981	2.63171	0.0073	0.00098	887	869	172	498
ENSMUSG00000055799	Tcf7l1	-0.597	0.661127	1.51257	0.0074	0.036	459	398	317	250
ENSMUSG00000028518	Prkaa2	0.68	1.60214	0.624165	0.0074	0.01	228	262	415	370
ENSMUSG00000037108	Zcwpw1	-0.851	0.5544	1.80375	0.0074	0.0033	648	621	268	435
ENSMUSG00000034656	Cacna1a	0.843	1.79378	0.557483	0.0074	0.00044	360	426	787	624
ENSMUSG00000038745	Nlrp6	1.272	2.41496	0.414085	0.0074	4.4e-05	194	341	727	565
ENSMUSG00000052397	Ezr	-0.62	0.650671	1.53688	0.0076	0.00041	2444	2335	1306	1800
ENSMUSG00000023915	Tnfrsf21	0.951	1.93321	0.517274	0.0078	1.8e-06	646	827	1599	1252
ENSMUSG00000040009	Gnaz	0.832	1.78015	0.56175	0.0079	0.001	305	387	681	552
ENSMUSG00000066894	Vsig10	-0.661	0.63244	1.58118	0.008	0.017	408	376	218	277
ENSMUSG00000051341	Zfp52	-0.697	0.616854	1.62113	0.008	0.017	297	342	176	217
ENSMUSG00000042724	Map3k9	0.642	1.56049	0.640824	0.008	0.016	280	361	529	473
ENSMUSG00000030446	Zfp273	-0.662	0.632002	1.58227	0.0081	0.013	377	338	226	226
ENSMUSG00000025584	Pde8a	-1.186	0.43952	2.27521	0.0081	0.0022	396	392	107	240
ENSMUSG00000049036	Tmem121	0.921	1.89343	0.528143	0.0081	0.0012	169	212	405	318
ENSMUSG00000020866	Cacna1g	-0.97	0.510506	1.95884	0.0081	0.0002	1172	1306	463	802
ENSMUSG00000041268	Dmxl2	0.747	1.6783	0.595841	0.0082	6.8e-07	1648	1800	3219	2573
ENSMUSG00000037169	Mycn	1.019	2.02651	0.493458	0.0082	3.7e-10	1566	1855	3958	2980
ENSMUSG00000050550	Gm11868	0.62	1.53688	0.650671	0.0083	0.014	291	322	491	451
ENSMUSG00000030411	Nova2	0.777	1.71356	0.583579	0.0083	0.009	158	177	319	255
ENSMUSG00000044551	9930012K11Rik	-0.735	0.600818	1.6644	0.0084	0.02	322	305	152	224
ENSMUSG00000063838	Cdc42ep5	-0.707	0.612593	1.63241	0.0084	0.018	415	426	208	306
ENSMUSG00000002808	Epdr1	0.605	1.52098	0.657471	0.0085	0.015	299	344	495	484
ENSMUSG00000021585	Cast	-0.666	0.630252	1.58667	0.0085	0.0038	937	1018	514	717
ENSMUSG00000024799	Tm7sf2	0.593	1.50838	0.662963	0.0086	0.0029	673	732	1156	965
ENSMUSG00000005699	Pard6a	0.673	1.59438	0.627201	0.0087	0.01	217	225	348	358
ENSMUSG00000031385	Plxnb3	1.106	2.15248	0.46458	0.0087	0.0029	91	178	273	305
ENSMUSG00000032841	Prr5l	-1.325	0.399149	2.50533	0.0087	6.8e-05	893	688	211	421
ENSMUSG00000028689	Ccdc163	-0.643	0.64038	1.56157	0.0089	0.014	378	368	231	247
ENSMUSG00000033207	Mamdc2	0.739	1.66902	0.599155	0.0089	0.013	178	234	312	375
ENSMUSG00000020684	Rasl10b	1.181	2.26734	0.441046	0.0089	3.7e-06	320	452	1005	748
ENSMUSG00000094377	Gm24407	-0.758	0.591316	1.69114	0.0092	0.0081	306	392	196	217
ENSMUSG00000073647	Gm10557	-0.585	0.666649	1.50004	0.0094	0.021	453	436	300	293
ENSMUSG00000056468	5730596B20Rik	-0.667	0.629815	1.58777	0.0095	0.013	349	320	211	210
ENSMUSG00000040282	BC052040	-0.602	0.65884	1.51782	0.0097	0.02	465	429	277	312
ENSMUSG00000021338	Lrrc16a	-0.646	0.63905	1.56482	0.0097	0.0048	1066	1036	555	787
ENSMUSG00000024193	Phf1	-0.652	0.636397	1.57135	0.0098	0.021	430	489	250	334
ENSMUSG00000033308	Dpyd	1.109	2.15696	0.463615	0.0098	1.6e-05	303	416	885	667
ENSMUSG00000069833	Ahnak	-0.904	0.534403	1.87125	0.0099	1.8e-05	17198	15792	6563	11064
ENSMUSG00000067889	Sptbn2	0.743	1.67365	0.597496	0.0099	2.8e-06	1244	1284	2364	1868
ENSMUSG00000079511	Ccdc142	-0.605	0.657471	1.52098	0.01	0.031	337	388	255	222
ENSMUSG00000039195	1110008P14Rik	0.642	1.56049	0.640824	0.01	0.014	254	273	436	387
ENSMUSG00000029119	Man2b2	0.78	1.71713	0.582367	0.01	0.006	255	384	527	571
ENSMUSG00000028076	Cd1d1	-0.753	0.593368	1.68529	0.01	0.00027	952	1220	610	679
ENSMUSG00000078532	Nkain1	0.768	1.70291	0.587231	0.01	0.00026	549	565	1064	834
ENSMUSG00000073433	Arhgdig	1.182	2.26891	0.44074	0.01	0.00012	115	128	322	229
ENSMUSG00000000093	Tbx2	1.225	2.33755	0.427798	0.01	1.8e-10	3145	4546	10362	7623
ENSMUSG00000031521	Aga	-0.648	0.638164	1.56699	0.011	0.017	384	347	217	249
ENSMUSG00000003812	Dnase2a	-0.747	0.595841	1.6783	0.011	0.014	244	266	134	169
ENSMUSG00000027520	Zdbf2	-0.597	0.661127	1.51257	0.011	0.00079	2326	2244	1269	1749
ENSMUSG00000056222	Spock1	1.011	2.01531	0.496202	0.011	0.00019	214	225	509	375
ENSMUSG00000070576	Mn1	-0.76	0.590496	1.69349	0.011	0.00019	2170	2186	1008	1562
ENSMUSG00000008575	Nfib	-0.657	0.634196	1.5768	0.011	0.00012	6561	6343	3364	4818
ENSMUSG00000064125	BC068157	1.428	2.69073	0.371646	0.011	6.4e-06	98	117	345	233
ENSMUSG00000079277	Hoxd3	1.162	2.23767	0.446893	0.011	2.9e-08	2219	3550	7277	5631
ENSMUSG00000040563	BC018242	0.77	1.70527	0.586417	0.012	0.0011	450	632	987	860
ENSMUSG00000020091	Eif4ebp2	0.661	1.58118	0.63244	0.012	0.00025	964	887	1622	1306
ENSMUSG00000026944	Abca2	0.636	1.55401	0.643495	0.012	0.00021	975	1064	1743	1427
ENSMUSG00000062866	Phactr2	-0.788	0.579146	1.72668	0.012	3.8e-05	3497	3078	1521	2284
ENSMUSG00000035873	Pawr	-0.608	0.656106	1.52414	0.013	0.024	418	395	243	290
ENSMUSG00000013367	Iglon5	0.658	1.57789	0.633756	0.013	0.014	208	234	355	343
ENSMUSG00000052372	Il1rapl1	-0.76	0.590496	1.69349	0.013	0.013	271	231	133	164
ENSMUSG00000041774	Ydjc	0.735	1.6644	0.600818	0.013	0.01	151	169	261	272
ENSMUSG00000039349	C130074G19Rik	-1.132	0.456283	2.19162	0.013	0.0031	395	409	115	253
ENSMUSG00000043008	Klhl6	-1.482	0.357992	2.79336	0.013	0.0029	618	668	103	361
ENSMUSG00000024558	Mapk4	0.98	1.97247	0.50698	0.013	0.0016	120	139	293	219
ENSMUSG00000032452	Clstn2	1.045	2.06337	0.484645	0.013	0.00055	149	154	257	368
ENSMUSG00000048078	Tenm4	-0.647	0.638607	1.56591	0.013	0.00017	5546	5344	2856	4093
ENSMUSG00000027603	Ggt7	1.072	2.10235	0.475659	0.013	0.00015	300	500	929	754
ENSMUSG00000042436	Mfap4	-0.95	0.517632	1.93187	0.013	0.00013	1972	1838	704	1267
ENSMUSG00000037347	Chst7	1.203	2.30218	0.434371	0.013	3.1e-05	172	227	534	384
ENSMUSG00000059857	Ntng1	1.022	2.03073	0.492433	0.013	2.4e-05	363	449	945	706
ENSMUSG00000024427	Spry4	1.093	2.13317	0.468786	0.013	3.8e-08	654	666	1641	1176
ENSMUSG00000025993	Slc40a1	1.273	2.41664	0.413798	0.013	7.2e-09	555	583	1093	1656
ENSMUSG00000037946	Fgd3	0.596	1.51152	0.661586	0.014	0.026	268	244	371	402
ENSMUSG00000073293	Nudt10	0.641	1.55941	0.641268	0.014	0.019	211	240	342	361
ENSMUSG00000030760	Acer3	-0.755	0.592546	1.68763	0.014	0.00069	1024	792	499	576
ENSMUSG00000020150	Gamt	0.913	1.88296	0.53108	0.014	0.00067	265	357	655	517
ENSMUSG00000020151	Ptprr	1.3	2.46229	0.406126	0.014	0.00042	87	168	355	272
ENSMUSG00000035722	Abca7	0.613	1.52944	0.653836	0.014	9.9e-05	1351	1552	2423	2022
ENSMUSG00000025427	Rnf165	1.057	2.0806	0.48063	0.014	2.3e-05	315	378	832	610
ENSMUSG00000004113	Cacna1b	1.263	2.39994	0.416677	0.014	3e-09	631	839	2068	1460
ENSMUSG00000040466	Blvrb	-0.597	0.661127	1.51257	0.015	0.035	443	408	244	318
ENSMUSG00000036718	Micall2	-0.588	0.665265	1.50316	0.015	0.026	388	371	259	247
ENSMUSG00000028885	Smpdl3b	-0.614	0.653383	1.5305	0.015	0.024	342	338	230	214
ENSMUSG00000031200	Mtcp1	-0.619	0.651122	1.53581	0.015	0.023	361	366	217	256
ENSMUSG00000028133	Rwdd3	-0.671	0.628071	1.59218	0.015	0.021	259	299	170	181
ENSMUSG00000019982	Myb	0.684	1.60659	0.622437	0.015	0.02	176	229	343	310
ENSMUSG00000056724	Nbeal2	0.665	1.58557	0.630689	0.015	0.016	199	227	358	319
ENSMUSG00000040219	Ttc12	0.727	1.65519	0.604159	0.015	0.014	145	164	239	272
ENSMUSG00000020607	Fam84a	0.805	1.74715	0.572362	0.015	0.01	142	165	231	305
ENSMUSG00000005057	Sh2b2	0.67	1.59107	0.628507	0.015	0.0015	589	712	1132	940
ENSMUSG00000041596	Nlrp5-ps	-0.88	0.543367	1.84038	0.015	0.00066	757	577	317	407
ENSMUSG00000031209	Heph	-0.774	0.584794	1.71	0.015	0.00018	2690	2656	1207	1918
ENSMUSG00000029838	Ptn	-1.021	0.492775	2.02933	0.015	7.2e-05	6262	6389	2094	4139
ENSMUSG00000016624	Phf21b	1.02	2.02792	0.493116	0.015	5.5e-05	440	701	1280	1036
ENSMUSG00000046329	Slc25a23	0.631	1.54864	0.645729	0.016	0.0029	578	607	1016	821
ENSMUSG00000030208	Emp1	-1.223	0.428391	2.33432	0.016	0.00033	2185	2099	527	1310
ENSMUSG00000061601	Pclo	0.919	1.8908	0.528875	0.016	2.3e-06	748	925	1795	1371
ENSMUSG00000079685	Ulbp1	-0.587	0.665726	1.50212	0.017	0.037	450	402	250	317
ENSMUSG00000072437	Nanos1	0.774	1.71	0.584794	0.017	0.012	149	150	290	223
ENSMUSG00000036533	Cdc42ep3	-0.672	0.627636	1.59328	0.017	0.0059	909	953	473	695
ENSMUSG00000027663	Zmat3	0.727	1.65519	0.604159	0.017	0.00021	699	807	1389	1107
ENSMUSG00000043079	Synpo	-1.045	0.484645	2.06337	0.017	0.00018	2124	2002	661	1339
ENSMUSG00000098178	RP23-81C12.3	0.93	1.90528	0.524858	0.017	7.8e-09	24245	19515	47730	35670
ENSMUSG00000035473	Galm	-0.585	0.666649	1.50004	0.018	0.038	447	395	249	312
ENSMUSG00000042942	Greb1l	-0.599	0.660211	1.51467	0.018	0.033	318	331	227	203
ENSMUSG00000037295	Ldlrap1	-0.638	0.642603	1.55617	0.018	0.026	532	509	274	395
ENSMUSG00000034460	Six4	-0.657	0.634196	1.5768	0.018	0.0041	979	798	500	625
ENSMUSG00000054675	Tmem119	-0.786	0.57995	1.72429	0.018	0.00029	2138	2145	947	1535
ENSMUSG00000026525	Opn3	0.614	1.5305	0.653383	0.019	0.026	216	261	361	370
ENSMUSG00000049420	Tmem200a	-0.659	0.633317	1.57899	0.019	0.0012	1750	1709	885	1303
ENSMUSG00000009614	Sardh	-0.965	0.512278	1.95206	0.019	0.00092	1022	1100	379	709
[truncated: 76 more rows]
