# Supplementary material for: Male-biased aganglionic megacolon in the TashT mouse model of Hirschsprung disease involves upregulation of p53 protein activity and Ddx3y gene expression
Source: PLoS Genet. 2020 Sep 8;16(9):e1009008. doi: 10.1371/journal.pgen.1009008 (PMC7500598; doi:10.1371/journal.pgen.1009008)
Supplement: S3 Dataset — Each sample has its own tab. (XLSX) [file pgen.1009008.s015.xlsx]

## Sheet: Control_Male1
Chromosome	Start position	End position	Genes
chr2	97322042	98108799	Lrrc4c
chr2	98662527	99225227
chr2	158165206	158434768	1700060C20Rik	D630003M21Rik	Mir7685	Bpi	Lbp	Snhg17	Snhg11	Ralgapb
chr3	10528800	10841628	AB351778	AB339134	AB339136
chr4	142055120	143013118	Tmem51	Tmem51os1	Kazn	AK018156	AK135896
chr4	143595013	144694250	Gm13083	Gm13088	Gm13089	Gm13078	Gm13023	Gm13084	Gm13103	Pramef6	Pramef25	Pramef17	Pramel4	Gm13102	Oog3	Oog2	C87977	Pramel5	Gm13128	Gm13119	Pramef20	Pramef12	1700012P22Rik	Aadacl3	9430007A20Rik	Gm13124	Aadacl4	Gm436
chr4	146994307	147741683	Rex2	4933438K21Rik	AK049536	Zfp982	AK082693	AK145533	AK019745	AB341588	AB339095	AB339101	Zfp985	Zfp979	Zfp534
chr5	93688355	95766382	Gm6205	AA792892	BC080696	Gm3139	Gm6367	A430089I19Rik	Gm16513	Gm3259	D5Ertd577e	Gm3286	Gm7978
chr6	130412905	131272584	AK136154	Klra2
chr6	142169174	142995224	Slco1a6	Slco1a5	Iapp	Pyroxd1	Recql	Golt1b	Spx	Gys2	Ldhb	Kcnj8	Abcc9	5330439B14Rik	Cmas	Sult6b2	Gm7457	St8sia1
chr7	15302258	15939551	Obox2	Obox1	Obox3	Obox5	Obox6	Crx	Crxos	Selenow	Nop53	Snord23
chr7	42321707	43265804	Vmn2r-ps60	4933421I07Rik	Zfp141	Zfp976	Zfp975	Vmn2r62	Gm2381	Vmn2r63	Gm9268	Zfp936	EU599041
chr8	19731299	20832154	4930467E23Rik	KY468178	AK009182	BC010587	AK035187	BC007164	AK166824	Gm15319	2610005L07Rik	5330429B09Rik	AK083476	2610005L07Rik	AK164389	6820431F20Rik	BC086760	AK081879	Gm21119
chr8	43263169	43840408	Zfp42	Adam26a	Gm5346	Adam34	Gm5347
chr9	46801120	47453183	2900052N01Rik	Gm4791
chr10	32392579	32961441	Nkain2
chr10	45745598	46510971	D030045P18Rik
chr10	46736003	50245044	NR_046212	Grik2
chr10	65104460	65703173
chr10	72519405	72809610	Zwint	AK046531
chr10	73480304	73890794	AK080816	AK138135	Pcdh15
chr10	91735689	91957792
chr10	100708958	100986083
chr10	114513019	114851618	Trhde
chr10	126048311	126377400	AK005576
chr11	16391845	17348117	Sec61g	AK193034	Egfr	Eldr	Fbxo48	Plek	Pno1
chr11	42871334	43604982	Atp10b	AK087644	Mir146	BC079904	Pttg1	Slu7	C1qtnf2	Ccnjl	Fabp6
chr11	110442120	111293881	AK143961	Map2k6	Kcnj16	Kcnj2
chr12	73769763	74714824	Prkch	Hif1a	AK048798	Snapc1	Syt16	1700086L19Rik	Dbpht2
chr13	87894643	88329780
chr14	4082799	4836347	Gm5796	Gm3383	AK036843	2610042L04Rik	Gm3264	BC055351	AK015236	EF651831
chr15	36021973	37363728	Rgs22	Fbxo43	Polr2k	Spag1	Mir8097	Rnf19a	AK042292	Ankrd46	AK035514	Snx31	Pabpc1	Ywhaz	Zfp706	AK144984	AK087460	Grhl2
chr15	71168794	72168050	Fam135b	Col22a1
chr19	43360242	44050599	Hpse2	AK081501	AK052572	Cnnm1	Got1	Nkx2-3	Gm4311	Slc25a28	BC037704	Entpd7	Cox15	Cutc	Abcc2	Gm10768	Dnmbp	Cpn1	Cyp2c23	Erlin1	AK019290
chrX	31774275	32318037	Gm21637	AB335791	Btbd35f2
chrX	165491856	166161289	AB351889
chrY	90739540	90823523	Mid1	G530011O06Rik	Erdr1

## Sheet: Control_Male2
Chromosome	Start position	End position	Genes
chr1	10965329	11680518	Prex2	A830018L16Rik
chr1	18331786	18870568
chr1	68021605	68630028	Erbb4	AK140892
chr1	149282633	150160043	AK042726	Pla2g4a	Ptgs2os	Ptgs2	Ptgs2os2
chr2	13859235	14360464	Hacd1	Stamos	Stam	AK164817	Tmem236	Mrc1	Mir511
chr2	98662225	98666467
chr3	80012390	80768654	AK082439	Gria2
chr3	93413449	94073529	Tchh	Tchhl1	S100a11	S100a10	Tdpoz2	Tdpoz1	Tdpoz4	Tdpoz3	Gm9125	Tdpoz5
chr3	158821865	159476083	Gm20752
chr4	145767820	146742575	Znf41-ps	Gm13238	AK049536	Gm13034	Zfp987	Zfp600	Zfp992	Zfp981	1700095A21Rik
chr6	59515041	60913440	A530053G22Rik	Snca	AK082366
chr6	77692893	78130324	Ctnna2
chr6	148378760	148805369	Tmtc1	Gm6313	4930528G23Rik	Ipo8
chr7	51693439	52538400	AK195420	Fancf	Gas2	AK034456	Svip	1700015G11Rik
chr7	87492522	87992179	Tyr	Grm5
chr8	30547034	30772206	4933433F19Rik
chr9	2999990	3032570
chr9	109288087	110008437	Fbxw28	Fbxw22	Fbxw16	Fbxw19	Fbxw15	Fbxw24	Fbxw25	Fbxw18	Fbxw26	Fbxw27	Spink8	3000002C10Rik	Nme6	Camp	Cdc25a	Mir7089	Map4
chr10	47417891	48598146
chr10	92964486	93248497	Cfap54	Mir1931	Cdk17	Pctk2	Elk3
chr10	100596240	100660213	1700017N19Rik
chr13	33315226	33816788	Serpinb9f	Serpinb9g	Gm6093	Serpinb6d
chr13	54674321	55471683	Rnf44	Cdhr2	Gprin1	Sncb	AK135904	Eif4e1b	Tspan17	AK015900	Unc5a	Hk3	Uimc1	AK084590	Zfp346	Fgfr4	Nsd1	Rab24	Prelid1	Mxd3	Lman2	Rgs14	Slc34a1	Pfn3	Pfn3	F12	Grk6	Mir6943	Prr7
chr14	13482862	14209564	Synpr	Sntn	AK085942	Thoc7	Atxn7	Psmd6	Olfr720
chr14	19416867	19418560
chr14	35140906	35371529	Grid1
chr17	42553372	42954153	Opn5	Adgrf4	Adgrf2	Cd2ap
chr18	3415172	3849166	Cul2	Bambi	AK034630
chr19	6838271	7024525	Rps6ka4	Ccdc88b	Prdx5	Trmt112	Mir6990	Esrra	Catsperz	Kcnk4	Gpr137	Bad	Plcb3	Ppp1r14b	Fkbp2	Vegfb	Dnajc4	Nudt22	Trpt1	Fermt3	Stip1
chr19	60830359	61265818	Fam45a	Sfxn4	Prdx3	AK089628	Grk5	Zfp950	Gm7102	Csf2ra
chrX	11670140	12023864
chrX	25820623	28010725	AK087719	Gm5168	Gm2012	Gm2030	Slx	Gm14525	Gm6121	AB350709	Gm10058
chrX	29927364	30904614	Gm10488	Gm10487
chrX	35003473	35648959	Gm10230	AK054333	LOC108168459	Gm14632	Gm10486
chrX	45382077	45904824
chrX	148113184	149385050	Gm15107	Gm15114	Gm15127	Luzp4	Gm15085	Gm15093
chrX	165422679	166304501	AB351889	Gemin8	Gpm6b
chrY	5880362	7025406
chrY	40542201	40817372

## Sheet: Control_Female1
Chromosome	Start position	End position	Genes
chr1	11664465	12023809	A830018L16Rik
chr1	27029423	27186339
chr1	65742835	66004747	Crygf
chr1	98194362	98841148	Slco6d1	AK144617
chr1	151134310	151538533	C730036E19Rik	Ivns1abp	Swt1	Trmt1l	Mir7682	Rnf2
chr3	30235329	30661221	Mecom	Actrt3	Mynn	Lrrc34	Lrriq4
chr3	108892949	109148118	Prpf38b	Henmt1	Fam102b	Slc25a54	Slc25a24
chr4	36436734	36594752	Lingo2
chr4	74355925	74643789	Kdm4c
chr4	143957373	144209228	Pramef17	Pramel4	Gm13102	Oog3	Oog2	C87977
chr4	146425534	146633182	Zfp992	Zfp981	1700095A21Rik
chr4	147081389	147734503	AK082693	AK049536	Zfp982	AK145533	AK019745	AB341588	AB339095	AB339101	Zfp985	Zfp979	Zfp534
chr4	151093842	151328495
chr4	153445633	153787682
chr5	14910774	15029651	Speer4e	Speer8-ps1	Gm10354	Gm17019
chr5	15472410	15666177	AK016672	AK016255	Gm21190	LOC105242399	Speer4d	4930572O03Rik
chr5	57376869	57654585	4932441J04Rik
chr6	92116771	92488628	Nr2c2	Mrps25	Rbsn	Trh	Prickle2
chr6	145412172	145879930	Lmntd1	Tuba3b	Rassf8	Bhlhe41
chr7	13506843	13934093	Bsph2	Sult2a5	Sult2a2	Sult2a1	Sult2a4
chr7	93072560	93348862	AK047323	Fam181b
chr8	19681442	20098340	4930467E23Rik	Gm21119	AK035187	5330429B09Rik	KY468178
chr8	20411400	20704431	2610005L07Rik	AK083476	2610005L07Rik	AK160987	AK164389	6820431F20Rik	BC086760	AK081879
chr9	35063084	35403587	St3gal4	AK048946	4930581F22Rik	AK157006	Dcps	Tirap	Foxred1	Srpr	Fam118b	Rpusd4	4933422A05Rik
chr10	6004338	6484857
chr10	6925337	7271949	Oprm1	Ipcef1	Cnksr3
chr10	45735436	46534062	D030045P18Rik
chr10	46826514	49196064	NR_046212	Grik2
chr10	65739638	66121330	AK076946	Pol	1700023F02Rik
chr10	78794259	78947931	Slc1a6	Olfr1356	Olfr1355	Olfr1354
chr10	100138895	100383858	AB335742	Gm4312	Gm4302	Gm4303
chr10	113640529	113641520
chr11	3100001	3188247	Pisd-ps1	Sfi1
chr11	29866564	30170797	Eml6	Sptbn1
chr11	47102672	47517252	Sgcd
chr11	48719280	49051011	Rack1	Snord96a	Trim41	TRNA_Val	TRNA_Gly	Trim7	TRNA_Lys	TRNA_Ala	TRNA_Thr	TRNA_Pro	TRNA_Leu	Irgm1	Gm5431	Gm12185	Psme2b	9930111J21Rik1	9930111J21Rik2	Tgtp1	Ifi47
chr12	102148939	102513027	Slc24a4	AK047676	Rin3	Lgmn	Golga5
chr13	64395854	64527551	Cdk20	Fam240b
chr13	66325220	66710745	AK145544	AK021218	AK049221	2410141K09Rik	AK076976	Zfp640
chr14	69803591	69978716	Rhobtb2	Pebp4
chr14	73664303	74130417	AK158291	AK135997
chr14	91757501	91973893
chr15	4869849	5036605	Mroh2b	C7
chr15	46708382	46769056
chr16	89186514	89437181	Krtap20-2	Krtap21-1	Krtap6-2
chr17	6311586	6695494	Dynlt1a	Tmem181b-ps	Tmem181a	BC049966	Dynlt1c	Tmem181c-ps	BC027568	AK178082	Dynlt1f	Sytl3
chr17	22074555	22514552	Zfp947	Zfp994	Zfp944	Zfp758	Zfp946
chr17	38511958	38683438	Esp34	Esp31
chr18	21265785	21540467	Garem1
chr18	65283407	65403894	Alpk2	AK154977
chr19	47750321	48229632	Cfap43	Mir8090	Gsto1	AK208069	Gsto2	Itprip	Cfap58	Sorcs3
chrX	136971928	137287321	Tmsb15l	Tmsb15b1	Slc25a53	Fam199x	Esx1
chrY	1250111	1798799	Ddx3y	Usp9y
chrY	61443203	61498106

## Sheet: Control_Female2
Chromosome	Start position	End position	Genes
chr1	3349378	4248982	Xkr4	AK149000
chr1	15468147	16125438	Kcnb2	Terf1	Sbspon	4930444P10Rik	Rpl7	Rdh10
chr1	151724889	152825732	2810414N06Rik	Edem3	1700025G04Rik	Tsen15	Colgalt2	Rgl1	Apobec4	Arpc5	AK188430	Ncf2
chr2	30726005	31789607	1700001O22Rik	AK168779	Ntmt1	AK185556	Asb6	Prrx2	Ptges	Tor1b	Tor1a	BC005624	Usp20	Fnbp1	D330023K18Rik	Gpr107	AK085277	Ncs1	BC040753	AK083701	Ass1	Fubp3	Mir6998	Prdm12	Exosc2	Abl1
chr2	49492762	50071729	Epc2	Kif5c	Lypd6
chr2	98056424	98755984
chr3	6366872	6912795	1700008P02Rik
chr3	21413684	22356959	AK033061	AK080657	Tbl1xr1	Rprl2
chr3	64102703	64945812	Vmn2r1	Vmn2r2	Vmn2r3	Vmn2r4	Vmn2r5	Vmn2r6	Vmn2r-ps11	Vmn2r7
chr3	114552979	115153504	Olfm3
chr3	119665856	120314417	Ptbp2
chr3	158603115	159832674	Gm20752	Depdc1a	Rpe65
chr4	26525794	27330224	4930548K13Rik
chr4	41956196	42857091	AK041157	DQ563380	AK039360	DQ713008	4933409K07Rik	Gm13305	4933409K07Rik	DQ540208	DQ721078	DQ545246	AK047207	Ccl21b	Gm21953	DQ568410	DQ565859	DQ550743	DQ556009	DQ551946	Gm20878	DQ568775	Fam205a2	Gm7819	DQ709196	DQ555274	DQ703267	DQ710664	DQ562519	DQ687153	Ccl21c	Ccl27b	Gm13306	Il11ra2	Gm2192	4930578G10Rik	Ccl19	Ccl21a	DQ540451	DQ724032	DQ697578	DQ558043	DQ540524	DQ548390	DQ687198	DQ703338	DQ550788	DQ548859	DQ564628
chr4	77623358	78463924	Ptprd
chr5	7420465	8459263	Steap4	Sri	Adam22	Dbf4	Slc25a40
chr5	111351745	112238100	Pitpnb	AK138421	Mn1	C130026L21Rik	E130006D01Rik	1700028D13Rik	Miat
chr5	130723306	131348890	Caln1	Wbscr17
chr5	134016371	134440231	KY468071	Gatsl2	BC026208	Rcc1l	Gtf2ird2	Ncf1	Gtf2i	Mir3965	Gtf2ird1
chr6	30828651	31428204	Copg2	Tsga13	Klf14	Mir29a	Mir29b-1	AK034494	Lncpint	2210408F21Rik	Mkln1os	Mkln1
chr6	41775146	42597226	Pip	Sval2	Sval1	Sval3	Sva	Tas2r139	Tas2r144	Gstk1	Tmem139	Casp2	Clcn1	Fam131b	AK081414	Zyx	2010310C07Rik	Tas2r143	Tas2r135	Tas2r126	Olfr458	Olfr457	Olfr456	Olfr455	Tcaf3
chr6	59545663	60952448	A530053G22Rik	Snca	AK082366	AK014984	Mmrn1
chr6	68082963	68842429	abParts	M19910
chr6	69792634	70565911
chr6	88374902	89150070	Eefsec	Ruvbl1	Sec61a1	Kbtbd12	AK029023	AK133446	Mgll	Abtb1	Podxl2	Gm15612	AK087743	Mcm2	Tpra1	4933427D06Rik	Gm1965
chr6	94332799	95207095
chr6	98161240	98782329	AB347122	Slc25a26	Lrig1	Mir7041	AK156148	4930511E03Rik	Kbtbd8os	Kbtbd8	Gm765	AK020861
chr6	103063991	103822907	Chl1
chr7	16605696	16843577	Arhgap35	Gm29443	Ceacam-ps1	Ceacam15	Ceacam9	Ap2s1	AK208745	Slc1a5	Fkrp	Strn4	Prkd2
chr7	56118070	57100823	Herc2	Oca2	rjs	Gabrg3
chr7	86704060	87978998	Folh1	Vmn2r77	Vmn2r78	Vmn2r79	Nox4	Tyr	Grm5
chr8	41922209	43113568	2810404M03Rik	AB349653
chr8	52281039	53157926	1190028D05Rik
chr8	73903849	74751214	AK166041
chr8	81552865	82272167	AK172601	Inpp4b
chr9	2999994	3035090
chr10	6193830	6487308
chr10	33297857	33585544	Trdn	Clvs2
chr10	45744644	50589664	D030045P18Rik	NR_046212	Grik2
chr10	78483927	78868800	Ilvbl	Syde1	Olfr1357	Casp14	Ccdc105	AK164315	Slc1a6	Olfr1356
chr10	91004557	91102113
chr10	129807737	130203224	Olfr812	Olfr814	Olfr816	Olfr818	Olfr819	AB351889	Olfr247	Olfr820	Olfr821	Olfr822	Olfr823	Olfr824	Olfr825	Olfr826
chr11	40698364	41704209	Hmmr	Nudcd2	Ccng1
chr11	50898896	51425522	Zfp2	Zfp354b	AK016813	Prop1	Olfr1378	Olfr1377	Olfr51	Olfr54	Olfr1375	Zfp354a	9230009I02Rik	Platr20	BC049762	Clk4	Col23a1
chr11	96798364	97968522	Cbx1	M31	Nfe2l1	AK132462	Copz2	Mir152	Cdk5rap3	AK188991	Prr15l	Pnpo	D030028A08Rik	Sp2	AK132535	Gm11532	Sp6	Scrn2	Lrrc46	Mrpl10	Osbpl7	Mir8103	Tbx21	Tbkbp1	Mir7235	Kpnb1	Npepps	Mrpl45	Gpr179	Socs7	DQ716032	Arhgap23	4933428G20Rik	Srcin1	2410003L11Rik	Epop	AK155239	Mllt6	Mir6927	Cisd3	Pcgf2	TRNA_Asn	Psmb3	Pip4k2b	Mir8102	Cwc25	1700001P01Rik	Rpl23	Snora21
chr12	5361190	6184329	Klhl29	2810032G03Rik	2810032G03Rik	AK135963	AK135813
chr12	19425296	20693200	AK149188	BC024416
chr12	103786918	104527121	Serpina1a	Serpina1c	Serpina1e	Serpina11	Serpina9	Serpina12	Serpina4-ps1	Serpina5	Serpina3a	Serpina3b	Serpina3c	Serpina3f	Serpina3g	Serpina3h	Serpina3i	Serpina3j	Serpina3k	Serpina3m	Serpina3n	Gsc
chr12	115380414	115752135	AB340043	Mir6388
chr13	22188165	22797665	Vmn1r193	Vmn1r194	Vmn1r195	Vmn1r196	Vmn1r197	Vmn1r198	Vmn1r199	Vmn1r200	Vmn1r-ps103	Vmn1r201	Vmn1r202	Vmn1r203	Vmn1r204	Vmn1r205	Vmn1r206	Vmn1r207-ps	Vmn1r208	AK038391
chr13	32805043	33761605	Wrnip1	Serpinb1a	Serpinb1c	Serpinb6b	Serpinb9	Serpinb9b	Serpinb1b	Serpinb9c	Serpinb9d	Serpinb9e	Serpinb9f	Serpinb9g	Gm6093	Serpinb6d
chr13	66276894	66985271	AK145544	AK021218	AK049221	2410141K09Rik	AK076976	Zfp640	Uqcrb	Gm10767	Mterf3	Ptdss1
chr13	78258456	78570046	AK051417
chr14	3197112	7580115	Gm5795	Gm10408	Gm10413	Gm10409	Gm3020	1700110I01Rik	Gm3002	D830030K20Rik	EF651829	Gm5796	AK036843	2610042L04Rik	Gm3264	BC055351	EF651831	EF651839	4930555G01Rik	EF651838	AK015236	Gm3317	Gm3500	Gm3383	Gm10021	EF651841	LOC100861615	AK076622	EF651823	EF651833	544988	AK007159	AK005712	Gm3636	Gm6356	Gm10406	Gm3696	AK017182	EF651840	EF651817	Gm5797	EF651816	4930521O11Rik	4933406F09Rik	EF651814	Gm3558
chr14	18458357	19593650	AK162602	Ube2e2	DQ707815	DQ557218	AK006024	AK019801	EF651821
chr15	29312818	30595048	Mir3964	Ctnnd2	AB336790
chr15	39581014	40076192	Rims2	Dcstamp	Dpys	Gm16291	Lrp12	AU022793
chr15	69848589	70536524	AB340581	Gm19782
chr15	78521946	79193355	C1qtnf6	Sstr3	Rac2	Gm36738	Cyth4	DQ709640	DQ722280	DQ714467	DQ705940	DQ688511	DQ545467	DQ720185	DQ697057	DQ723570	DQ566296	DQ691086	DQ718767	DQ548140	DQ713568	DQ688573	DQ725962	DQ696837	DQ555733	DQ550752	DQ704256	DQ724605	DQ690276	DQ554003	DQ723894	DQ685593	DQ554135	DQ709712	DQ702868	DQ715226	DQ687539	DQ689585	DQ712068	AB251241	DQ695469	DQ710350	DQ694209	DQ688923	DQ694558	DQ711879	DQ711264	DQ541189	DQ553995
chr15	81263214	82201561	Slc25a17	AK157807	St13	Xpnpep3	Dnajb7	Rbx1	Ep300	L3mbtl2	Chadl	AK197180	Rangap1	AB344349	Zc3h7b	Gm17597	Tef	Tob2	AK044623	Phf5a	Aco2	AK029122	Polr3h	Csdc2	Pmm1	1700029P11Rik	Desi1	Xrcc6	AK037549	Snu13	4930407I10Rik	Mei1	Ccdc134	Srebf2	Mir33
chr16	43565023	44032960	Zbtb20	Mir568	Tigit	Drd3	Qtrt2	Ccdc191	Zdhhc23	AK016097	Gramd1c	Mir3470b
chr17	3007007	3993270	Pisd-ps2	AK138253	Scaf8	AK162043	BC040266	AK049769	AK078314	Tiam2	Tfb1m	Cldn20	1700102H20Rik	Nox3
chr17	16428283	17274324	Zfp960	Zfp97	Gm38396
chr17	39673370	40336909	Esp38	Pgk2	Crisp3	Crisp1
chr17	43503635	43725705	Ankrd66	Pla2g7	1700071M16Rik	AK006933	Tdrd6	UCP4	Slc25a27	Cyp39a1
chr18	5324643	6150197	Zfp438	Gm10125	Zeb1	AK041408	Arhgap12
chr18	27260903	28043143
chr18	50966327	51201479	Prr16
chr19	48965467	50003707
chrX	3062847	4031113	Btbd35f23	Btbd35f11
chrX	24397594	33486296	Gm5934	Gm4297	Gm5935	Gm5169	Gm1993	AK087719	Gm5168	Gm2012	Gm2030	Slx	Gm14525	Gm6121	Gm10058	Gm10147	Gm10096	AB353040	Gm10488	E330016L19Rik	Gm10487	Btbd35f10	Gm21637	Btbd35f2	AB335791	AB335742	Btbd35f1	AB350709	Btbd35f21	Btbd35f5	Gm2837	Btbd35f12
chrX	34246357	35707946	Gm10230	AK054333	LOC108168459	Gm14632	Gm10486
chrX	123204344	123884463
chrY	6507930	6985500
chrY	13150048	14084742	Gm20831
[truncated: 42 more columns]

## Sheet: TashT_Male1
Chromosome	Start position	End position	Genes
chr1	143992138	144632279	Rgs2	Rgs13	Rgs1	AB350311	Rgs21
chr1	166111892	166927687	Dusp27	Gpa33	Mael	Ildr2	Tada1	KY467519	Pogk	Gm4846	Gm4847
chr2	58285650	58824072	Acvr1c	Gm13544	Upp2	Ccdc148
chr2	97957474	98666559
chr3	116034896	116810875	Vcam1	Gpr88	Cdc14a	AK050885	BC051062	Rtca	Dbt	Lrrc39	Trmt13	Sass6	Mfsd14a	AK153354	Slc35a3	Agl
chr3	158821865	159476083	Gm20752
chr4	20453133	21403759	Nkain3
chr4	145767820	147183819	Znf41-ps	Gm13238	Gm13034	Zfp987	Zfp600	Zfp992	Zfp981	1700095A21Rik	AK011687	AK049536	AK082693	Rex2	4933438K21Rik	Zfp982
chr5	62307887	62967309	Arap2	Dthd1
chr5	70945726	71513654	AK021280	Gabra2	Cox7b2
chr6	13530230	14272082	Tmem168	Bmt2	Gpr85	2610001J05Rik	1110019D14Rik
chr6	77692789	78602573	Ctnna2	AB351889	Reg3b	Reg3d	Reg3a	Reg2	Reg1	Reg3g
chr7	9339733	10127719	Vmn2r46	Vmn2r47	2810047C21Rik1	Vmn2r48	Vmn2r49	Vmn2r50	Vmn2r51
chr7	87492522	87992179	Tyr	Grm5
chr8	19676431	20625276	4930467E23Rik	KY468178	AK009182	BC010587	AK035187	BC007164	AK166824	Gm15319	2610005L07Rik	5330429B09Rik	AK083476	2610005L07Rik	AK164389	6820431F20Rik	BC086760	AK160987	AK081879	Gm21119
chr8	29143135	29863505	Unc5d
chr8	30547034	31353151	4933433F19Rik	Dusp26	Rnf122	AK164323	AK028959	Snord13	Tti2	Mak16	Fut10
chr8	74401758	75082368	AK166041	Isx	Hmgxb4	Tom1
chr8	92192004	92547275	DQ547736	DQ556002	DQ689240	DQ701969	DQ720628	DQ724813	DQ558885	AB251138	DQ688062	DQ703386	DQ718798	DQ693017	Crnde	Irx5
chr9	2999990	3512171	Mir101c	DQ693577	DQ548998	DQ544586	DQ702609	4930433N12Rik	AB344165	AB349653	Alkbh8	BC018454	Cwf19l2
chr9	9901877	10004027	Cntn5
chr9	98166150	98793775	DQ566244	Nmnat3	Rbp1	Rbp2	AK077474	4930579K19Rik	Copb2	Mrps22	E330023G01Rik
chr10	22565483	22862524	Slc2a12	Tbpl1	AK033378	Tcf21
chr10	47602449	48598146
chr10	92964486	93096879	Cfap54
chr10	100411543	100660130	Tmtc3	Cep290	4930430F08Rik	1700017N19Rik
chr11	112782572	112900259	Sox9	Gm11681	1700012H19Rik	AK015526
chr12	5311229	5736536	Klhl29	2810032G03Rik	2810032G03Rik
chr12	114637405	115748643	abParts	AB335742	AB340043	Mir6388
chr13	17130828	17514476	Sugct
chr13	67808547	68760756	4930525G20Rik	Zfp273	Gm10037	BC048507	AK139503	BC057675	Gm8016	Mtrr	Fastkd3	1700001L19Rik	Adcy2
chr14	21025053	21894910	Vcl	Ap3m1	Adk	AK033814	Kat6b	Dupd1	Dusp13	Samd8	Vdac2	Comtd1	A430057M04Rik
chr14	34422616	35264377	Bmpr1a	9230112D13Rik	Ldb3	Opn4	Wapl	Grid1	Mir346
chr14	93585762	94212965	Pcdh9
chr17	42553372	42953777	Opn5	Adgrf4	Adgrf2	Cd2ap
chr17	80416783	80958784	Sos1	Cdkl4	Map4k3	C230072F16Rik	Tmem178
chr18	3558874	3849166	AK034630
chr18	17321106	17942479	4930545E07Rik
chr18	49005219	49692305	1700044K03Rik
chr18	57463688	58049453	Ctxn3	1700066O22Rik	AK006909	AK016016	1700011I03Rik	4930511M06Rik	2210409D07Rik	Gm19519	Slc12a2	Fbn2
chrX	11670139	12023769
chrX	14343685	15026076	TRNA_Pro
chrX	26460625	28010725	Slx	Gm14525	Gm6121	Gm10058
chrX	28642293	29018583	AB350709	AK054333	Gm10096	Gm10230
chrX	29927364	30904614	Gm10488	E330016L19Rik	Gm14632	Gm10486	LOC108168459	Gm10487
chrX	35003473	35648959
chrX	45382077	45904824
chrX	148113184	149385050	Gm15107	Gm15127	Gm15085	Gm15114	Luzp4	Gm15093
chrY	48747550	49478492	Gm20816

## Sheet: TashT_Male2
Chromosome	Start position	End position	Genes
chr1	132384152	134256149	Tmcc2	Dstyk	Rbbp5	Tmem81	Cntn2	Nfasc	BC040754	Gm10538	Lrrn2	Mdm4	TRNA_Lys	Pik3c2b	Ppp1r15b	Plekha6	Gm19461	AK020645	Golt1a	Kiss1	Ren1	Etnk2	Sox13	Snrpe	KY467510	AK141780	Zc3h11a	Zbed6	Lax1	Mir6903	Atp2b4	Optc	Prelp	Fmod	Btg2	AB347871	Chit1	Chil1	Mybph	Adora1
chr1	189402998	190365550	Cenpf	Ptpn14	Smyd2	AK083547	Prox1	LOC102632463
chr2	32974505	34196768	Slc2a8	Garnl3	Angptl2	AK196015	Ralgps1	Zbtb43	Lmx1b	C130021I20Rik	AK020435	Nron	Mvb12b	AK162388	KY467848	C230014O12Rik	Pbx3
chr2	74291094	75756890	4930441J16Rik	Lnpk	KY467874	Evx2	Hoxd13	Hoxd12	Hoxd11	Hoxd10	BC060302	Hoxd9	Hoxd8	Hoxd3os1	Hoxd4	Mir10b	Hoxd3	Haglr	LOC102634401	Hoxd1	AK086615	Mtx2	9430019J16Rik	AK146150	Hnrnpa3	Nfe2l2	AB350795
chr2	137296974	138294993	Btbd3
chr4	146449796	148094065	Zfp992	Zfp981	1700095A21Rik	AK011687	Rex2	4933438K21Rik	AK049536	AK145533	AK019745	AB341588	AB339095	AB339101	Zfp982	Zfp985	Zfp979	Zfp534	Zfp984	Rps19-ps3	Zfp933	Miip	Fv1	Mfn2	Plod1	2510039O18Rik	AK206234	Nppb	Nppa	Nppa	Clcn6	Mthfr	Agtrap
chr5	71997517	72978800	Gabrb1	Commd8	AK085120	Atp10d	Corin	DQ311519	Nfxl1	Zar1	Gm5868	Cnga1	AK016741	AK016734	Nipal1	Txk	AK153807	Tec	Slain2
chr7	15849633	17172411	Crx	Crxos	Selenow	Nop53	Snord23	Ehd2	Bicra	Zfp541	Napa	Kptn	Slc8a2	Meis3	Dhx34	C5ar2	C5ar1	Inafm1	Ccdc9	Bbc3	Sae1	Zc3h4	Tmem160	Npas1	Arhgap35	Gm29443	Ceacam-ps1	Ceacam15	Ceacam9	Ap2s1	AK208745	Slc1a5	Fkrp	Strn4	Prkd2	Dact3	Gng8	Ptgir	Calm3	Pnmal2	Pnmal1	Ccdc8	Ppp5c	Hif3a	AK029357	Psg16	Ceacam3
chr8	91549762	92545536	Fto	Irx3	AK049522	DQ726938	DQ699365	DQ721019	DQ686227	DQ552144	DQ689518	DQ552397	DQ711006	DQ549220	DQ707575	DQ565493	DQ556184	DQ720523	DQ712628	DQ553590	DQ720433	DQ704895	DQ697025	DQ703226	DQ705620	DQ692317	DQ547736	DQ556002	DQ689240	DQ701969	DQ720628	DQ724813	DQ558885	AB251138	DQ688062	DQ703386	DQ718798	DQ693017	Crnde	Irx5
chr8	122162750	123114172	Zfpm1	Trhr2	Zc3h18	Il17c	Cyba	AK154184	Mvd	9330133O14Rik	Gm20735	Snai3	Rnf166	Ctu2	Piezo1	Cdt1	Galns	Trappc2l	Pabpn1l	Mir6396	Cbfa2t3	AK032654	AK082503	Acsf3	Cdh15	AK040202	Ankrd11	2810013P06Rik	Spg7	Rpl13	Snord68	Mir7079
chr10	47703570	48138702
chr11	3103940	4065979	Pisd-ps1	Sfi1	KY467561	AK090363	Eif4enif1	Drg1	Patz1	Gm11944	Pik3ip1	Limk2	AK042206	Rnf185	8430429K09Rik	Pla2g3	Inpp5j	Selenom	Smtn	Tug1	AK033381	Morc2a	Osbp2	4921536K21Rik	Dusp18	Slc35e4	Tcn2	Pes1	Gal3st1	AB341370	Sec14l4	Sec14l3
chr12	115066572	116179867	abParts	AB335742	AB340043	Mir6388	AB351889	Zfp386	Vipr2	BMH1	AK080151
chr14	22539526	23853011	4930405A10Rik	AB349811	Lrmda	Gm10248	AK043847	Kcnma1
chr14	117305089	118278431	Gpc6	Mir6239	Dct	TRNA_Phe	Tgds	Gpr180	AK017006	Sox21	LOC105245869	Mir6241	Gm9376
chr16	7657760	8610137	Tmem114	Mettl22	Abat
chr19	37290281	38249613	Ide	Kif11	Hhex	1700122C19Rik	Exoc6	Cyp26c1	Cyp26a1	Myof	AK153534	Cep55	Ffar4	Rbp4	Pde6c	Fra10ac1
chrX	10557091	11743085	Tspan7	Mid1ip1	H2al1a	H2al1b	H2al1i	H2al1e	H2al1g	H2al1h	H2al1d	H2al1j
chrX	167084205	170005224	Tmsb4x	Tlr8	Tlr7	Prps2	AK080343	Frmpd4	Msl3	AK081619	Arhgap6	Amelx	Hccs	Gm15246	Mid1	4933400A11Rik
chrY	703448	1232402	Zfy1	Uba1y	Kdm5d	Eif2s3y	Tspy-ps	Uty
chrY	6014247	7127211
chrY	9645591	10357805
chrY	90723384	90832008	G530011O06Rik	Erdr1

## Sheet: TashT_Female1
Chromosome	Start position	End position	Genes
chr1	3520394	4248826	Xkr4	AK149000
chr1	151724889	152825740	2810414N06Rik	Edem3	1700025G04Rik	Tsen15	Colgalt2	Rgl1	Apobec4	Arpc5	AK188430	Ncf2
chr2	86977939	88531795	Olfr1100	Olfr1101	Olfr1102	Olfr1104	Olfr1105	Olfr1106	Olfr1107	Olfr1109	Olfr259	Olfr1110	Olfr1111	Olfr1112	Olfr1113	Olfr1115	Olfr1116	Olfr1118	Olfr1120	Olfr1121	Olfr1122	Olfr1123	Olfr1124	Olfr1126	Pramel7	Pramel6	Olfr153	Olfr1128	Olfr1129	Olfr1130	Olfr1131	Olfr1132	Olfr1133	Olfr1134	Olfr1135	Olfr1136	Olfr1137	Olfr1138	Olfr1140	Olfr1141	Olfr152	Olfr1143	Olfr1145	Olfr1148	Olfr1151	Olfr1152	Olfr1153	Olfr1154	Olfr1155
chr2	98137499	98978218
chr3	4530370	5316841	1110015O18Rik	2700069I18Rik	Zfhx4
chr3	11800927	12518909	Gm10745
chr3	114497793	115153504	Olfm3
chr4	15219753	16554731	Tmem64	Calb1	Decr1	Mir6400	Nbn	Osgin2	AK155840	Ripk2	A530072M11Rik
chr4	26525794	27330297	4930548K13Rik
chr4	41956188	42857091	AK041157	DQ563380	AK039360	DQ713008	4933409K07Rik	Gm13305	4933409K07Rik	DQ725128	DQ540208	DQ721078	DQ545246	AK047207	Ccl21b	Gm21953	DQ568410	DQ565859	DQ550743	DQ556009	DQ551946	Gm20878	DQ568775	Fam205a2	Gm7819	DQ709196	DQ555274	DQ703267	DQ710664	DQ562519	DQ687153	Ccl21c	Ccl27b	Gm13306	Il11ra2	Gm2192	4930578G10Rik	Ccl19	Ccl21a	DQ540451	DQ724032	DQ697578	DQ558043	DQ540524	DQ548390	DQ687198	DQ703338	DQ550788	DQ548859
chr4	77623360	78463927	Ptprd
chr4	102711133	103252486	AK218396	Sgip1	Gm12709	Tctex1d1	BB031773	Insl5	Wdr78	Mier1	Slc35d1	4921539E11Rik
chr4	113156979	114569342	Skint6	AB349653	Skint5	Skint11	Trabd2b
chr5	7062612	8459263	Zfp804b	Tex47	Steap4	Sri	Adam22	Dbf4	Slc25a40
chr5	84100199	85062086	Epha5
chr5	111351745	112238100	Pitpnb	AK138421	Mn1	C130026L21Rik	E130006D01Rik	1700028D13Rik	Miat
chr5	125793095	126578381	AK006725
chr6	59682342	60952448	AB351889	A530053G22Rik	Snca	AK082366	AK014984	Mmrn1
chr6	69792634	71024325	abParts	M34473	AK036494	Rpia	Eif2ak3	Tex37	Foxi3
chr6	88374901	89150070	Eefsec	Ruvbl1	Sec61a1	Kbtbd12	AK029023	AK133446	Mgll	Abtb1	Gm15612	AK087743	Podxl2	Mcm2	Tpra1	4933427D06Rik	Gm1965
chr6	94332798	95230806	AB347122	Slc25a26	Lrig1	Mir7041	AK156148	4930511E03Rik	Kbtbd8os	Kbtbd8
chr7	16006626	17824601	Zfp541	Napa	Kptn	Slc8a2	Meis3	Dhx34	C5ar2	C5ar1	Inafm1	Ccdc9	Bbc3	Sae1	Zc3h4	Tmem160	Npas1	Arhgap35	Gm29443	Ceacam-ps1	Ceacam15	Ceacam9	Ap2s1	AK208745	Slc1a5	Fkrp	Strn4	Prkd2	Dact3	Gng8	Ptgir	Calm3	Pnmal2	Pnmal1	Ccdc8	Ppp5c	Hif3a	AK029357	Psg16	Ceacam3	Psg29	AK132898	Psg-ps1	Ceacam5	Ceacam14
chr7	22082991	23261116	EG667283	Vmn1r139	Gm16442	Gm10666	Vmn1r94	Vmn1r143	Gm8653	Vmn1r118	Gm4133	Gm5728	Vmn1r148	Vmn1r101	Gm10665	Vmn1r151	Vmn1r104	Gm5726	Gm4201	LOC101055864	Gm4565	Gm8693	Gm4567	Gm6902	Vmn1r157	Vmn1r158	Vmn1r159	Vmn1r160	Gm4214	Gm4216	Vmn1r135	Gm5725	Gm10662	Vmn1r155	Vmn1r111
chr7	87428803	87978998	Tyr	Grm5
chr8	52281039	53157926	1190028D05Rik
chr8	128798300	129241136	Ccdc7a	Ccdc7b	2610044O15Rik8
chr9	3000250	3036267
chr9	3650175	4252471	Gucy1a2	AB345950	AB343474	AB353040
chr9	93214608	94058144
chr10	33297857	33759968	Trdn	Clvs2
chr10	45709591	50522679	Hace1	D030045P18Rik	NR_046212	Grik2
chr10	58221692	58535078	Gm4981	Gcc2	Lims1	AK075667	Ranbp2	AK158301	Ccdc138
chr10	78483927	78868800	Ilvbl	Syde1	Olfr1357	Casp14	Ccdc105	AK164315	Slc1a6	Olfr1356
chr10	110968464	111224119	Zdhhc17	Osbpl8
chr10	129993463	130203224	Olfr820	Olfr821	Olfr822	Olfr823	Olfr824	Olfr825	Olfr826
chr11	21580005	22004313	Wdpcp	Otx1
chr11	50898896	51683429	Zfp2	Zfp354b	AK016813	Prop1	Olfr1378	Olfr1377	Olfr51	Olfr54	Olfr1375	Zfp354a	9230009I02Rik	Platr20	BC049762	Clk4	Col23a1	Phykpl	Hnrnpab	Nhp2	Rmnd5b	N4bp3	D930048N14Rik
chr12	89984885	90550723	Nrxn3	AK020365
chr12	114637312	115919098	AB340043	Mir6388
chr13	4442612	5287695	Akr1c6	Akr1c20	Akr1c21	Akr1e1
chr13	14289373	15554092	Hecw1	Mrpl32	Psma2	AW209491	AK085253	Gli3
chr13	33126124	34060800	Serpinb9c	Serpinb9d	Serpinb9e	Serpinb9f	Serpinb9g	Gm6093	Serpinb6d	Serpinb6e	Serpinb6c	Serpinb6a	1110046J04Rik	Nqo2	AK165476	Ripk1	Bphl
chr13	37603000	38281341	BC048601	Rreb1	Ssr1	Cage1	Riok1	Dsp	Snrnp48
chr13	77787148	78570046	Fam172a	Pou5f2	AK138291	AK035979	BC067033	Nr2f1	A830082K12Rik	AK051417
chr14	3197112	7580115	Gm5795	D830030K20Rik	1700110I01Rik	Gm10408	Gm10413	Gm10409	Gm3020	Gm3002	EF651829	Gm5796	AK036843	2610042L04Rik	BC055351	EF651831	Gm3264	EF651839	4930555G01Rik	EF651838	Gm3500	Gm3383	Gm10021	EF651841	LOC100861615	AK076622	EF651823	EF651833	544988	AK007159	AK005712	Gm3636	Gm6356	Gm10406	Gm3696	AK017182	EF651840	EF651817	Gm5797	EF651816	4930521O11Rik	4933406F09Rik	EF651814	Gm3558
chr14	18306288	19593650	Ube2e1	AK162602	Ube2e2	DQ707815	DQ557218	AK006024	AK019801	EF651821
chr14	75171845	75901584	Lcp1	Cpb2	Zc3h13	Siah3	Spert	Erich6b	Cog3	Slc25a30	Gm4285	Tpt1	Snora31	Gtf2f2
chr15	29312818	30349149	Mir3964	Ctnnd2
chr15	39581014	40723990	Rims2	Dcstamp	Dpys	Gm16291	Lrp12	AU022793	9330182O14Rik	Gm33301	Gm16294	Zfpm2
chr16	43565011	44363815	Zbtb20	Mir568	Tigit	Drd3	Qtrt2	Ccdc191	Zdhhc23	AK016097	Gramd1c	Mir3470b	Atp6v1a	BC050135	Naa50	Usf3	Sidt1	AK047199	Spice1
chr17	3007008	3939889	Pisd-ps2	AK138253	Scaf8	AK162043	BC040266	AK049769	AK078314	Tiam2	Tfb1m	Cldn20	1700102H20Rik	Nox3
chr17	16167154	17729948	Zfp960	Zfp97	Gm38396	Gm6712	Oaz1-ps	Riok2	Lix1	DQ685776	AK089903	Lnpep	Lnpep	Vmn2r90
chr17	39673370	40641237	Esp38	Pgk2	Crisp3	Crisp1	Esp8	Gm44501	Esp6	Esp5	Esp4	Esp3
chr17	43503635	44073075	Ankrd66	Pla2g7	1700071M16Rik	AK006933	Tdrd6	UCP4	Slc25a27	Cyp39a1	Rcan2
chr17	62598231	63203059	Efna5	BC125002	Fbxl17
chr17	64856133	65634994	Tmem232	Vapa
chr18	5324643	6538033	Zfp438	Gm10125	Zeb1	AK041408	Arhgap12	Kif5b	AK020087	Epc1	Mir1893
chr18	19887423	21080108	Dsc3	Dsc2	Dsc1	Dsg1c	Dsg1a	Dsg1b	Dsg4	Dsg3	Dsg2	Ttr	B4galt6	AK079994	Trappc8	Rnf125	Rnf138	Mep-1beta	Mep1b
chr18	27260903	28043143
chr19	11030754	11883351	AW112010	Ms4a8a	1700017D01Rik	1700025F22Rik	Ms4a13	4930526L06Rik	Ms4a1	Ms4a5	Ms4a7	Ms4a4a	Ms4a4c	Ms4a4b	Ms4a6c	AK079938	Gm8369	Ms4a6b	Ms4a4d	Ms4a6d	Ms4a2	Ms4a3	Oosp2	Oosp1	Oosp3	Gif	Mrpl16	Stx3	AK044380	Olfr1417	Olfr1418	Olfr1419
chrX	4072596	5299132	Btbd35f28	Btbd35f20	Btbd35f17	Gm5925	Btbd35f4	Btbd35f27
chrX	26992627	28261211	E330016L19Rik	AK054333	Gm10058	Gm14632
chrX	31245831	35099747	Gm21637	Btbd35f2	AB335742	Btbd35f1	AB350709	Btbd35f21	Btbd35f5	Gm2837	Btbd35f12	Btbd35f15	Btbd35f13	Btbd35f14	Btbd35f10	Gm10486	Gm10230
chrY	862091	1265839	Kdm5d	Eif2s3y	Tspy-ps	Uty	Ddx3y
[truncated: 24 more columns]

## Sheet: TashT_Female2
Chromosome	Start position	End position	Genes
chr1	35895083	36968805	Hs6st1	Uggt1	Mir6897	Neurl3	Arid5a	Kansl3	Mir6898	Fer1l5	AK158015	Lman2l	Cnnm4	AK139814	Cnnm3	Ankrd23	Ankrd39	Sema4c	Fam178b	Cox5b	Actr1b	4933424G06Rik	Zap70	Tmem131
chr1	61658937	62649746	AK015421	AK050953	Pard3b
chr1	87769646	88744174	Atg16l1	Scarna6	Sag	Gm19582	Dgkd	Usp40	Ugt1a10	Ugt1a9	Ugt1a7c	Ugt1a6a	Ugt1a5	Ugt1a2	Dnajb3	Ugt1a1	Mroh2a	Hjurp	A730008H23Rik	Trpm8	Spp2	Glrp1	Gm19589	Arl4c
chr1	152536572	153943648	Rgl1	Apobec4	Arpc5	AK188430	Ncf2	Smg7	Nmnat2	Lamc2	Lamc1	E330020D12Rik	AB351778	AB335614	AB335611	Shcbp1l	Dhx9	Npl	Rgs8	C230024C17Rik	Rgs16	Rnasel	Rgsl1	Teddm2	AK044033	Teddm1b	Teddm1a	Mir8114	Glul
chr1	176396477	177373642	Gm36536	Mir350	Cep170	Sdccag8	Hmga2-ps1	Akt3
chr1	178122099	179021656	Gm16432	Desi2	AK138429	AK078283	AK046316	Cox20	AK049600	Hnrnpu	Efcab2	Kif26b	BC023483	Smyd3
chr2	75124911	76361792	9430019J16Rik	AK146150	Hnrnpa3	Nfe2l2	AB350795	KY467876	Agps	Ttc30b	Ttc30a1	Pde11a	Cyct
chr2	90618124	92134397	Nup160	Fnbp4	Agbl2	Mtch2	C1qtnf4	Ndufs3	Kbtbd4	Ptpmt1	Celf1	AK020216	AK160135	Rapsn	BC037763	AK020549	Psmc3	Slc39a13	Spi1	Mybpc3	Madd	Nr1h3	Acp2	Ddb2	A330069E16Rik	AK132189	Pacsin3	Arfgap2	1110051M20Rik	AK087376	Lrp4	Snord67	AB352479	Ckap5	F2	Zfp408	Arhgap1	Atg13	AK184073	AK085328	Harbi1	Ambra1	Chrm4	Mdk	Dgkz	Mir6999	Creb3l1	AK039132
chr2	118387746	119864125	Eif2ak4	Srp14	Bmf	AK145129	Bub1b	Pak6	Ankrd63	Plcb2	Inafm2	A430105I19Rik	Phgr1	Disp2	Knstrn	Ivd	Bahd1	Chst14	Ccdc32	Rpusd2	Knl1	TRNA_Ile	Rad51	Rmdn3	Gchfr	Dnajc17	Gm14137	Zfyve19	Ppp1r14d	Spint1	Rhov	Vps18	Gm14207	Dll4	Chac1	Ino80	Exd1	Chp1	1700020I14Rik	Oip5	Nusap1	Ndufaf1	Rtf1	Itpka	Ltk	Rpap1	Tyro3
chr2	127627371	128966619	Mal	AK029760	Mall	Nphp1	AK084133	1500011K16Rik	Bub1	Acoxl	Bcl2l11	KY467893	Gm14005	Spdye4c	Anapc1	AK171320	AK037726	Mertk	Tmem87b	Fbln7	Zc3h8
chr2	179855945	180793393	Cdh4	Taf4	4921531C22Rik	Lsm14b	Psma7	Ss18l1	Mtg2	Hrh3	Osbpl2	Adrm1	Lama5	Mir7005	Rps21	Mir3091	Cables2	Rbbp8nl	Gata5	Gata5os	B230312C02Rik	Mir1a-1hg	Mir1a-1	Mir133a-2	AK165607	Slco4a1	Ntsr1	Mrgbp	Ogfr	Col9a3	Tcfl5	Dido1	Gid8	Slc17a9	Bhlhe23
chr4	109788724	110753394	Faf1	AK019375	Dmrta2	Elavl4	Agbl4
chr4	142268253	143436975	AB351889	AK018156	AK135896	Mir7021	Prdm2	AK140860	Pdpn	Lrrc38	Pramel1	Pramef8
chr4	146427305	148123151	Zfp992	Zfp981	1700095A21Rik	AK011687	Rex2	4933438K21Rik	AK049536	AK082693	AK145533	AK019745	AB341588	AB339095	AB339101	Zfp982	Zfp985	Zfp979	Zfp534	Zfp984	Rps19-ps3	Zfp933	Miip	Fv1	Mfn2	Plod1	2510039O18Rik	AK206234	Nppb	Nppa	Nppa	Clcn6	Mthfr	Agtrap	Draxin
chr4	154826703	155870266	Ttc34	Gm13112	Mmel1	Fam213b	Tnfrsf14	Hes5	Pank4	Plch2	Pex10	Rer1	Morn1	Ski	AK139813	Faap20	Prkcz	Gabrd	5830444B04Rik	Cfap74	C030017K20Rik	AK047723	Tmem52	Gnb1	Nadk	Slc35e2	Gm16023	Cdk11b	Mmp23	Mib2	Fndc10	Ssu72	Tmem240	Atad3a	AK154077	Atad3aos	Vwa1	AK035229	Tmem88b	Ankrd65	Mrpl20	Ccnl2	Aurkaip1	Mxra8	Dvl1	Tas1r3	Cptp	Ints11
chr5	14995783	16222363	Gm17019	AK016672	AK016255	Gm21190	Speer4cos	LOC105242399	Speer4d	4930572O03Rik	Speer4c	4930519H02Rik	Cacna2d1
chr5	21489995	22535609	Fbxl13	Lrrc17	Armc10	Napepld	Pmpcb	Dnajc2	Psmc2	Slc26a5	AK134947	Reln	Orc5	Gm15421
chr5	113933551	115349022	AB346559	Ssh1	Dao	Svop	Usp30	Alkbh2	Ung	Acacb	Foxn4	Myo1h	Kctd10	Ube3b	Mir7027	Mmab	Mvk	Fam222a	Trpv4	Gltp	Tchp	Mir7028	Git2	4930515G01Rik	Ankrd13a	AK162540	1500011B03Rik	DQ556670	DQ689603	DQ707786	DQ713725	DQ686574	DQ716701	DQ542779	DQ696965	DQ556208	DQ715773	DQ558161	DQ696649	2610524H06Rik	DQ551285	DQ726503	DQ687329	DQ554448	DQ553606	DQ711353	DQ544422	DQ716573	DQ568259
chr5	127964842	128976831	Tmem132d	AK019810	5930412G12Rik	Fzd10	Piwil1	Rimbp2
chr6	51271943	52602316	Gm6559	AK002748	Nfe2l3	Hnrnpa2b1	Cbx3	Snx10	AK171899	Skap2	KR348518	Halr1	KR348528	Hoxa1	Hotairm2	Hotairm1	Hoxa2	Hoxaas2	Hoxa3	Gm15050	AK039882	Hoxaas3	Hoxa4	Hoxa5	Hoxa6	Mira	Hoxa7	Hoxa9	Mir196b	Hoxa10	Hoxa11	Hoxa11os	AK020562	Hoxa13	Hottip	Evx1os	Evx1	1700094M24Rik	Hibadh	AK042028
chr6	83335657	84403883	Mob1a	AK202301	Bola3	Tet3	Mir6374	B230319C09Rik	Dguok	Actg2	Stambp	Gm21284	Clec4f	Cd207	Vax2os	Vax2	Atp6v1b1	1700124L16Rik	Ankrd53	AK208460	Tex261	Gm7443	Nagk	AK051368	Paip2b	AK186650	Zfp638	Dysf
chr7	26866121	28165209	Cyp2a22	Cyp2a12	Cyp2f2	Cyp2t4	Egln2	Rab4b	Mir3101	Mia	Snrpa	BC024978	Itpkc	Coq8b	Numbl	Shkbp1	Blvrb	AK191411	Hipk4	KY468127	Ttc9b	Map3k10	Zfp607b	Zfp60	Gm10046	Zfp626	Zfp59	Zfp607a	Zfp974	BC061462	AK076358	Zfp780b	Zfp850	Psmc4	Fcgbp	9530053A07Rik
chr8	91657109	92574945	Fto	Irx3	AK049522	DQ726938	DQ699365	DQ721019	DQ686227	DQ552144	DQ689518	DQ552397	DQ711006	DQ549220	DQ707575	DQ565493	DQ556184	DQ720523	DQ712628	DQ553590	DQ720433	DQ704895	DQ697025	DQ703226	DQ705620	DQ692317	DQ547736	DQ556002	DQ689240	DQ701969	DQ720628	DQ724813	DQ558885	AB251138	DQ688062	DQ703386	DQ718798	DQ693017	Crnde	Irx5
chr9	85811036	87450437	AK034076	Tpbg	Ube2cbp	AK053023	Dopey1	Pgm3	Prss35	Cyb5r4
chr10	47703553	48203643
chr10	61284795	61712026	Prf1	Pald1	Nodal	DQ716436	Eif4ebp2	AK085995	Lrrc20	Npffr1	Ppa1	1700022H01Rik	Sar1a	Tysnd1
chr10	105450128	105778265	Tmtc2	Gm15663	Mettl25
chr11	3100459	4162663	Pisd-ps1	Sfi1	KY467561	AK090363	Eif4enif1	Drg1	Patz1	Gm11944	Pik3ip1	Limk2	AK042206	Rnf185	8430429K09Rik	Pla2g3	Inpp5j	Selenom	Smtn	Tug1	AK033381	Morc2a	Osbp2	4921536K21Rik	Dusp18	Slc35e4	Tcn2	Pes1	Gal3st1	AB341370	Sec14l4	Sec14l3	Mtfp1	Sec14l2	Rnf215	Mir3060	Ccdc157	Sf3a1	AK082431
chr11	67568762	68699366	Gas7	Rcvrn	Glp2r	Gsg1l2	BC028275	Dhrs7c	Usp43	Cfap52	Stx8	AK030785	AK041628	Ntn1	Mir6406	AK042227	Pik3r5	Pik3r6	Mfsd6l	Ccdc42	Myh10
chr12	73500557	74386824	Tmem30b	2210039B01Rik	Prkch	Hif1a	AK048798	Snapc1	Syt16	1700086L19Rik	Dbpht2
chr12	115064438	116394802	abParts	AB335742	AB340043	Mir6388	Zfp386	Vipr2	BMH1	AK080151	Wdr60	Esyt2	AK143671
chr14	21198354	22167768	Adk	AK033814	Kat6b	Dupd1	Dusp13	Samd8	Vdac2	Comtd1	A430057M04Rik	Zfp503	Lrmda
chr14	62781623	63759659	4931440J10Rik	Wdfy2	Mir8098	Mir6541	Defb48	Defb47	Defb43	Defb30	Defb42	2700070H01Rik	Ctsb	Fdft1	Neil2	Gata4	Blk	Fam167a	Tdh	Mtmr9	Xkr6	Mir598
chr15	74410607	75682404	Adgrb1	Mroh4	DQ712002	DQ718443	DQ555008	DQ560072	DQ706094	DQ551744	DQ715668	DQ566960	DQ561366	DQ550000	DQ699528	DQ707019	DQ564530	DQ698885	DQ702697	DQ545582	DQ564028	DQ559176	DQ560564	DQ551586	DQ564443	DQ716692	DQ552373	DQ551419	DQ697151	DQ559326	DQ553689	DQ688758	DQ726829	DQ718757	DQ545486	DQ724356	DQ709334	DQ688030	DQ720087	DQ545853	DQ726156	DQ692498	DQ567323	DQ556649	AB251234	DQ547696	DQ701397	AB251235	DQ716625
chr17	28254778	29188670	Ppard	1810013A23Rik	Fance	Rpl10a	Tead3	Tulp1	Fkbp5	AK031392	AK146407	AK162363	Armc12	Clpsl2	Clps	Mir6969	Lhfpl5	AB344750	Srpk1	Slc26a8	Mapk14	Mapk13	Brpf3	Pnpla1	4930539E08Rik	1700030A11Rik	Pxt1	Kctd20	AK045670	Stk38	Srsf3	Trp53cor1	Cdkn1a	Rab44	Cpne5
chr17	79006263	80002242	Prkd3	Qpct	Cdc42ep3	4930429F11Rik	Gm10494	Rmdn2	4921513D11Rik	Cyp1b1	AK006637	Atl2
chr19	17354533	18326861	Gcnt1	Rfk	Pcsk5
chr19	38114453	39273151	Rbp4	Pde6c	Fra10ac1	Lgi1	AK085625	Slc35g1	Plce1	Noc3l	Tbc1d12	AK136414	Hells	Cyp2c55	Cyp2c65	Cyp2c66	Cyp2c53-ps	Cyp2c29
chrX	47010626	48495314	Smarca1	Ocrl	Apln	Elf4	AK154450	Aifm1
chrX	166168800	167361215	Gemin8	Gpm6b	Ofd1	Trappc2	Rab9	Tceanc	Egfl6	Gm1720	TRNA_Ser	Gm8817	Tmsb4x	Tlr8	Tlr7	Prps2
chrY	90720009	90808838	G530011O06Rik	Mid1	Erdr1
[truncated: 81 more columns]
