# Supplementary material for: Male-biased aganglionic megacolon in the TashT mouse model of Hirschsprung disease involves upregulation of p53 protein activity and Ddx3y gene expression
Source: PLoS Genet. 2020 Sep 8;16(9):e1009008. doi: 10.1371/journal.pgen.1009008 (PMC7500598; doi:10.1371/journal.pgen.1009008)
Supplement: S4 Dataset — Each category has its own tab. (XLSX) [file pgen.1009008.s016.xlsx]

## Sheet: Unique to M-Ctl (271)
1700012P22Rik
1700015G11Rik
1700060C20Rik
2900052N01Rik
3000002C10Rik
4930528G23Rik
4933421I07Rik
5330439B14Rik
9430007A20Rik
A430089I19Rik
AA792892
Aadacl3
Aadacl4
AB339134
AB339136
Abcc2
Abcc9
Adam26a
Adam34
AK005576
AK015900
AK019290
AK034456
AK035514
AK042292
AK042726
AK046531
AK052572
AK080816
AK081501
AK082439
AK084590
AK085942
AK087460
AK087644
AK089628
AK135904
AK136154
AK138135
AK140892
AK143961
AK144984
AK164817
AK193034
AK195420
Ankrd46
Atp10b
Atxn7
Bad
Bambi
BC037704
BC079904
BC080696
Bpi
C1qtnf2
Camp
Catsperz
Ccdc88b
Ccnjl
Cdc25a
Cdhr2
Cdk17
Cmas
Cnnm1
Col22a1
Cox15
Cpn1
Csf2ra
Cul2
Cutc
Cyp2c23
D5Ertd577e
D630003M21Rik
Dnajc4
Dnmbp
Egfr
Eif4e1b
Eldr
Elk3
Entpd7
Erbb4
Erlin1
Esrra
EU599041
F12
Fabp6
Fam135b
Fam45a
Fancf
Fbxo43
Fbxo48
Fbxw15
Fbxw16
Fbxw18
Fbxw19
Fbxw22
Fbxw24
Fbxw25
Fbxw26
Fbxw27
Fbxw28
Fermt3
Fgfr4
Fkbp2
Gas2
Gm10768
Gm13023
Gm13078
Gm13083
Gm13084
Gm13088
Gm13089
Gm13103
Gm13119
Gm13124
Gm13128
Gm16513
Gm2381
Gm3139
Gm3259
Gm3286
Gm4311
Gm436
Gm4791
Gm5346
Gm5347
Gm6205
Gm6313
Gm6367
Gm7102
Gm7457
Gm7978
Gm9125
Gm9268
Golt1b
Got1
Gpr137
Gprin1
Grhl2
Gria2
Grk5
Grk6
Gys2
Hacd1
Hk3
Hpse2
Iapp
Ipo8
Kazn
Kcnj16
Kcnj2
Kcnj8
Kcnk4
Klra2
Lbp
Ldhb
Lman2
Lrrc4c
Map2k6
Map4
Mir146
Mir1931
Mir511
Mir6943
Mir6990
Mir7089
Mir7685
Mir8097
Mrc1
Mxd3
Nkain2
Nkx2-3
Nme6
Nsd1
Nudt22
Obox1
Obox2
Obox3
Obox5
Obox6
Olfr720
Pabpc1
Pcdh15
Pctk2
Pfn3
Pla2g4a
Plcb3
Plek
Pno1
Polr2k
Ppp1r14b
Pramef12
Pramef20
Pramef25
Pramef6
Pramel5
Prdx3
Prdx5
Prelid1
Prex2
Prr7
Psmd6
Ptgs2
Ptgs2os
Ptgs2os2
Pttg1
Pyroxd1
Rab24
Ralgapb
Recql
Rgs14
Rgs22
Rnf19a
Rnf44
Rps6ka4
S100a10
S100a11
Sec61g
Sfxn4
Slc25a28
Slc34a1
Slco1a5
Slco1a6
Slu7
Sncb
Snhg11
Snhg17
Sntn
Snx31
Spag1
Spink8
Spx
St8sia1
Stam
Stamos
Stip1
Sult6b2
Svip
Synpr
Tchh
Tchhl1
Tdpoz1
Tdpoz2
Tdpoz3
Tdpoz4
Tdpoz5
Thoc7
Tmem236
Tmem51
Tmem51os1
Tmtc1
Trhde
Trmt112
Trpt1
Tspan17
Uimc1
Unc5a
Vegfb
Vmn2r62
Vmn2r63
Vmn2r-ps60
Ywhaz
Zfp141
Zfp346
Zfp42
Zfp706
Zfp936
Zfp950
Zfp975
Zfp976
Zwint

## Sheet: Unique to F-Ctl (498)
1700001O22Rik
1700001P01Rik
1700008P02Rik
1700023F02Rik
1700029P11Rik
1700041B01Rik
1700088E04Rik
2010310C07Rik
2210408F21Rik
2410003L11Rik
2410141K09Rik
2810404M03Rik
4930407I10Rik
4930444P10Rik
4930581F22Rik
4932441J04Rik
4933422A05Rik
4933428G20Rik
9930111J21Rik1
9930111J21Rik2
AB251241
AB336790
AB340581
AB344349
Abl1
Aco2
Actrt3
AK020861
AK021218
AK029122
AK033061
AK034494
AK037549
AK038391
AK044623
AK047323
AK047676
AK048946
AK049221
AK076946
AK076976
AK080657
AK081414
AK083701
AK085277
AK131739
AK132462
AK132535
AK135813
AK135963
AK135997
AK144617
AK145544
AK149188
AK154977
AK155239
AK157006
AK157807
AK158291
AK168779
AK172601
AK178082
AK179007
AK185556
AK186966
AK188991
AK197180
AK208069
AK215788
Alpk2
Ankrd54
Arhgap23
Asb6
Ass1
B230217C12Rik
BC005624
BC024416
BC026208
BC027568
BC040753
BC049966
Bhlhe41
Bsph2
Btbd35f11
Btbd35f23
C1qtnf6
C7
C730036E19Rik
Caln1
Card10
Casp2
Cbx1
Ccdc134
Ccng1
Cdc42ep1
Cdk20
Cdk5rap3
Cfap43
Cfap58
Chadl
Chl1
Cisd3
Clcn1
Cnksr3
Copg2
Copz2
Crygf
Csdc2
Cwc25
Cyth4
D030028A08Rik
D330023K18Rik
Dcps
Depdc1a
Desi1
Dnajb7
DQ540812
DQ541189
DQ543754
DQ544345
DQ545467
DQ548140
DQ549194
DQ550752
DQ553995
DQ554003
DQ554135
DQ555733
DQ555899
DQ560024
DQ560122
DQ566296
DQ685173
DQ685593
DQ687352
DQ687539
DQ688511
DQ688573
DQ688923
DQ689585
DQ690276
DQ691086
DQ694209
DQ694558
DQ695469
DQ696837
DQ697057
DQ702868
DQ703140
DQ704256
DQ705940
DQ709640
DQ709712
DQ710350
DQ711264
DQ711879
DQ712046
DQ712068
DQ713568
DQ714467
DQ715226
DQ716032
DQ718767
DQ720185
DQ721120
DQ722280
DQ723570
DQ723894
DQ724605
DQ725962
Dynlt1a
Dynlt1c
Dynlt1f
Eif3l
Elfn2
Eml6
Ep300
Epc2
Epop
Esp31
Esp34
Esx1
Exosc2
Fam102b
Fam118b
Fam131b
Fam181b
Fam199x
Fam240b
Fbxo47
Fnbp1
Folh1
Foxred1
Fubp3
Gabrg3
Galr3
Garem1
Gatsl2
Gcat
Gga1
Gm10147
Gm10354
Gm10767
Gm10863
Gm10865
Gm11532
Gm12185
Gm17597
Gm17753
Gm19782
Gm1993
Gm20831
Gm3317
Gm36738
Gm4297
Gm4302
Gm4303
Gm4312
Gm5169
Gm5431
Gm5934
Gm5935
Gm765
Golga5
Gpr107
Gpr179
Gsc
Gstk1
Gsto1
Gsto2
Gtf2i
Gtf2ird1
Gtf2ird2
H1f0
Henmt1
Herc2
Hmmr
Ifi47
Inpp4b
Ipcef1
Irgm1
Itprip
Ivns1abp
Kcnb2
Kdm4c
Kif5c
Klf14
Kpnb1
Krtap20-2
Krtap21-1
Krtap6-2
KY468071
L3mbtl2
Lasp1
Lgals1
Lgals2
Lgmn
Lingo2
Lmntd1
Lncpint
Lrrc34
Lrrc46
Lrriq4
Lypd6
M19910
M31
Mecom
Mei1
Mfng
Micall1
Mir152
Mir29a
Mir29b-1
Mir33
Mir3965
Mir6927
Mir6955
Mir6956
Mir6998
Mir7235
Mir7682
Mir8090
Mir8102
Mir8103
Mkln1
Mkln1os
Mllt6
Mroh2b
Mrpl10
Mrpl45
Mrps25
Mterf3
Mynn
Ncf1
Ncs1
Nfe2l1
Nol12
Nox4
Npepps
Nr2c2
Ntmt1
Nudcd2
Oca2
Olfr1354
Olfr1355
Olfr247
Olfr455
Olfr456
Olfr457
Olfr458
Olfr812
Olfr814
Olfr816
Olfr818
Olfr819
Oprm1
Osbpl7
Pcgf2
Pdxp
Pebp4
Phf5a
Pip
Pip4k2b
Plxdc1
Pmm1
Pnpo
Pol
Polr2f
Polr3h
Prdm12
Prickle2
Prpf38b
Prr15l
Prr16
Prrx2
Psmb3
Psme2b
Ptbp2
Ptdss1
Ptges
Rac2
Rack1
Rangap1
Rassf8
Rbsn
Rbx1
Rcc1l
Rdh10
Rhobtb2
Rin3
rjs
Rnf2
Rpe65
Rpl23
Rpl7
Rprl2
Rpusd4
Sbspon
Scrn2
Serpina11
Serpina12
Serpina1a
Serpina1c
Serpina1e
Serpina3a
Serpina3b
Serpina3c
Serpina3f
Serpina3g
Serpina3h
Serpina3i
Serpina3j
Serpina3k
Serpina3m
Serpina3n
Serpina4-ps1
Serpina5
Serpina9
Serpinb1a
Serpinb1b
Serpinb1c
Serpinb6b
Serpinb9
Serpinb9b
Sgcd
Sh3bp1
Slc24a4
Slc25a17
Slc25a24
Slc25a53
Slc25a54
Slco6d1
Snora21
Snord96a
Snu13
Socs7
Sorcs3
Sox10
Sp2
Sp6
Speer4e
Speer8-ps1
Sptbn1
Srcin1
Srebf2
Srpr
Sstr3
St13
St3gal4
Sult2a1
Sult2a2
Sult2a4
Sult2a5
Sva
Sval1
Sval2
Sval3
Swt1
Sytl3
Tas2r126
Tas2r135
Tas2r139
Tas2r143
Tas2r144
Tbkbp1
Tbl1xr1
Tbx21
Tcaf3
Tef
Terf1
Tgtp1
Tirap
Tmem139
Tmem181a
Tmem181b-ps
Tmem181c-ps
Tmsb15b1
Tmsb15l
Tob2
Tor1a
Tor1b
Trh
Trim41
Trim7
Triobp
Trmt1l
TRNA_Ala
TRNA_Asn
TRNA_Cys
TRNA_Gly
TRNA_Leu
TRNA_Thr
TRNA_Val
Tsga13
Tuba3b
Uqcrb
Usp20
Usp9y
Vmn1r193
Vmn1r194
Vmn1r195
Vmn1r196
Vmn1r197
Vmn1r198
Vmn1r199
Vmn1r200
Vmn1r201
Vmn1r202
Vmn1r203
Vmn1r204
Vmn1r205
Vmn1r206
Vmn1r207-ps
Vmn1r208
Vmn1r-ps103
Vmn2r1
Vmn2r2
Vmn2r3
Vmn2r4
Vmn2r5
Vmn2r6
Vmn2r7
Vmn2r77
Vmn2r78
Vmn2r79
Vmn2r-ps11
Wbscr17
Wrnip1
Xpnpep3
Xrcc6
Zc3h7b
Zfp640
Zfp758
Zfp944
Zfp946
Zfp947
Zfp994
Zyx

## Sheet: Unique to M-TashT (317)
1110019D14Rik
1700001L19Rik
1700011I03Rik
1700012H19Rik
1700044K03Rik
1700066O22Rik
1700122C19Rik
2210409D07Rik
2610001J05Rik
2810013P06Rik
2810047C21Rik1
4930405A10Rik
4930430F08Rik
4930433N12Rik
4930441J16Rik
4930511M06Rik
4930525G20Rik
4930545E07Rik
4930579K19Rik
4933400A11Rik
9230112D13Rik
9330133O14Rik
AB344165
AB347871
AB349811
AB350311
Abat
Acsf3
Acvr1c
Adcy2
Adora1
Agl
AK006909
AK015526
AK016016
AK016734
AK016741
AK017006
AK020435
AK020645
AK021280
AK028959
AK032654
AK033378
AK040202
AK043847
AK050885
AK077474
AK080343
AK081619
AK082503
AK083547
AK085120
AK086615
AK139503
AK141780
AK153354
AK153534
AK153807
AK154184
AK162388
AK164323
AK196015
Alkbh8
Amelx
Angptl2
Ankrd11
Ap3m1
Arap2
Arhgap6
Atp10d
Atp2b4
BC018454
BC040754
BC048507
BC051062
BC057675
BC060302
Bicra
Bmpr1a
Bmt2
Btbd3
Btg2
C130021I20Rik
C230014O12Rik
C230072F16Rik
Cbfa2t3
Ccdc148
Cdc14a
Cdh15
Cdkl4
Cdt1
Cenpf
Cep290
Cep55
Chil1
Chit1
Cnga1
Cntn2
Cntn5
Commd8
Copb2
Corin
Cox7b2
Ctu2
Ctxn3
Cwf19l2
Cyba
Cyp26a1
Cyp26c1
Dbt
Dct
DQ311519
DQ544586
DQ548998
DQ566244
DQ693577
DQ702609
Dstyk
Dthd1
Dusp26
Dusp27
E330023G01Rik
Ehd2
Etnk2
Evx2
Exoc6
Fastkd3
Fbn2
Ffar4
Fmod
Frmpd4
Fut10
Gabra2
Gabrb1
Galns
Garnl3
Gm10037
Gm10248
Gm10538
Gm11681
Gm13544
Gm15246
Gm19461
Gm19519
Gm20735
Gm20816
Gm4846
Gm4847
Gm5868
Gm8016
Gm9376
Golt1a
Gpa33
Gpc6
Gpr180
Gpr85
Gpr88
H2al1a
H2al1b
H2al1d
H2al1e
H2al1g
H2al1h
H2al1i
H2al1j
Haglr
Hccs
Hhex
Hmgxb4
Hoxd1
Hoxd10
Hoxd11
Hoxd12
Hoxd13
Hoxd3
Hoxd3os1
Hoxd4
Hoxd8
Hoxd9
Ide
Il17c
Ildr2
Isx
Kcnma1
Kif11
Kiss1
KY467510
KY467519
KY467848
KY467874
Lax1
Ldb3
Lmx1b
Lnpk
LOC102632463
LOC102634401
LOC105245869
Lrrc39
Lrrn2
Mael
Mak16
Map4k3
Mdm4
Mettl22
Mfsd14a
Mid1ip1
Mir101c
Mir10b
Mir346
Mir6239
Mir6241
Mir6396
Mir6903
Mir7079
Mrps22
Msl3
Mtrr
Mtx2
Mvb12b
Mvd
Mybph
Myof
Nfasc
Nfxl1
Nipal1
Nkain3
Nmnat3
Nron
Opn4
Optc
Pabpn1l
Pbx3
Pcdh9
Piezo1
Pik3c2b
Plekha6
Pogk
Ppp1r15b
Prelp
Prox1
Ptpn14
Ralgps1
Rbbp5
Rbp1
Rbp2
Reg1
Reg2
Reg3a
Reg3b
Reg3d
Reg3g
Ren1
Rgs1
Rgs13
Rgs2
Rgs21
Rnf122
Rnf166
Rpl13
Rtca
Sass6
Slain2
Slc12a2
Slc2a12
Slc2a8
Slc35a3
Smyd2
Snai3
Snord13
Snord68
Snrpe
Sos1
Sox13
Sox21
Sox9
Spg7
Sugct
Tada1
Tbpl1
Tcf21
Tec
Tgds
Tmcc2
Tmem114
Tmem168
Tmem178
Tmem81
Tmtc3
Tom1
Trappc2l
Trhr2
Trmt13
TRNA_Phe
Tspan7
Tti2
Txk
Uba1y
Unc5d
Upp2
Vcam1
Vcl
Vmn2r46
Vmn2r47
Vmn2r48
Vmn2r49
Vmn2r50
Vmn2r51
Wapl
Zar1
Zbed6
Zbtb43
Zc3h11a
Zc3h18
Zfp273
Zfpm1
Zfy1

## Sheet: Unique to F-TashT (1118)
1110015O18Rik
1110046J04Rik
1110051M20Rik
1500011B03Rik
1500011K16Rik
1700017D01Rik
1700020I14Rik
1700022H01Rik
1700025F22Rik
1700030A11Rik
1700094M24Rik
1700124L16Rik
1810013A23Rik
2010109I03Rik
2210016L21Rik
2210039B01Rik
2610044O15Rik8
2610524H06Rik
2700069I18Rik
2700070H01Rik
4921513D11Rik
4921531C22Rik
4921539E11Rik
4930429F11Rik
4930515G01Rik
4930519G04Rik
4930519H02Rik
4930526L06Rik
4930539E08Rik
4931440J10Rik
4933424G06Rik
4933427E11Rik
5830444B04Rik
5930412G12Rik
9030619P08Rik
9330182O14Rik
9530053A07Rik
A330069E16Rik
A430105I19Rik
A530072M11Rik
A730008H23Rik
A830082K12Rik
AB251234
AB251235
AB251236
AB335611
AB335614
AB343474
AB344750
AB345950
AB346559
AB352479
AB352792
Acacb
Acads
Acoxl
Acp2
Actg2
Actr1b
Adgrb1
Adrm1
Agbl2
Agbl4
Agps
Aifm1
AK002748
AK006637
AK006725
AK015421
AK019375
AK019810
AK020087
AK020216
AK020365
AK020549
AK020562
AK029760
AK030785
AK031392
AK034076
AK035229
AK035979
AK036494
AK037726
AK039132
AK039882
AK041628
AK042028
AK042227
AK044033
AK044380
AK045670
AK046316
AK047199
AK047723
AK049600
AK050953
AK051368
AK053023
AK075667
AK076358
AK078283
AK079938
AK079994
AK082431
AK084080
AK084133
AK084954
AK085253
AK085328
AK085625
AK085995
AK087376
AK089903
AK132189
AK132898
AK134947
AK136414
AK136420
AK138291
AK138429
AK139813
AK139814
AK140860
AK143671
AK145129
AK146407
AK153212
AK154077
AK154450
AK155840
AK158015
AK158301
AK160135
AK162363
AK162540
AK165476
AK165607
AK171320
AK171817
AK171899
AK184073
AK186650
AK191411
AK202301
AK208460
AK218396
Akr1c20
Akr1c21
Akr1c6
Akr1e1
Akt3
Alkbh2
Ambra1
Anapc1
Ankrd13a
Ankrd23
Ankrd39
Ankrd53
Ankrd63
Ankrd65
Apln
Arc
Arfgap2
Arhgap1
Arid5a
Arl4c
Armc10
Armc12
Atad3a
Atad3aos
Atg13
Atg16l1
Atl2
Atp6v1a
Atp6v1b1
Aurkaip1
AW112010
AW209491
B230312C02Rik
B230319C09Rik
B4galt6
Bahd1
BB031773
BC023483
BC024978
BC025446
BC028275
BC037763
BC048601
BC050135
BC061462
BC067033
BC125002
Bcl2l11
Bhlhe23
Blk
Blvrb
Bmf
Bola3
Bphl
Brpf3
Btbd35f13
Btbd35f14
Btbd35f15
Btbd35f17
Btbd35f20
Btbd35f27
Btbd35f28
Btbd35f4
Bub1
Bub1b
C030017K20Rik
C1qtnf4
C230024C17Rik
Cables2
Cabp1
Cacna2d1
Cage1
Calb1
Cbx3
Ccdc138
Ccdc157
Ccdc32
Ccdc42
Ccdc7a
Ccdc7b
Ccnl2
Cd207
Cdc42ep3
Cdh4
Cdk11b
Cdkn1a
Ceacam14
Ceacam5
Celf1
Cep170
Cfap52
Cfap74
Chac1
Chp1
Chrm4
Chst14
Ckap5
Clec4f
Clps
Clpsl2
Cnnm3
Cnnm4
Cog3
Col9a3
Coq5
Coq8b
Cox20
Cox5b
Cox6a1
Cpb2
Cpne5
Cptp
Creb3l1
Ctsb
Cyb5r4
Cyct
Cyp11b1
Cyp11b2
Cyp1b1
Cyp2a12
Cyp2a22
Cyp2c29
Cyp2c53-ps
Cyp2c55
Cyp2c65
Cyp2c66
Cyp2f2
Cyp2t4
D730001G18Rik
D930048N14Rik
Dao
Ddb2
Decr1
Defb30
Defb42
Defb43
Defb47
Defb48
Desi2
Dgkd
Dgkz
Dguok
Dhrs7c
Dhx9
Dido1
Disp2
Dll4
Dmrta2
Dnajb3
Dnajc17
Dnajc2
Dopey1
DQ539950
DQ540595
DQ541404
DQ541929
DQ542143
DQ542585
DQ542709
DQ542779
DQ543434
DQ544422
DQ545486
DQ545582
DQ545853
DQ546370
DQ547277
DQ547438
DQ547696
DQ547763
DQ547822
DQ549393
DQ550000
DQ550276
DQ551285
DQ551419
DQ551586
DQ551744
DQ552373
DQ553383
DQ553606
DQ553689
DQ554268
DQ554448
DQ555008
DQ555044
DQ555983
DQ556193
DQ556208
DQ556649
DQ556670
DQ557184
DQ557309
DQ558161
DQ559176
DQ559326
DQ559473
DQ560072
DQ560564
DQ561366
DQ564028
DQ564443
DQ564530
DQ566406
DQ566421
DQ566960
DQ567323
DQ568259
DQ685776
DQ685907
DQ686574
DQ686591
DQ687099
DQ687232
DQ687329
DQ687460
DQ687902
DQ688030
DQ688565
DQ688758
DQ689115
DQ689188
DQ689474
DQ689603
DQ689835
DQ690216
DQ690763
DQ692498
DQ693224
DQ693303
DQ693947
DQ694250
DQ695427
DQ695570
DQ696649
DQ696965
DQ697151
DQ697546
DQ698589
DQ698692
DQ698885
DQ699257
DQ699528
DQ700006
DQ700361
DQ701397
DQ701698
DQ702018
DQ702458
DQ702697
DQ703388
DQ703867
DQ704216
DQ704389
DQ705008
DQ706094
DQ706173
DQ706518
DQ706697
DQ706802
DQ707019
DQ707297
DQ707666
DQ707786
DQ708133
DQ708450
DQ708724
DQ708858
DQ708880
DQ709334
DQ709622
DQ711146
DQ711151
DQ711353
DQ711529
DQ711975
DQ712002
DQ713285
DQ713503
DQ713725
DQ714290
DQ714384
DQ714391
DQ715668
DQ715773
DQ715827
DQ715869
DQ716436
DQ716573
DQ716625
DQ716692
DQ716701
DQ717831
DQ718443
DQ718757
DQ718811
DQ720087
DQ720251
DQ720535
DQ721241
DQ722395
DQ722695
DQ722853
DQ723006
DQ723676
DQ724356
DQ725128
DQ725170
DQ726156
DQ726503
DQ726779
DQ726829
Draxin
Dsc1
Dsc2
Dsc3
Dsg1a
Dsg1b
Dsg1c
Dsg2
Dsg3
Dsg4
Dsp
Dvl1
Dynll1
Dysf
E330020D12Rik
Efcab2
Efna5
EG667283
Egfl6
Egln2
Eif2ak3
Eif2ak4
Eif4ebp2
Elavl4
Elf4
Epc1
Epha5
Erich6b
Esp3
Esp4
Esp5
Esp6
Esp8
Esyt2
Evx1
Evx1os
Exd1
F2
Faap20
Faf1
Fam167a
Fam172a
Fam178b
Fam213b
Fam222a
Fance
Fbln7
Fbxl13
Fbxl17
Fcgbp
Fdft1
Fer1l5
Fkbp5
Fnbp4
Fndc10
Foxi3
Foxn4
Fzd10
Gabrd
Gas7
Gata4
Gata5
Gata5os
Gatc
Gcc2
Gchfr
Gcnt1
Gid8
Gif
Git2
Gli3
Glp2r
Glrp1
Gltp
Glul
Gm10046
Gm10494
Gm10662
Gm10665
Gm10666
Gm10745
Gm12709
Gm13112
Gm13830
Gm14005
Gm14137
Gm14207
Gm15050
Gm15421
Gm15663
Gm16023
Gm16294
Gm16432
Gm16442
Gm1720
Gm19582
Gm19589
Gm21284
Gm33301
Gm36536
Gm4133
Gm4201
Gm4214
Gm4216
Gm4285
Gm44501
Gm4565
Gm4567
Gm4981
Gm5725
Gm5726
Gm5728
Gm5925
Gm6559
Gm6712
Gm6902
Gm7443
Gm8369
Gm8653
Gm8693
Gm8817
Gml
Gml2
Gnb1
Gpihbp1
Gsg1l2
Gtf2f2
Gucy1a2
Hace1
Halr1
Harbi1
Hecw1
Hells
Hes5
Hibadh
Hipk4
Hjurp
Hmga2-ps1
Hnf1a
Hnrnpa2b1
Hnrnpab
Hnrnpu
Hotairm1
Hotairm2
Hottip
Hoxa1
Hoxa10
Hoxa11
Hoxa11os
Hoxa13
Hoxa2
Hoxa3
Hoxa4
Hoxa5
Hoxa6
Hoxa7
Hoxa9
Hoxaas2
Hoxaas3
Hrh3
Hs6st1
Inafm2
Ino80
Insl5
Ints11
Itpka
Itpkc
Ivd
Jrk
Kansl3
Kbtbd4
Kctd10
Kctd20
Kif26b
Kif5b
Knl1
Knstrn
KR348518
KR348528
KY467876
KY467893
KY468058
KY468127
Lama5
Lamc1
Lamc2
Lcp1
Lgi1
Lhfpl5
Lims1
Lix1
Lman2l
Lnpep
LOC101055864
Lrp4
Lrrc17
Lrrc20
Lrrc38
Lsm14b
Ltk
Ly6a
Ly6c1
Ly6c2
Ly6d
Ly6e
Ly6f
Ly6g
Ly6h
Ly6i
Ly6k
Ly6l
Lynx1
Lypd2
M34473
Madd
Mal
Mall
Map3k10
Mapk13
Mapk14
Mdk
Mep1b
Mep-1beta
Mertk
Mettl25
Mfsd6l
Mia
Mib2
Mier1
Mir133a-2
Mir1893
Mir196b
Mir1a-1
Mir1a-1hg
Mir3060
Mir3091
Mir3101
Mir350
Mir598
Mir6240
Mir6374
Mir6400
Mir6406
Mir6541
Mir6897
Mir6898
Mir6969
Mir6999
Mir7005
Mir7021
Mir7027
Mir7028
Mir8098
Mir8114
Mira
Mlec
Mmab
Mmel1
Mmp23
Mob1a
Morn1
Mrgbp
Mroh2a
Mroh4
Mrpl16
Mrpl20
Mrpl32
Ms4a1
Ms4a13
Ms4a2
Ms4a3
Ms4a4a
Ms4a4b
Ms4a4c
Ms4a4d
Ms4a5
Ms4a6b
Ms4a6c
Ms4a6d
Ms4a7
Ms4a8a
Mtch2
Mtfp1
Mtg2
Mtmr9
Mvk
Mxra8
Mybpc3
Myh10
Myo1h
N4bp3
Naa50
Nadk
Nagk
Napepld
Nbn
Ndufaf1
Ndufs3
Neil2
Neurl3
Nfe2l3
Nhp2
Nmnat2
Noc3l
Nodal
Npffr1
Nphp1
Npl
Nqo2
Nr1h3
Nr2f1
Nrxn3
Ntn1
Ntsr1
Numbl
Nup160
Nusap1
Oasl1
Oasl2
Oaz1-ps
Ocrl
Ofd1
Ogfr
Oip5
Olfr1100
Olfr1101
Olfr1102
Olfr1104
Olfr1105
Olfr1106
Olfr1107
Olfr1109
Olfr1110
Olfr1111
Olfr1112
Olfr1113
Olfr1115
Olfr1116
Olfr1118
Olfr1120
Olfr1121
Olfr1122
Olfr1123
Olfr1124
Olfr1126
Olfr1128
Olfr1129
Olfr1130
Olfr1131
Olfr1132
Olfr1133
Olfr1134
Olfr1135
Olfr1136
Olfr1137
Olfr1138
Olfr1140
Olfr1141
Olfr1143
Olfr1145
Olfr1148
Olfr1151
Olfr1152
Olfr1153
Olfr1154
Olfr1155
Olfr1156
Olfr1157
Olfr1158
Olfr1160
Olfr1161
Olfr1162
Olfr1163
Olfr1164
Olfr1166
Olfr1167
Olfr1168
Olfr1170
Olfr1173
Olfr1176
Olfr1178
Olfr1179
Olfr1180
Olfr1181
Olfr1182
Olfr1183
Olfr1184
Olfr1186
Olfr1417
Olfr1418
Olfr1419
Olfr152
Olfr153
Olfr259
Olfr73
Olfr74
Oosp1
Oosp2
Oosp3
Orc5
Osbpl2
Osbpl8
Osgin2
Otx1
Pacsin3
Paip2b
Pak6
Pald1
Pank4
Pard3b
Pcsk5
Pde11a
Pdpn
Pex10
Pgm3
Phgr1
Phykpl
Pik3r5
Pik3r6
Piwil1
Plcb2
Plce1
Plch2
Pmpcb
Pnpla1
Pop5
Pou5f2
Ppa1
Ppard
Ppp1r14d
Pramef8
Pramel1
Pramel6
Pramel7
Prdm2
Prf1
Prkcz
Prkd3
Prss35
Psca
Psg29
Psg-ps1
Psma2
Psma7
Psmc2
Psmc3
Psmc4
Ptpmt1
Pxt1
Qpct
Rab44
Rab4b
Rab9
Rad51
Ranbp2
Rapsn
Rbbp8nl
Rcan2
Rcvrn
Reln
Rer1
Rfk
Rgs16
Rgs8
Rgsl1
Rhov
Rimbp2
Riok1
Riok2
Ripk1
Ripk2
Rmdn2
Rmdn3
Rmnd5b
Rnasel
Rnf10
Rnf125
Rnf138
Rnf215
Rpap1
Rpia
Rpl10a
Rpl37rt
Rps21
Rpusd2
Rreb1
Rtf1
Sag
Sar1a
Scarna6
Sdccag8
Sec14l2
Sema4c
Serpinb6a
Serpinb6c
Serpinb6e
Sf3a1
Sgip1
Shcbp1l
Shkbp1
Siah3
Sidt1
Skap2
Ski
Skint11
Skint5
Skint6
Slc17a9
Slc25a30
Slc26a5
Slc26a8
Slc35d1
Slc35e2
Slc35g1
Slc39a13
Slco4a1
Slurp1
Slurp2
Smarca1
Smg7
Smyd3
Snora31
Snord67
Snrnp48
Snrpa
Snx10
Spdye4c
Speer4c
Speer4cos
Spert
Spi1
Spice1
Spint1
Spp2
Sppl3
Srp14
Srpk1
Srsf3
Srsf9
Ss18l1
Ssh1
Ssr1
Ssu72
Stambp
Stk38
Stx3
Stx8
Svop
Taf4
Tas1r3
Tbc1d12
Tceanc
Tcfl5
Tchp
Tctex1d1
Tdh
Tead3
Teddm1a
Teddm1b
Teddm2
Tet3
Tex261
Tex37
Tex47
Them6
Tmem131
Tmem132d
Tmem232
Tmem240
Tmem30b
Tmem52
Tmem64
Tmem87b
Tmem88b
Tmtc2
Tnfrsf14
Top1mt
Tpbg
Tpt1
Trabd2b
Trappc2
Trappc8
Triap1
TRNA_Ile
TRNA_Ser
Trp53cor1
Trpm8
Trpv4
Ttc30a1
Ttc30b
Ttc34
Ttc9b
Ttr
Tulp1
Tyro3
Tysnd1
Ube2cbp
Ube2e1
Ube3b
Uggt1
Ugt1a1
Ugt1a10
Ugt1a2
Ugt1a5
Ugt1a6a
Ugt1a7c
Ugt1a9
Unc119b
Ung
Usf3
Usp30
Usp40
Usp43
Vapa
Vax2
Vax2os
Vmn1r101
Vmn1r104
Vmn1r111
Vmn1r118
Vmn1r135
Vmn1r139
Vmn1r143
Vmn1r148
Vmn1r151
Vmn1r155
Vmn1r157
Vmn1r158
Vmn1r159
Vmn1r160
Vmn1r94
Vmn2r90
Vps18
Vwa1
Wdfy2
Wdpcp
Wdr60
Wdr78
Xkr6
Zap70
Zc3h13
Zc3h8
Zdhhc17
Zfhx4
Zfp408
Zfp41
Zfp503
Zfp59
Zfp60
Zfp607a
Zfp607b
Zfp626
Zfp638
Zfp780b
Zfp804b
Zfp850
Zfp974
Zfpm2
Zfyve19

## Sheet: Common to all (23)
1700095A21Rik
AB339095
AB339101
AB341588
AB350709
AB351889
AK019745
AK049536
AK054333
AK082693
AK145533
Gm10058
Gm10230
Gm10486
Gm14632
Grm5
Tyr
Zfp534
Zfp979
Zfp981
Zfp982
Zfp985
Zfp992

## Sheet: Common to all but F-TashT (18)
4930467E23Rik
Gm20752
AK035187
2610005L07Rik
BC086760
Gm6121
5330429B09Rik
KY468178
AK083476
Gm14525
LOC108168459
6820431F20Rik
AK081879
Gm10488
Gm21119
AK164389
Slx
Gm10487

## Sheet: Common to all but M-TashT (19)
Gm21637
2610042L04Rik
Gm3383
A530053G22Rik
D030045P18Rik
Gm5796
Serpinb9g
Serpinb6d
Serpinb9f
NR_046212
Btbd35f2
Snca
AK036843
Gm3264
Gm6093
Grik2
BC055351
EF651831
AK082366

## Sheet: Common to all but M-Ctl (19)
AB340043
Arhgap35
Strn4
Fkrp
Prkd2
Ap2s1
Mir6388
AB349653
AB335742
AK208745
Sfi1
E330016L19Rik
Pisd-ps1
abParts
Slc1a5
Ceacam-ps1
Ceacam9
Ceacam15
Gm29443

## Sheet: Common to all but F-Ctl (5)
Mid1
Rex2
Erdr1
G530011O06Rik
4933438K21Rik

## Sheet: Common to M- & F-Ctl (13)
Gm2012
AB335791
Gm2030
Gm5168
Pramef17
A830018L16Rik
Pramel4
Oog3
Oog2
Gm13102
AK015236
AK087719
C87977

[truncated: 5 more sheets: Common to F-Ctl & M-TashT (7), Common to F-Ctl & F-TashT (244), Common to M-Ctl & M-TashT (31), Common to M-Ctl & F-TashT (12), Common to M- & F-TashT (138)]
